# Supplementary material for: Thermal infrared directs host-seeking behaviour in Aedes aegypti mosquitoes
Source: Nature. 2024 Aug 21;633(8030):615–23. doi: 10.1038/s41586-024-07848-5 (PMC11410652; doi:10.1038/s41586-024-07848-5)
Supplement: Supplementary file 5 — Source Data Fig. 2 [file 41586_2024_7848_MOESM5_ESM.xlsx]

## Sheet: Fig. 2a
Figure 2a
Exp Grp	1	2	3	4	5	6	7	8		One-Way Anova w/ Multiple Comparisons Test					P >	0.05	n.s.
Rep 1	0.03	0.223333	0.035	0.273	3.89667	3.48	11.1825	11.9		Group A	Group B	P Value	Sig.		P <	0.05	*
Rep 2	0.02	0.145	0.01	0.31	0.25333	0.97	8.85667	10.52		1	2	0.9937	n.s.		P <	0.01	**
Rep 3	0.03	0.326667	0	0.25	0.2	0.7	4.71	13.66		1	3	1	n.s.		P <	0.001	***
Rep 4	0.04	0.333333	0.0033333	0.373	0.2	0.5	3.70667	15.41		1	4	0.9995	n.s.
Rep 5	0.0867	0.523333	0.07	0.65	0.86667	0.18	4.41	11.18		1	5	0.9361	n.s.
Rep 6	0.06	2.65667	0.0866667	1.093	0.81667	0.19	6.16	14.94		1	6	0.9471	n.s.
Grp. Mean HSI	0.04	0.7	0.03	0.49	1.04	1	6.5	12.93		1	7	1.37e-07	***
SEM	0.01	0.39	0.01	0.13	0.59	0.51	1.2	0.83		1	8	5.99e-08	***
Plot Position	1	2	3	4	5	6	7	8		2	3	0.9931	n.s.
										2	4	1	n.s.
CO2	"-"	"+"	"-"	"-"	"+"	"-"	"+"	"+"		2	5	0.9999	n.s.
IR	"-"	"-"	"+"	"-"	"+"	"+"	"-"	"+"		2	6	1	n.s.
Odor	"-"	"-"	"-"	"+"	"-"	"+"	"+"	"+"		2	7	9.57e-07	***
										2	8	5.99e-08	***
										3	4	0.9994	n.s.
Exp Group	Experiment ID	HSI	Mean HSI	Rep ID						3	5	0.9328	n.s.
Group 1	IR_103	0.02	0.03	Rep 1						3	6	0.9442	n.s.
	IR_105	0.04								3	7	1.34e-07	***
	IR_104	0.01	0.02	Rep 2						3	8	5.99e-08	***
	IR_106	0.03								4	5	0.9979	n.s.
	IR_973	0.01	0.03	Rep 3						4	6	0.9986	n.s.
	IR_974	0.02								4	7	4.66e-07	***
	IR_975	0.06								4	8	5.99e-08	***
	IR_1019	0.07	0.04	Rep 4						5	6	1	n.s.
	IR_1022	0.02								5	7	3.27e-06	***
	IR_1025	0.03								5	8	5.99e-08	***
	IR_1020	0.12	0.09	Rep 5						6	7	2.85e-06	***
	IR_1023	0.06								6	8	5.99e-08	***
	IR_1026	0.08								7	8	1.46e-07	***
	IR_1021	0.08	0.06	Rep 6
	IR_1024	0.06
	IR_1027	0.04
Group 2	IR_107	0.19	0.22	Rep 1
	IR_109	0.28
	IR_111	0.2
	IR_108	0.13	0.15	Rep 2
	IR_110	0.16
	IR_1028	0.37	0.33	Rep 3
	IR_1032	0.29
	IR_1036	0.32
	IR_1029	0.59	0.33	Rep 4
	IR_1033	0.26
	IR_1037	0.15
	IR_1030	0.52	0.52	Rep 5
	IR_1034	0.59
	IR_1038	0.46
	IR_1031	2.19	2.66	Rep 6
	IR_1035	2.79
	IR_1039	2.99
Group 3	IR_70	0.06	0.04	Rep 1
	IR_71	0.01
	IR_130	0	0.01	Rep 2
	IR_133	0.01
	IR_131	0	0	Rep 3
	IR_134	0
	IR_1040	0.01	0	Rep 4
	IR_1043	0
	IR_1046	0
	IR_1041	0.03	0.07	Rep 5
	IR_1047	0.06
	IR_1044	0.12
	IR_1048	0.02	0.09	Rep 6
	IR_1045	0.17
	IR_1042	0.07
Group 4	IR_965	0.41	0.27	Rep 1
	IR_968	0.31
	IR_971	0.1
	IR_966	0.45	0.31	Rep 2
	IR_969	0.31
	IR_972	0.17
	IR_970	0.34	0.25	Rep 3
	IR_967	0.16
	IR_1058	0.58	0.37	Rep 4
	IR_1061	0.26
	IR_1064	0.28
	IR_1059	0.8	0.65	Rep 5
	IR_1062	0.65
	IR_1065	0.5
	IR_1066	0.46	1.09	Rep 6
	IR_1063	1.38
	IR_1060	1.44
Group 5	IR_73	0.64	3.9	Rep 1
	IR_84	4.48
	IR_86	5.78
	IR_88	5
	IR_90	3.14
	IR_92	4.34
	IR_72	0.14	0.25	Rep 2
	IR_83	0.43
	IR_85	0.19
	IR_112	0.31	0.2	Rep 3
	IR_114	0.05
	IR_115	0.24
	IR_1049	0.1	0.2	Rep 4
	IR_1052	0.27
	IR_1055	0.23
	IR_1050	0.56	0.87	Rep 5
	IR_1053	1.03
	IR_1056	1.01
	IR_1057	0.71	0.82	Rep 6
	IR_1054	0.92
	IR_1051	0.82
Group 6	IR_75	5.79	3.48	Rep 1
	IR_94	1.16
	IR_74	0.77	0.97	Rep 2
	IR_76	1.62
	IR_87	2.27
	IR_89	0.35
	IR_91	0.51
	IR_93	0.32
	IR_116	0.12	0.7	Rep 3
	IR_118	0.97
	IR_120	1.02
	IR_117	0.56	0.5	Rep 4
	IR_119	0.43
	IR_980	0.28	0.18	Rep 5
	IR_982	0.23
	IR_984	0.04
	IR_981	0.41	0.19	Rep 6
	IR_983	0.15
	IR_985	0.02
Group 7	IR_95	14.71	11.18	Rep 1
	IR_97	11.27
	IR_99	10.53
	IR_101	8.22
	IR_96	8.05	8.86	Rep 2
	IR_98	9.98
	IR_100	8.54
	IR_150	6.05	4.71	Rep 3
	IR_153	4.34
	IR_156	3.74
	IR_151	5.01	3.71	Rep 4
	IR_154	2.56
	IR_157	3.55
	IR_152	1.58	4.41	Rep 5
	IR_155	5.45
	IR_158	6.2
	IR_986	6.24	6.16	Rep 6
	IR_987	5.56
	IR_988	6.68
Group 8	IR_46	13.23	11.9	Rep 1
	IR_55	10.57
	IR_43	8.26	10.52	Rep 2
	IR_47	9.92
	IR_58	13.38
	IR_44	12.01	13.66	Rep 3
	IR_56	15.3
	IR_45	12.37	15.41	Rep 4
	IR_57	18.45
	IR_286	12.09	11.18	Rep 5
	IR_288	11.61
	IR_290	9.83
	IR_287	15.65	14.94	Rep 6
	IR_289	15.94
	IR_291	13.22

## Sheet: Fig. 2c
Figure 2c
Exp Grp	1	2	3	4		Experiment Groups
Rep 1	-0.02	0.63	0.75	0.29		1	Mosquitoes presented with ambient (28C) Peltiers on both sides
Rep 2	0.08	0.6	0.67	0.08		2	Mosquitoes presented with and +IR Pelter (34C) on one side, and (28C) on the other
Rep 3	-0.13	0.57	0.9	0.04		3	Mosquitoes presented with 34C on both sides, left side obstructed
Rep 4	-0.23	0.63	0.83	0.08		4	Mosquitoes presented with a +IR source (34C) that is blocked, and (28C) on the other
Rep 5	-0.06	0.47	0.8	-0.08
Rep 6	0.09	0.54	0.4	0.09
Grp. Mean (P.I.)	-0.05	0.57	0.72	0.08		One-Way ANOVA
SEM	0.05	0.02	0.07	0.05		Source'	SS'	df'	MS'	F'	Prob>F'
Plot Position	1	2	3	4		Columns'	2.45568	3	0.81856	49.7428	1.86e-09
						Error'	0.329117	20	0.016456	[]	[]
Exp Group	Experiment ID	PI	Mean PI	Rep ID		Total'	2.7848	23	[]	[]	[]
Group 1	IR_1178	0.05	-0.02	Rep 1
	IR_1184	-0.01				MULTIPLE COMPARISONS TEST
	IR_1190	-0.11				GROUP A	GROUP B	P-VALUE	Sig.
	IR_1191	-0.16	0.08	Rep 2		Group 42	Group 3	3.44228e-07	***
	IR_1195	0.04				Group 42	Group 57	1.32019e-08	***
	IR_1196	0.35				Group 42	Group 18	0.245502	n.s.
	IR_1180	-0.11	-0.13	Rep 3		Group 3	Group 57	0.204367	n.s.
	IR_1186	-0.31				Group 3	Group 18	1.64641e-05	***
	IR_1197	0.04				Group 57	Group 18	2.79586e-07	***
	IR_1193	-0.3	-0.23	Rep 4
	IR_1198	-0.18				P >	0.05	n.s.
	IR_1200	-0.21				P <	0.05	*
	IR_1182	-0.13	-0.06	Rep 5		P <	0.01	**
	IR_1188	-0.14				P <	0.001	***
	IR_1194	0.1
	IR_1199	-0.01	0.09	Rep 6
	IR_1201	0.38
	IR_1202	-0.1
Group 2	IR_912	0.45	0.63	Rep 1
	IR_918	0.74
	IR_921	0.77
	IR_924	0.57
	IR_935	0.39	0.6	Rep 2
	IR_940	0.69
	IR_945	0.71
	IR_934	0.55	0.57	Rep 3
	IR_949	0.58
	IR_1087	0.71	0.63	Rep 4
	IR_1102	0.62
	IR_1106	0.57
	IR_1078	0.37	0.47	Rep 5
	IR_1089	0.52
	IR_1103	0.53
	IR_1079	0.47	0.54	Rep 6
	IR_1104	0.6
	IR_1105	0.56
Group 3	IR_701	0.64	0.75	Rep 1
	IR_706	0.85
	IR_711	0.76
	IR_702	0.84	0.67	Rep 2
	IR_708	0.56
	IR_712	0.61
	IR_703	0.95	0.9	Rep 3
	IR_707	0.89
	IR_713	0.85
	IR_704	0.97	0.83	Rep 4
	IR_709	0.73
	IR_714	0.78
	IR_705	0.79	0.8	Rep 5
	IR_710	0.8
	IR_768	0.16	0.4	Rep 6
	IR_770	0.63
Group 4	IR_498	0.34	0.29	Rep 1
	IR_503	0.43
	IR_508	0.1
	IR_499	0.07	0.08	Rep 2
	IR_509	0.09
	IR_500	0.09	0.04	Rep 3
	IR_505	-0.02
	IR_501	0.27	0.08	Rep 4
	IR_506	0.13
	IR_511	-0.17
	IR_627	-0.09	-0.08	Rep 5
	IR_629	-0.07
	IR_628	0.24	0.09	Rep 6
	IR_630	-0.04
	IR_632	0.07

## Sheet: Fig. 2d
Figure 2d
Exp Grp	1	2		Experiment Groups
Rep 1	0.6	0.51		1	Mosquitoes presented with IR source on one side, normal conditions
Rep 2	0.56	0.63		2	Mosquitoes presented with thermal source on one side, no convective barrier
Rep 3	0.57	0.51
Rep 4	0.47	0.64		Two-tailed parametric t-test
Rep 5	0.62	0.68		P-value	0.887784
Rep 6	0.56	0.38
Grp. Mean PI	0.56	0.56
SEM	0.02	0.05
x	1	2
Exp Group	Experiment ID	PI	Mean PI	Rep ID
Group 1	IR_925	0.63	0.6	Rep 1
	IR_928	0.57
	IR_1813	0.47	0.56	Rep 2
	IR_1814	0.59
	IR_1815	0.61
	IR_1109	0.43	0.57	Rep 3
	IR_1115	0.59
	IR_1119	0.57
	IR_1120	0.7
	IR_1791	0.53	0.47	Rep 4
	IR_1795	0.57
	IR_1799	0.32
	IR_1807	0.6	0.62	Rep 5
	IR_1809	0.67
	IR_1811	0.6
	IR_1808	0.38	0.56	Rep 6
	IR_1810	0.58
	IR_1812	0.72
Group 2	IR_883	0.33	0.51	Rep 1
	IR_889	0.53
	IR_895	0.67
	IR_885	0.6	0.63	Rep 2
	IR_891	0.66
	IR_886	0.4	0.51	Rep 3
	IR_892	0.61
	IR_959	0.74	0.64	Rep 4
	IR_961	0.54
	IR_976	0.59	0.68	Rep 5
	IR_979	0.76
	IR_1816	0.27	0.38	Rep 6
	IR_1817	0.46
	IR_1818	0.55
	IR_1819	0.25

## Sheet: Fig. 2e
Figure 2e
Exp Grp	1	2		Experiment Groups
Rep 1	-0.01	0.98		1	Anopheles Mosquitoes, No IR
Rep 2	0.16	0.96		2	Anopheles mosquitoes, IR
Rep 3	-0.09	0.94
Rep 4	-0.07	0.96		Two-tailed parametric t-test
Rep 5	0.25	0.99		P-value	1.15e-08
Rep 6	0.06	0.96
Grp. Mean	0.05	0.96
SEM	0.05	0.01
x	1	2
Exp Group	Experiment ID	PI	Mean PI	Rep ID
Group 1	AN_20	0.454545	-0.013	Rep 1
	AN_26	-0.125
	AN_32	-0.368421
	AN_21	0.555556	0.158	Rep 2
	AN_27	0.555556
	AN_33	-0.636364
	AN_22	-0.0769231	-0.09	Rep 3
	AN_28	-0.195652
	AN_34	0.015873
	AN_23	0.444444	-0.07	Rep 4
	AN_29	-0.2
	AN_35	-0.454545
	AN_24	0.25	0.245	Rep 5
	AN_30	0.285714
	AN_36	0.2
	AN_25	0.125	0.056	Rep 6
	AN_31	-0.25
	AN_37	0.294118
Group 2	AN_1	1	0.983	Rep 1
	AN_6	0.981917
	AN_12	0.968254
	AN_2	0.978261	0.96	Rep 2
	AN_7	0.95053
	AN_13	0.958974
	AN_3	0.974684	0.94	Rep 3
	AN_8	0.863636
	AN_14	0.967391
	AN_4	0.96	0.96	Rep 4
	AN_9	0.982507
	AN_15	0.924242
	AN_5	0.991979	0.99	Rep 5
	AN_11	0.994845
	AN_16	0.990654
	AN_10	0.983573	0.96	Rep 6
	AN_17	0.898477
	AN_18	0.96206
	AN_19	0.977162

## Sheet: Fig. 2g
Figure 2g
Exp Group	1	2	3	4		Exp Group	Incubator Temp. Setting	Temp Diff. Celsius
Rep 1	0.68	0.39	0.12	0.1		1	28	4.4
Rep 2	0.67	0.42	0.07	0.04		2	31	3
Rep 3	0.44	0.16	0.29	-0.13		3	34	1.7
Rep 4	0.5	0.25	0.07	-0.45		4	37	0.5
Rep 5	0.67	0.41	0.24	0.09
Rep 6	0.54	0.15	0.24	0.15		Linear model Poly1:
Grp. Mean PI	0.58	0.3	0.17	-0.03		y = 0.1523x - 0.1111
SEM	0.04	0.05	0.04	0.09		R² = 0.9845
x (Temp. Diff.)	4.4	3	1.7	0.5
Exp Group	Experiment ID	PI	Mean PI	Rep ID
Group 1	IR_46	0.55	0.68	Rep 1
	IR_55	0.8
	IR_43	0.8	0.67	Rep 2
	IR_47	0.65
	IR_58	0.56
	IR_44	0.52	0.44	Rep 3
	IR_56	0.36
	IR_45	0.46	0.5	Rep 4
	IR_57	0.54
	IR_286	0.58	0.67	Rep 5
	IR_288	0.73
	IR_290	0.7
	IR_287	0.45	0.54	Rep 6
	IR_289	0.6
	IR_291	0.56
Group 2	IR_50	0.32	0.39	Rep 1
	IR_59	0.45
	IR_51	0.21	0.42	Rep 2
	IR_62	0.62
	IR_48	0.11	0.16	Rep 3
	IR_52	0.17
	IR_60	0.2
	IR_49	0.08	0.25	Rep 4
	IR_61	0.4
	IR_53	0.27
	IR_292	0.38	0.41	Rep 5
	IR_294	0.36
	IR_296	0.5
	IR_293	0.17	0.15	Rep 6
	IR_295	0.21
	IR_297	0.08
Group 3	IR_63	0.44	0.12	Rep 1
	IR_67	-0.21
	IR_64	-0.04	0.07	Rep 2
	IR_68	0.17
	IR_298	0.22	0.29	Rep 3
	IR_302	0.5
	IR_306	0.14
	IR_299	0.27	0.07	Rep 4
	IR_303	0.08
	IR_307	-0.14
	IR_300	0.18	0.24	Rep 5
	IR_304	0.3
	IR_308	0.23
	IR_301	0.26	0.24	Rep 6
	IR_305	0.3
	IR_309	0.16
Group 4	IR_123	-0.05	0.1	Rep 1
	IR_125	0.24
	IR_122	0.19	0.04	Rep 2
	IR_124	0.18
	IR_126	-0.26
	IR_146	0.11	-0.13	Rep 3
	IR_149	-0.36
	IR_144	-0.54	-0.45	Rep 4
	IR_147	-0.35
	IR_310	0.17	0.09	Rep 5
	IR_312	-0.02
	IR_314	0.11
	IR_311	0.23	0.15	Rep 6
	IR_313	0.13
	IR_315	0.1

## Sheet: Fig. 2h
Figure 2h
Exp Grp	1	2	3	4	5	6	7		Exp Grp	Description		P >	0.05	n.s.
Rep 1	0.06	0.09	0.44	0.5	0.55	0.58	0.35		1	Target Peltier 28		P <	0.05	*
Rep 2	-0.17	0.42	0.38	0.53	0.48	0.48	0.52		2	Target Peltier 31		P <	0.01	**
Rep 3	-0.06	0.25	0.14	0.25	0.5	0.38	0.4		3	Target Peltier 32		P <	0.001	***
Rep 4	-0.12	-0.08	0.03	0.43	0.75	0.6	0.61		4	Target Peltier 33
Rep 5	0.16	0.1	0.06	0.48	0.52	0.74	0.6		5	Target Peltier 34
Rep 6	0.2	0.01	0.02	0.53	0.54	0.42	0.18		6	Target Peltier 37
Grp. Mean (P.I.)	0.01	0.13	0.18	0.45	0.56	0.53	0.44		7	Target Peltier 40
SEM	0.06	0.07	0.08	0.04	0.04	0.05	0.07
Plot Position	28	31	32	33	34	37	40		One-Way ANOVA
Sig.	n.s.	n.s.	n.s.	***	***	***	***
									Multiple Comparisons Test
									Group A	Group B	P-value	Sig
Exp Group	Experiment ID	PI	Mean PI	Rep ID					Group 1	Group 2	0.802278	n.s.
Group 1	IR_318	0.06	0.06	Rep 1					Group 1	Group 3	0.473077	n.s.
	IR_322	0.05							Group 1	Group 4	0.000124	***
	IR_473	-0.16	-0.17	Rep 2					Group 1	Group 5	5.78e-06	***
	IR_478	-0.17							Group 1	Group 6	1.3e-05	***
	IR_469	0.03	-0.06	Rep 3					Group 1	Group 7	0.000292	***
	IR_474	-0.2							Group 2	Group 3	0.997964	n.s.
	IR_479	-0.02							Group 2	Group 4	0.006829	**
	IR_470	-0.44	-0.12	Rep 4					Group 2	Group 5	0.000367	***
	IR_475	-0.09							Group 2	Group 6	0.000812	***
	IR_481	0.18							Group 2	Group 7	0.014793	*
	IR_471	0.2	0.16	Rep 5					Group 3	Group 4	0.028081	*
	IR_476	0.11							Group 3	Group 5	0.001771	**
	IR_480	0.18							Group 3	Group 6	0.003802	**
	IR_472	0.24	0.2	Rep 6					Group 3	Group 7	0.056461	n.s.
	IR_477	0.16							Group 4	Group 5	0.944721	n.s.
	IR_482	0.19							Group 4	Group 6	0.987793	n.s.
Group 2	IR_450	0.03	0.09	Rep 1					Group 4	Group 7	0.999944	n.s.
	IR_455	0.21							Group 5	Group 6	0.999963	n.s.
	IR_460	0.03							Group 5	Group 7	0.840519	n.s.
	IR_451	0.22	0.42	Rep 2					Group 6	Group 7	0.939785	n.s.
	IR_456	0.41
	IR_462	0.63
	IR_452	0.25	0.25	Rep 3
	IR_457	0.3
	IR_463	0.21
	IR_466	0.03	-0.08	Rep 4
	IR_467	-0.19
	IR_453	0.08	0.1	Rep 5
	IR_458	0.13
	IR_464	0.09
	IR_454	0.01	0.01	Rep 6
	IR_459	0.22
	IR_465	-0.21
Group 3	IR_639	0.5	0.44	Rep 1
	IR_643	0.41
	IR_641	0.4
	IR_642	0.51	0.38	Rep 2
	IR_640	0.23
	IR_644	0.41
	IR_753	0.11	0.14	Rep 3
	IR_754	0.17
	IR_727	0	0.03	Rep 4
	IR_749	-0.03
	IR_750	0.11
	IR_730	0.01	0.06	Rep 5
	IR_751	0.14
	IR_752	0.03
	IR_732	-0.19	0.02	Rep 6
	IR_733	-0.15
	IR_755	0.2
	IR_756	0.2
Group 4	IR_645	0.54	0.5	Rep 1
	IR_647	0.37
	IR_649	0.58
	IR_646	0.55	0.53	Rep 2
	IR_648	0.56
	IR_650	0.49
	IR_759	0.02	0.25	Rep 3
	IR_760	0.48
	IR_757	0.24	0.43	Rep 4
	IR_758	0.62
	IR_763	0.35	0.48	Rep 5
	IR_764	0.61
	IR_761	0.49	0.53	Rep 6
	IR_762	0.57
Group 5	IR_846	0.58	0.55	Rep 1
	IR_852	0.52
	IR_847	0.19	0.48	Rep 2
	IR_850	0.77
	IR_855	0.49
	IR_848	0.53	0.5	Rep 3
	IR_851	0.33
	IR_854	0.64
	IR_901	0.67	0.75	Rep 4
	IR_907	0.7
	IR_913	0.88
	IR_902	0.39	0.52	Rep 5
	IR_908	0.6
	IR_914	0.56
	IR_903	0.58	0.54	Rep 6
	IR_909	0.5
Group 6	IR_525	0.49	0.58	Rep 1
	IR_529	0.67
	IR_533	0.57
	IR_526	0.43	0.48	Rep 2
	IR_530	0.53
	IR_531	0.34	0.38	Rep 3
	IR_535	0.41
	IR_528	0.72	0.6	Rep 4
	IR_532	0.53
	IR_536	0.54
	IR_621	0.64	0.74	Rep 5
	IR_623	0.78
	IR_625	0.81
	IR_622	0.46	0.42	Rep 6
	IR_624	0.3
	IR_626	0.51
Group 7	IR_683	0.33	0.35	Rep 1
	IR_685	0.37
	IR_687	0.63	0.52	Rep 2
	IR_688	0.41
	IR_693	0.18	0.4	Rep 3
	IR_694	0.61
	IR_696	0.47	0.61	Rep 4
	IR_697	0.74
	IR_698	0.53	0.6	Rep 5
	IR_700	0.66
	IR_766	0.16	0.18	Rep 6
	IR_767	0.2

## Sheet: Fig. 2j
Figure 2j
Exp Group	1	2	3	4	5		Exp Grp	Distance
Rep 1	0.46	0.48	0.31	0.25	-0.03		1	30 cm
Rep 2	0.39	0.38	0.48	0.08	-0.08		2	50 cm
Rep 3	0.63	0.58	0.49	0.11	-0.2		3	70 cm
Rep 4	0.54	0.5	0.53	0.11	0.36		4	80 cm
Rep 5	0.4	0.19	0.31	0.26	0.25		5	90 cm
Rep 6	0.4	0.33	0.18	0.1	-0.1
Grp. Mean PI	0.47	0.41	0.38	0.15	0.03		One-way ANOVA stats (factor = Distance)
SEM	0.04	0.06	0.06	0.03	0.09		p val:	9.7e-11
x (distance)	30	50	70	80	90		Tukey HSD
							comparison	diff	lwr	upr	adj. p
Exp Group	Experiment ID	PI	Mean PI	Rep ID			50-30	-0.0605556	-0.234918	0.113807	0.868748
Group 1	IR_1892	0.33	0.46	Rep 1			70-30	-0.0872222	-0.261585	0.0871406	0.633011
	IR_1893	0.39					80-30	-0.319444	-0.493807	-0.145082	1.93e-05
	IR_1894	0.65					90-30	-0.437222	-0.611585	-0.262859	0	***
	IR_1895	0.4	0.39	Rep 2			70-50	-0.0266667	-0.201029	0.147696	0.992989
	IR_1896	0.28					80-50	-0.258889	-0.433252	-0.0845261	0.0007649
	IR_1897	0.5					90-50	-0.376667	-0.551029	-0.202304	4e-07	***
	IR_1898	0.63	0.63	Rep 3			80-70	-0.232222	-0.406585	-0.0578594	0.003291
	IR_1899	0.68					90-70	-0.35	-0.524363	-0.175637	2.6e-06	***
	IR_1900	0.59					90-80	-0.117778	-0.292141	0.056585	0.334513
	IR_1901	0.53	0.54	Rep 4
	IR_1902	0.47
	IR_1903	0.63
	IR_1904	0.56	0.4	Rep 5
	IR_1905	0.37
	IR_1906	0.26
	IR_1907	0.37	0.4	Rep 6
	IR_1908	0.15
	IR_1909	0.68
Group 2	IR_1910	0.59	0.48	Rep 1
	IR_1911	0.48
	IR_1912	0.36
	IR_1913	0.52	0.38	Rep 2
	IR_1914	0.31
	IR_1915	0.31
	IR_1916	0.41	0.58	Rep 3
	IR_1917	0.69
	IR_1918	0.64
	IR_1919	0.37	0.5	Rep 4
	IR_1920	0.54
	IR_1921	0.59
	IR_1922	0.08	0.19	Rep 5
	IR_1923	0.19
	IR_1924	0.31
	IR_1925	0.28	0.33	Rep 6
	IR_1926	0.23
	IR_1927	0.48
Group 3	IR_1928	0.2	0.31	Rep 1
	IR_1929	0.34
	IR_1930	0.38
	IR_1931	0.57	0.48	Rep 2
	IR_1932	0.52
	IR_1933	0.36
	IR_1934	0.55	0.49	Rep 3
	IR_1935	0.59
	IR_1936	0.32
	IR_1937	0.48	0.53	Rep 4
	IR_1938	0.56
	IR_1939	0.55
	IR_1940	0.59	0.31	Rep 5
	IR_1941	0.28
	IR_1942	0.06
	IR_1943	0.39	0.18	Rep 6
	IR_1944	0.01
	IR_1945	0.15
Group 4	IR_1946	0.36	0.25	Rep 1
	IR_1947	0.2
	IR_1948	0.19
	IR_1949	0.07	0.08	Rep 2
	IR_1950	-0.02
	IR_1951	0.18
	IR_1952	0.07	0.11	Rep 3
	IR_1953	0.18
	IR_1954	0.08
	IR_1955	-0.1	0.11	Rep 4
	IR_1956	0.1
	IR_1957	0.34
	IR_1958	0.17	0.26	Rep 5
	IR_1959	0.23
	IR_1960	0.37
	IR_1961	0.1	0.1	Rep 6
	IR_1962	0.17
	IR_1963	0.03
Group 5	IR_1964	-0.2	-0.03	Rep 1
	IR_1965	-0.23
	IR_1966	0.34
	IR_1967	0.12	-0.08	Rep 2
	IR_1968	-0.14
	IR_1969	-0.22
	IR_1970	-0.24	-0.2	Rep 3
	IR_1971	-0.33
	IR_1972	-0.02
	IR_1973	0.26	0.36	Rep 4
	IR_1974	0.42
	IR_1975	0.41
	IR_1976	0.52	0.25	Rep 5
	IR_1977	0.06
	IR_1978	0.16
	IR_1979	-0.14	-0.1	Rep 6
	IR_1980	0.07
	IR_1981	-0.24
