# Supplementary material for: Thermal infrared directs host-seeking behaviour in Aedes aegypti mosquitoes
Source: Nature. 2024 Aug 21;633(8030):615–23. doi: 10.1038/s41586-024-07848-5 (PMC11410652; doi:10.1038/s41586-024-07848-5)
Supplement: Supplementary file 6 — Source Data Fig. 3 [file 41586_2024_7848_MOESM6_ESM.xlsx]

## Sheet: Figure 3a
Figure 3a
Frame	Mean HSI No IR Zone	Mean HSI IR Zone
1	5	3
2	2	5
3	2	4
4	6	5
5	4	3
6	2	2
7	3	2
8	3	1
9	4	2
10	3	2
11	3	1
12	4	2
13	5	2
14	6	3
15	5	4
16	7	4
17	5	2
18	4	3
19	4	4
20	7	4
21	4	3
22	5	3
23	4	2
24	7	2
25	6	3
26	9	3
27	6	3
28	4	3
29	7	2
30	4	2
31	5	1
32	5	0
33	5	1
34	5	1
35	5	1
36	8	0
37	5	1
38	5	2
39	9	3
40	7	3
41	7	2
42	5	4
43	6	4
44	6	1
45	7	3
46	4	5
47	6	5
48	10	2
49	6	2
50	7	5
51	8	3
52	8	4
53	7	5
54	6	5
55	4	5
56	8	5
57	9	3
58	8	3
59	9	2
60	6	5
61	6	2
62	8	4
63	3	7
64	5	7
65	5	3
66	6	6
67	6	7
68	7	8
69	6	5
70	7	7
71	8	4
72	11	6
73	9	5
74	9	5
75	10	7
76	9	5
77	6	7
78	8	6
79	8	5
80	8	5
81	10	5
82	8	4
83	6	4
84	6	7
85	4	6
86	4	6
87	4	8
88	6	9
89	5	5
90	5	4
91	6	7
92	5	8
93	4	7
94	6	5
95	4	6
96	5	6
97	8	7
98	9	5
99	5	10
100	4	8
101	4	8
102	7	9
103	9	6
104	10	8
105	8	8
106	7	8
107	6	5
108	6	6
109	5	7
110	9	7
111	6	9
112	7	6
113	9	7
114	11	7
115	8	6
116	7	6
117	10	7
118	8	7
119	9	8
120	11	6
121	8	8
122	9	8
123	12	9
124	9	9
125	6	8
126	9	8
127	9	8
128	9	6
129	9	9
130	9	10
131	6	7
132	8	8
133	7	5
134	6	4
135	6	5
136	9	6
137	10	5
138	10	6
139	10	7
140	6	7
141	7	6
142	10	6
143	11	7
144	10	6
145	10	4
146	7	7
147	6	8
148	9	9
149	9	6
150	12	9
151	10	8
152	10	8
153	8	4
154	9	3
155	11	3
156	9	7
157	9	6
158	11	7
159	9	7
160	12	6
161	8	6
162	4	8
163	7	10
164	6	6
165	9	9
166	6	7
167	5	5
168	5	7
169	6	5
170	8	5
171	8	6
172	7	7
173	8	6
174	7	7
175	9	8
176	10	8
177	8	8
178	8	7
179	5	9
180	5	6
181	4	9
182	6	6
183	3	9
184	6	11
185	6	9
186	6	8
187	5	6
188	5	10
189	6	9
190	6	11
191	7	8
192	5	9
193	5	9
194	5	10
195	7	7
196	3	10
197	7	10
198	9	9
199	9	8
200	11	14
201	13	13
202	14	8
203	11	12
204	14	12
205	14	10
206	11	13
207	7	9
208	11	11
209	8	10
210	8	12
211	8	13
212	6	11
213	7	8
214	4	7
215	7	7
216	5	7
217	5	9
218	5	11
219	7	11
220	5	14
221	8	8
222	8	10
223	7	10
224	5	9
225	8	10
226	5	12
227	7	7
228	8	12
229	10	9
230	10	11
231	8	10
232	10	10
233	10	12
234	8	10
235	5	13
236	4	14
237	6	12
238	7	12
239	6	12
240	6	13
241	7	17
242	8	12
243	10	14
244	8	12
245	6	10
246	4	14
247	5	11
248	5	11
249	6	17
250	4	14
251	7	15
252	5	14
253	4	12
254	6	14
255	5	12
256	6	12
257	6	13
258	8	14
259	5	13
260	8	13
261	7	9
262	10	14
263	8	14
264	6	11
265	5	12
266	4	14
267	8	17
268	4	13
269	6	15
270	8	10
271	7	12
272	7	12
273	8	12
274	7	15
275	8	15
276	4	13
277	5	12
278	4	12
279	3	13
280	5	11
281	4	9
282	5	12
283	7	7
284	4	12
285	6	15
286	4	13
287	8	15
288	7	14
289	7	15
290	6	15
291	9	13
292	6	15
293	8	13
294	10	12
295	8	11
296	8	13
297	6	11
298	8	14
299	6	12
300	9	16
301	11	18
302	12	13
303	6	13
304	9	17
305	9	11
306	7	11
307	7	11
308	6	10
309	12	14
310	10	10
311	11	14
312	11	12
313	9	13
314	11	17
315	11	12
316	10	15
317	7	15
318	6	13
319	9	9
320	11	11
321	8	14
322	8	15
323	11	12
324	9	15
325	8	13
326	7	16
327	7	12
328	9	13
329	7	15
330	9	15
331	6	12
332	7	14
333	4	17
334	9	14
335	4	12
336	9	11
337	8	12
338	9	10
339	11	15
340	10	12
341	9	11
342	6	11
343	8	7
344	8	6
345	8	11
346	9	12
347	9	12
348	8	14
349	10	10
350	9	9
351	11	12
352	9	11
353	8	13
354	8	8
355	7	10
356	10	11
357	8	13
358	7	12
359	6	12
360	8	13
361	9	15
362	8	14
363	6	14
364	5	8
365	5	12
366	3	11
367	7	12
368	8	11
369	5	11
370	6	9
371	7	10
372	9	9
373	7	7
374	5	11
375	8	8
376	8	11
377	5	11
378	8	16
379	9	15
380	8	17
381	7	14
382	7	14
383	8	16
384	6	14
385	6	14
386	9	14
387	6	17
388	9	13
389	5	14
390	6	8
391	6	10
392	8	12
393	4	12
394	6	12
395	6	11
396	8	12
397	7	16
398	7	17
399	8	14
400	7	14
401	9	16
402	7	16
403	8	22
404	3	14
405	5	16
406	5	20
407	5	12
408	6	13
409	9	13
410	12	14
411	8	14
412	10	15
413	6	14
414	8	19
415	8	15
416	6	15
417	7	16
418	9	15
419	10	17
420	11	11
421	7	14
422	6	15
423	5	18
424	7	19
425	8	17
426	8	12
427	9	16
428	9	15
429	5	14
430	9	12
431	11	13
432	6	15
433	6	12
434	9	16
435	4	17
436	7	15
437	6	12
438	7	14
439	6	14
440	9	14
441	5	12
442	7	11
443	8	13
444	7	13
445	8	16
446	6	12
447	9	12
448	7	13
449	8	10
450	9	12
451	11	16
452	12	12
453	10	13
454	10	10
455	12	9
456	10	11
457	10	10
458	11	10
459	12	10
460	10	14
461	14	11
462	9	11
463	11	13
464	14	13
465	11	14
466	11	10
467	11	12
468	7	17
469	10	13
470	9	12
471	7	19
472	7	17
473	8	18
474	9	19
475	6	16
476	10	14
477	10	13
478	5	12
479	5	16
480	5	20
481	7	18
482	7	19
483	9	14
484	7	15
485	7	13
486	6	12
487	8	15
488	8	11
489	11	14
490	10	17
491	14	14
492	10	14
493	12	12
494	8	12
495	12	12
496	8	9
497	7	12
498	7	16
499	8	7
500	8	11
501	9	11
502	10	11
503	9	11
504	9	15
505	8	11
506	8	15
507	6	14
508	7	14
509	9	16
510	7	14
511	10	13
512	7	15
513	14	15
514	11	11
515	6	13
516	10	9
517	11	10
518	13	12
519	13	10
520	12	14
521	10	12
522	13	11
523	7	12
524	12	14
525	13	13
526	11	16
527	10	13
528	16	13
529	11	12
530	9	15
531	11	14
532	14	12
533	7	14
534	8	15
535	9	17
536	7	14
537	4	12
538	4	13
539	6	14
540	6	14
541	12	14
542	9	16
543	8	16
544	7	12
545	6	11
546	8	13
547	6	14
548	6	13
549	7	12
550	8	12
551	5	13
552	5	17
553	4	14
554	6	14
555	7	13
556	8	9
557	7	10
558	7	10
559	6	9
560	6	14
561	6	12
562	6	12
563	7	9
564	7	8
565	6	8
566	8	13
567	6	17
568	4	11
569	7	9
570	10	14
571	10	18
572	4	18
573	4	19
574	5	17
575	6	18
576	5	15
577	5	16
578	7	14
579	5	12
580	4	15
581	8	13
582	8	15
583	4	14
584	5	13
585	3	10
586	7	14
587	3	13
588	4	14
589	6	9
590	6	11
591	10	19
592	7	12
593	9	17
594	7	17
595	8	8
596	10	13
597	6	13
598	9	15
599	8	13
600	6	14
601	7	15
602	6	13
603	5	11
604	5	13
605	9	11
606	8	14
607	8	9
608	5	11
609	5	12
610	5	10
611	6	9
612	5	7
613	6	4
614	7	9
615	8	7
616	9	10
617	8	10
618	7	11
619	6	11
620	9	9
621	11	8
622	6	8
623	8	11
624	8	10
625	10	7
626	8	10
627	11	10
628	10	12
629	7	11
630	9	15
631	7	10
632	8	10
633	6	10
634	9	7
635	4	9
636	8	14
637	7	8
638	6	12
639	6	8
640	7	13
641	8	11
642	4	11
643	8	14
644	7	14
645	8	13
646	10	15
647	7	15
648	7	12
649	10	11
650	10	14
651	10	10
652	8	17
653	8	16
654	12	11
655	13	12
656	11	16
657	7	15
658	11	12
659	7	17
660	10	13
661	13	16
662	12	17
663	11	22
664	11	13
665	13	9
666	8	18
667	14	16
668	11	14
669	14	17
670	15	18
671	20	24
672	20	16
673	14	17
674	17	19
675	13	15
676	18	16
677	12	18
678	16	16
679	20	19
680	14	21
681	12	25
682	12	20
683	12	21
684	15	20
685	17	21
686	19	21
687	21	20
688	17	20
689	22	19
690	19	20
691	23	19
692	22	20
693	15	23
694	16	21
695	17	14
696	20	21
697	25	22
698	18	26
699	21	23
700	19	27
701	22	26
702	24	27
703	20	29
704	22	24
705	21	24
706	22	25
707	22	28
708	20	30
709	19	24
710	21	29
711	18	28
712	15	22
713	18	30
714	15	27
715	20	25
716	18	31
717	22	34
718	17	34
719	17	37
720	13	35
721	17	43
722	17	33
723	8	34
724	18	35
725	17	37
726	15	37
727	16	37
728	19	37
729	19	33
730	14	34
731	17	38
732	11	33
733	15	35
734	16	31
735	15	30
736	17	33
737	18	35
738	20	36
739	22	35
740	27	31
741	26	33
742	22	38
743	22	40
744	27	37
745	31	28
746	27	31
747	22	37
748	20	45
749	21	40
750	22	43
751	27	44
752	22	38
753	16	37
754	19	40
755	19	44
756	15	46
757	13	49
758	18	46
759	13	46
760	21	44
761	25	47
762	21	38
763	19	45
764	22	41
765	23	49
766	29	35
767	20	46
768	20	34
769	20	39
770	21	33
771	28	40
772	26	43
773	31	43
774	34	47
775	28	39
776	36	39
777	29	37
778	32	33
779	29	34
780	27	35
781	36	35
782	34	38
783	32	31
784	33	32
785	33	33
786	36	34
787	31	39
788	30	39
789	33	38
790	35	42
791	36	44
792	34	37
793	36	36
794	39	42
795	33	43
796	35	40
797	35	41
798	39	43
799	36	38
800	38	46
801	49	47
802	39	46
803	38	43
804	40	38
805	41	41
806	37	35
807	46	39
808	41	38
809	44	37
810	45	37
811	36	35
812	31	39
813	33	43
814	41	49
815	42	44
816	36	45
817	32	37
818	39	43
819	39	44
820	38	48
821	44	49
822	43	48
823	45	48
824	40	45
825	46	51
826	42	48
827	41	47
828	46	50
829	37	47
830	40	57
831	45	56
832	43	52
833	41	54
834	33	42
835	41	49
836	45	56
837	40	53
838	39	55
839	38	40
840	44	54
841	42	50
842	36	46
843	48	44
844	39	49
845	43	48
846	32	48
847	32	49
848	40	43
849	34	47
850	41	44
851	41	46
852	39	43
853	43	38
854	44	40
855	42	42
856	43	41
857	38	43
858	44	42
859	44	44
860	42	51
861	42	47
862	40	47
863	42	43
864	42	42
865	41	49
866	36	46
867	36	48
868	40	45
869	41	41
870	39	43
871	46	47
872	48	32
873	46	41
874	41	37
875	43	44
876	45	50
877	49	40
878	43	52
879	44	55
880	40	46
881	42	52
882	34	50
883	44	54
884	38	53
885	44	57
886	43	55
887	44	54
888	43	55
889	48	49
890	54	56
891	50	53
892	44	51
893	54	46
894	47	51
895	48	55
896	46	60
897	49	47
898	42	47
899	36	51
900	45	53
901	47	48
902	48	43
903	45	47
904	50	48
905	47	50
906	49	49
907	50	54
908	51	56
909	54	57
910	53	63
911	48	60
912	48	56
913	48	56
914	44	61
915	45	56
916	47	55
917	45	52
918	44	58
919	46	51
920	57	52
921	55	55
922	42	46
923	45	56
924	47	50
925	50	49
926	43	47
927	37	55
928	41	54
929	37	60
930	44	56
931	44	57
932	38	54
933	36	50
934	33	48
935	38	59
936	35	58
937	36	62
938	42	54
939	43	66
940	42	63
941	42	65
942	38	65
943	51	64
944	48	61
945	51	58
946	40	62
947	55	55
948	49	57
949	55	57
950	53	57
951	54	65
952	48	61
953	55	62
954	47	55
955	45	44
956	48	56
957	46	59
958	47	60
959	44	49
960	49	51
961	53	53
962	47	54
963	48	56
964	47	59
965	55	51
966	49	54
967	47	50
968	48	59
969	41	51
970	45	55
971	53	54
972	49	48
973	52	47
974	42	60
975	49	55
976	47	50
977	45	48
978	43	45
979	41	46
980	40	46
981	46	54
982	40	52
983	37	51
984	44	50
985	41	42
986	42	41
987	45	52
988	37	50
989	47	43
990	44	42
991	43	47
992	35	44
993	31	43
994	36	49
995	38	51
996	34	44
997	38	56
998	34	54
999	39	44
1000	39	48
1001	43	59
1002	39	56
1003	39	55
1004	41	51
1005	39	44
1006	37	57
1007	40	54
1008	38	58
1009	35	63
1010	34	55
1011	40	58
1012	37	54
1013	32	64
1014	35	58
1015	30	56
1016	35	66
1017	32	65
1018	30	61
1019	34	60
1020	32	65
1021	30	69
1022	26	63
1023	32	63
1024	35	61
1025	35	51
1026	32	57
1027	35	60
1028	34	58
1029	35	53
1030	36	63
1031	37	57
1032	38	57
1033	40	52
1034	44	50
1035	44	55
1036	39	61
1037	42	52
1038	39	55
1039	37	50
1040	44	58
1041	34	59
1042	35	55
1043	31	58
1044	29	57
1045	36	54
1046	33	58
1047	31	63
1048	24	57
1049	28	61
1050	27	59
1051	31	58
1052	32	52
1053	33	68
1054	34	60
1055	33	65
1056	33	60
1057	32	59
1058	33	51
1059	28	56
1060	29	59
1061	31	58
1062	27	61
1063	37	61
1064	29	58
1065	33	60
1066	32	59
1067	34	68
1068	39	63
1069	41	58
1070	33	54
1071	39	59
1072	29	64
1073	28	59
1074	34	61
1075	32	65
1076	29	63
1077	28	68
1078	33	64
1079	32	56
1080	37	58
1081	30	64
1082	33	58
1083	32	61
1084	31	60
1085	29	59
1086	32	67
1087	40	64
1088	37	74
1089	36	61
1090	35	70
1091	35	67
1092	38	58
1093	32	61
1094	36	66
1095	34	61
1096	36	71
1097	36	58
1098	38	67
1099	44	66
1100	39	74
1101	42	72
1102	37	74
1103	40	60
1104	35	64
1105	33	63
1106	33	68
1107	28	69
1108	34	61
1109	34	67
1110	39	69
1111	36	68
1112	31	72
1113	32	64
1114	36	58
1115	39	58
1116	32	64
1117	36	75
1118	33	70
1119	33	68
1120	37	76
1121	35	70
1122	34	61
1123	32	58
1124	34	67
1125	36	67
1126	35	60
1127	36	60
1128	35	63
1129	37	66
1130	34	67
1131	33	65
1132	33	57
1133	34	70
1134	31	70
1135	30	71
1136	36	67
1137	33	58
1138	30	57
1139	32	70
1140	32	61
1141	39	68
1142	37	66
1143	32	61
1144	28	68
1145	29	60
1146	34	62
1147	32	69
1148	31	68
1149	31	70
1150	29	70
1151	33	71
1152	30	68
1153	31	69
1154	24	63
1155	29	64
1156	28	57
1157	24	56
1158	22	58
1159	29	59
1160	29	58
1161	39	55
1162	32	59
1163	28	57
1164	33	58
1165	32	69
1166	29	53
1167	33	58
1168	32	55
1169	31	60
1170	31	54
1171	31	63
1172	27	59
1173	29	57
1174	34	59
1175	31	63
1176	27	60
1177	26	59
1178	29	58
1179	27	57
1180	29	62
1181	33	59
1182	41	62
1183	35	59
1184	35	57
1185	36	59
1186	39	59
1187	36	60
1188	34	61
1189	32	62
1190	34	60
1191	29	62
1192	33	66
1193	34	63
1194	29	60
1195	34	49
1196	34	58
1197	26	57
1198	33	53
1199	29	50
1200	30	54
1201	31	52
1202	28	54
1203	24	55
1204	27	61
1205	25	64
1206	27	55
1207	24	62
1208	19	58
1209	24	50
1210	24	54
1211	25	55
1212	23	49
1213	26	52
1214	23	56
1215	19	58
1216	18	52
1217	17	54
1218	14	58
1219	19	54
1220	21	55
1221	23	62
1222	20	66
1223	25	55
1224	24	59
1225	28	55
1226	24	57
1227	21	65
1228	25	58
1229	23	59
1230	21	53
1231	27	60
1232	22	62
1233	20	54
1234	20	58
1235	19	61
1236	19	60
1237	18	60
1238	20	56
1239	24	51
1240	21	51
1241	21	59
1242	17	61
1243	17	55
1244	18	65
1245	18	55
1246	15	57
1247	12	49
1248	11	55
1249	17	52
1250	18	60
1251	19	52
1252	19	63
1253	13	58
1254	16	63
1255	17	60
1256	15	74
1257	15	65
1258	19	64
1259	14	56
1260	18	60
1261	20	67
1262	20	60
1263	19	59
1264	21	55
1265	16	63
1266	20	63
1267	23	62
1268	22	67
1269	20	59
1270	21	62
1271	20	62
1272	17	66
1273	15	61
1274	14	61
1275	13	64
1276	15	63
1277	18	61
1278	17	65
1279	18	62
1280	13	67
1281	24	72
1282	18	63
1283	19	69
1284	15	73
1285	19	69
1286	15	62
1287	17	64
1288	17	71
1289	14	70
1290	17	67
1291	23	71
1292	20	74
1293	23	70
1294	18	60
1295	21	61
1296	18	61
1297	20	65
1298	16	60
1299	19	63
1300	21	58
1301	18	65
1302	19	62
1303	22	57
1304	16	51
1305	19	54
1306	18	56
1307	21	60
1308	20	64
1309	15	62
1310	16	62
1311	21	55
1312	21	49
1313	18	50
1314	13	52
1315	15	57
1316	15	63
1317	12	50
1318	15	59
1319	16	51
1320	17	51
1321	22	54
1322	20	55
1323	20	61
1324	19	50
1325	22	52
1326	25	45
1327	28	57
1328	22	44
1329	26	43
1330	26	48
1331	26	55
1332	18	49
1333	24	43
1334	17	48
1335	19	43
1336	17	47
1337	12	48
1338	17	46
1339	15	53
1340	16	48
1341	18	49
1342	23	46
1343	20	44
1344	25	44
1345	20	44
1346	19	44
1347	20	50
1348	18	58
1349	19	54
1350	20	58
1351	21	54
1352	17	53
1353	20	49
1354	24	46
1355	27	56
1356	21	51
1357	22	44
1358	21	46
1359	19	52
1360	22	48
1361	18	53
1362	15	52
1363	21	54
1364	23	52
1365	22	55
1366	20	43
1367	20	49
1368	14	50
1369	19	49
1370	17	52
1371	22	51
1372	22	54
1373	21	53
1374	20	54
1375	20	53
1376	21	47
1377	25	51
1378	23	54
1379	16	49
1380	16	50
1381	17	44
1382	23	49
1383	17	48
1384	21	49
1385	14	56
1386	17	47
1387	13	47
1388	17	57
1389	18	53
1390	17	51
1391	24	53
1392	15	55
1393	24	50
1394	19	50
1395	24	52
1396	21	51
1397	21	51
1398	27	56
1399	24	46
1400	24	52
1401	24	50
1402	20	46
1403	21	50
1404	16	50
1405	18	45
1406	25	50
1407	20	57
1408	23	51
1409	20	57
1410	29	52
1411	28	54
1412	27	54
1413	25	46
1414	19	51
1415	24	51
1416	23	52
1417	21	54
1418	21	56
1419	27	46
1420	22	50
1421	24	53
1422	23	55
1423	21	58
1424	16	47
1425	12	53
1426	20	54
1427	22	56
1428	18	48
1429	18	46
1430	16	51
1431	18	51
1432	16	52
1433	19	48
1434	21	48
1435	18	49
1436	17	43
1437	16	47
1438	19	45
1439	15	50
1440	19	52
1441	22	55
1442	21	60
1443	18	48
1444	18	47
1445	23	53
1446	18	54
1447	16	49
1448	12	52
1449	22	55
1450	24	48
1451	19	50
1452	19	54
1453	22	51
1454	18	43
1455	13	44
1456	22	50
1457	23	45
1458	20	49
1459	17	46
1460	17	48
1461	16	49
1462	20	57
1463	16	55
1464	18	58
1465	15	50
1466	18	48
1467	16	43
1468	17	45
1469	17	40
1470	12	46
1471	13	46
1472	15	50
1473	13	49
1474	15	47
1475	13	51
1476	16	50
1477	14	40
1478	13	49
1479	14	44
1480	10	50
1481	13	52
1482	9	52
1483	12	48
1484	13	46
1485	13	45
1486	12	49
1487	14	49
1488	11	48
1489	15	43
1490	14	53
1491	19	53
1492	19	52
1493	17	51
1494	18	48
1495	19	45
1496	15	51
1497	16	41
1498	13	51
1499	20	51
1500	21	48
1501	16	61
1502	15	54
1503	19	46
1504	17	53
1505	15	57
1506	22	56
1507	22	55
1508	25	55
1509	27	52
1510	20	49
1511	25	49
1512	20	48
1513	21	47
1514	27	48
1515	26	43
1516	25	42
1517	28	43
1518	21	38
1519	25	41
1520	25	42
1521	23	47
1522	25	45
1523	21	51
1524	22	55
1525	22	46
1526	21	46
1527	22	45
1528	26	47
1529	27	49
1530	28	53
1531	25	45
1532	19	51
1533	21	50
1534	22	47
1535	22	50
1536	21	44
1537	20	49
1538	25	41
1539	20	41
1540	20	47
1541	19	46
1542	19	47
1543	17	46
1544	15	51
1545	20	43
1546	16	47
1547	20	45
1548	19	51
1549	23	50
1550	25	51
1551	21	55
1552	21	60
1553	20	57
1554	20	55
1555	25	53
1556	32	54
1557	23	54
1558	21	58
1559	20	54
1560	23	45
1561	27	49
1562	23	61
1563	27	56
1564	27	48
1565	23	50
1566	24	48
1567	24	45
1568	27	47
1569	27	49
1570	23	49
1571	25	56
1572	26	45
1573	21	52
1574	25	51
1575	23	57
1576	21	55
1577	25	56
1578	24	55
1579	22	53
1580	22	57
1581	15	53
1582	21	63
1583	16	51
1584	15	50
1585	13	51
1586	18	49
1587	17	53
1588	18	53
1589	15	53
1590	16	51
1591	15	55
1592	18	53
1593	25	50
1594	16	61
1595	17	53
1596	17	62
1597	17	51
1598	23	49
1599	19	50
1600	16	52
1601	19	52
1602	23	52
1603	18	46
1604	21	52
1605	19	43
1606	11	48
1607	15	49
1608	15	44
1609	18	42
1610	15	40
1611	15	46
1612	17	43
1613	13	46
1614	15	47
1615	15	46
1616	12	40
1617	15	43
1618	13	42
1619	15	45
1620	14	45
1621	16	39
1622	19	44
1623	14	42
1624	15	36
1625	16	39
1626	18	42
1627	14	44
1628	14	43
1629	13	47
1630	18	38
1631	14	42
1632	16	41
1633	18	45
1634	19	43
1635	22	48
1636	22	44
1637	16	48
1638	20	48
1639	19	42
1640	14	45
1641	18	53
1642	18	49
1643	17	46
1644	16	48
1645	17	48
1646	13	53
1647	15	47
1648	14	42
1649	17	43
1650	15	41
1651	15	40
1652	19	40
1653	11	41
1654	15	41
1655	17	42
1656	12	38
1657	16	36
1658	13	37
1659	11	39
1660	14	29
1661	16	38
1662	16	32
1663	19	36
1664	15	35
1665	18	33
1666	16	32
1667	20	31
1668	16	33
1669	12	31
1670	15	34
1671	16	38
1672	13	37
1673	15	32
1674	15	41
1675	12	39
1676	11	34
1677	14	29
1678	14	37
1679	17	30
1680	13	32
1681	16	35
1682	15	34
1683	16	32
1684	10	37
1685	11	36
1686	14	36
1687	14	34
1688	18	35
1689	15	39
1690	13	36
1691	16	40
1692	19	41
1693	17	38
1694	14	36
1695	14	37
1696	14	39
1697	14	42
1698	18	38
1699	15	44
1700	16	43
1701	19	39
1702	13	45
1703	10	42
1704	12	44
1705	10	42
1706	14	38
1707	13	37
1708	14	45
1709	14	52
1710	14	49
1711	15	45
1712	9	38
1713	11	41
1714	17	53
1715	14	48
1716	14	47
1717	12	44
1718	5	41
1719	7	41
1720	11	44
1721	11	41
1722	14	46
1723	12	49
1724	13	44
1725	11	45
1726	13	38
1727	16	44
1728	16	37
1729	15	40
1730	15	43
1731	13	51
1732	15	41
1733	10	43
1734	12	43
1735	7	40
1736	10	47
1737	8	44
1738	10	44
1739	7	48
1740	8	43
1741	8	39
1742	10	44
1743	13	43
1744	13	41
1745	9	44
1746	12	49
1747	8	50
1748	9	42
1749	12	48
1750	11	45
1751	11	45
1752	16	50
1753	10	41
1754	13	37
1755	12	33
1756	13	34
1757	11	45
1758	10	42
1759	11	45
1760	14	38
1761	10	47
1762	12	44
1763	10	35
1764	14	45
1765	7	38
1766	8	43
1767	12	46
1768	10	44
1769	15	42
1770	11	39
1771	12	39
1772	14	41
1773	16	39
1774	13	35
1775	14	33
1776	11	33
1777	14	33
1778	15	43
1779	17	36
1780	11	31
1781	15	35
1782	16	35
1783	16	37
1784	15	27
1785	15	31
1786	14	25
1787	15	31
1788	16	30
1789	16	28
1790	20	31
1791	19	28
1792	17	29
1793	13	30
1794	17	35
1795	16	33
1796	14	37
1797	16	37
1798	16	33
1799	14	33
1800	20	39
1801	14	40
1802	14	50
1803	16	46
1804	14	39
1805	11	34
1806	6	40
1807	10	38
1808	12	36
1809	17	35
1810	14	38
1811	12	39
1812	13	36
1813	10	30
1814	15	40
1815	11	32
1816	12	33
1817	12	32
1818	11	33
1819	12	31
1820	15	33
1821	14	39
1822	16	36
1823	10	28
1824	13	32
1825	9	32
1826	17	30
1827	18	34
1828	15	47
1829	22	34
1830	16	35
1831	14	35
1832	22	38
1833	18	37
1834	18	31
1835	16	31
1836	19	30
1837	18	44
1838	19	34
1839	17	43
1840	20	44
1841	20	41
1842	22	43
1843	19	42
1844	21	45
1845	20	43
1846	26	44
1847	24	48
1848	25	51
1849	23	52
1850	16	45
1851	19	45
1852	18	54
1853	22	57
1854	24	58
1855	22	49
1856	20	53
1857	23	52
1858	26	47
1859	27	42
1860	32	53
1861	27	55
1862	31	50
1863	27	55
1864	25	48
1865	29	47
1866	28	44
1867	28	48
1868	33	44
1869	23	46
1870	27	51
1871	30	41
1872	37	47
1873	28	42
1874	35	50
1875	32	48
1876	29	51
1877	25	48
1878	25	45
1879	28	55
1880	33	49
1881	32	47
1882	32	48
1883	34	43
1884	36	47
1885	32	48
1886	33	40
1887	36	46
1888	27	51
1889	31	47
1890	27	44
1891	35	45
1892	31	46
1893	31	46
1894	25	44
1895	26	45
1896	34	38
1897	34	45
1898	26	52
1899	28	65
1900	34	59
1901	26	54
1902	27	57
1903	29	66
1904	33	57
1905	27	58
1906	29	53
1907	31	51
1908	27	60
1909	28	61
1910	28	54
1911	23	54
1912	28	57
1913	29	53
1914	31	59
1915	38	58
1916	34	60
1917	31	53
1918	28	57
1919	34	60
1920	32	57
1921	32	59
1922	38	61
1923	33	57
1924	34	57
1925	37	63
1926	35	52
1927	31	57
1928	33	50
1929	32	59
1930	36	66
1931	39	68
1932	38	63
1933	29	61
1934	30	57
1935	32	57
1936	29	63
1937	29	58
1938	34	65
1939	34	61
1940	33	66
1941	30	60
1942	34	64
1943	32	61
1944	37	64
1945	35	66
1946	33	61
1947	31	64
1948	35	57
1949	35	64
1950	32	70
1951	28	66
1952	33	70
1953	36	63
1954	34	66
1955	35	57
1956	37	69
1957	37	56
1958	34	70
1959	35	64
1960	34	61
1961	30	71
1962	33	64
1963	35	64
1964	27	65
1965	29	53
1966	30	61
1967	28	70
1968	26	71
1969	23	71
1970	25	72
1971	30	71
1972	27	76
1973	32	65
1974	29	68
1975	35	77
1976	34	72
1977	29	69
1978	35	60
1979	31	71
1980	35	70
1981	50	71
1982	42	70
1983	37	65
1984	40	66
1985	44	68
1986	40	64
1987	45	67
1988	41	69
1989	44	70
1990	43	65
1991	32	63
1992	49	76
1993	49	71
1994	42	62
1995	46	74
1996	55	73
1997	48	75
1998	41	79
[truncated: 1,002 more rows]

## Sheet: Figure 3d
Figure 3d
Exp Grp	1	2		Experiment Groups
Rep 1	0.61	0.15		1	Mock Dissected Cohort
Rep 2	0.26	-0.05		2	Dissected Cohort
Rep 3	0.44	0
Rep 4	0.48	-0.07		Two-tailed parametric t-test
Rep 5	0.53	-0.24		P-value	8.71101e-05
Rep 6	0.59	0.13
Mean	0.48	-0.01
SEM	0.05	0.06
Plot Position	1	2
Exp Group	Experiment ID	PI	Mean PI	Rep ID
Group 1	IR_1348	0.71	0.61	Rep 1
	IR_1350	0.65
	IR_1352	0.48
	IR_1360	0.18	0.26	Rep 2
	IR_1363	0.3
	IR_1365	0.29
	IR_1548	0.39	0.44	Rep 3
	IR_1552	0.56
	IR_1556	0.36
	IR_1550	0.26	0.48	Rep 4
	IR_1554	0.58
	IR_1558	0.6
	IR_1789	0.68	0.53	Rep 5
	IR_1793	0.61
	IR_1797	0.31
	IR_1790	0.75	0.59	Rep 6
	IR_1794	0.63
	IR_1798	0.38
Group 2	IR_1349	0.11	0.15	Rep 1
	IR_1351	0.29
	IR_1353	0.04
	IR_1361	-0.13	-0.05	Rep 2
	IR_1362	-0.04
	IR_1364	0.02
	IR_1531	-0.1	0	Rep 3
	IR_1532	0.1
	IR_1549	-0.02	-0.07	Rep 4
	IR_1553	-0.22
	IR_1557	0.02
	IR_1555	-0.56	-0.24	Rep 5
	IR_1559	-0.3
	IR_1560	-0.12
	IR_1561	0.01
	IR_1537	0.16	0.13	Rep 6
	IR_1539	0.27
	IR_1541	-0.04

## Sheet: Figure 3e
Figure 3e
Exp Grp	1	2		Experiment Groups
Rep 1	0.97	0.696667		1	Mock Dissected Cohort
Rep 2	0.963333	0.673333		2	Dissected Cohort
Rep 3	0.93	0.726667
Rep 4	0.946667	0.736667		Two-tailed parametric t-test
Rep 5	0.92	0.756667		P-value	4.4e-05
Rep 6	0.913333	0.82
Mean	0.940556	0.735
SEM	0.00948358	0.0208478
Plot Position	1	2
Exp Group	Experiment ID	PI	Mean PI	Rep ID
Group 1	IR_1982	0.98	0.97	Rep 1
	IR_1983	0.97
	IR_1984	0.96
	IR_1985	0.96	0.963333	Rep 2
	IR_1986	0.97
	IR_1987	0.96
	IR_1988	0.96	0.93	Rep 3
	IR_1989	0.89
	IR_1990	0.94
	IR_1991	0.98	0.946667	Rep 4
	IR_1992	0.9
	IR_1993	0.96
	IR_1994	0.87	0.92	Rep 5
	IR_1995	0.97
	IR_1996	0.92
	IR_1997	0.99	0.913333	Rep 6
	IR_1998	0.92
	IR_1999	0.83
Group 2	IR_1865	0.64	0.696667	Rep 1
	IR_1866	0.72
	IR_1867	0.73
	IR_1868	0.71	0.673333	Rep 2
	IR_1869	0.72
	IR_1870	0.59
	IR_1871	0.75	0.726667	Rep 3
	IR_1872	0.75
	IR_1873	0.68
	IR_1874	0.71	0.736667	Rep 4
	IR_1875	0.81
	IR_1876	0.69
	IR_1877	0.69	0.756667	Rep 5
	IR_1878	0.72
	IR_1879	0.86
	IR_1880	0.77	0.82	Rep 6
	IR_1881	0.88
	IR_1882	0.81

## Sheet: Figure 3f
Figure 3f
Exp Group	1	2	3	4	5	6	7	8		Exp Groups
Rep 1	0.65	0.54	0.94	0.24	0.55	0.6	0.18	0.16		1	Liverpool (LVP)
Rep 2	0.51	0.84	0.3	-0.23	0.38	0.37	0.12	0.12		2	Orlando (ORL)
Rep 3	0.55	0.66	0.35	0.03	0.38	0.56	0.25	0.19		3	Gr19a
Rep 4	0.57	0.6	0.45	-0.09	0.55	0.62	0.38	0.13		4	trpa1[1]
Rep 5	0.54	0.47	0.52	0.02	0.36	0.44	0.23	0.15		5	Op1[1]
Rep 6	0.46	0.66	0.69	0.05	0.56	0.34	0.19	0.3		6	Op2[2]
Mean	0.55	0.63	0.54	0	0.46	0.49	0.23	0.18		7	Op1[1], Op2[2]
SEM	0.03	0.05	0.1	0.06	0.04	0.04	0.04	0.01		8	Op1[2], Op2[1]
X (plot position)	1	2	3	4	5	6	7	8
										1-Way ANOVA
										Source'	SS'	df'	MS'	F'	Prob>F'
Exp Group	Experiment ID	PI	Mean PI	Rep ID						Columns'	2.0524	7	0.2932	16.9836	3.5e-10
Group 1	IR_1081	0.65	0.65	Rep 1						Error'	0.69055	40	0.017264	[]	[]
	IR_1107	0.52								Total'	2.74295	47	[]	[]	[]
	IR_1113	0.77
	IR_1082	0.6	0.51	Rep 2						Tukey's Multiple Comparisons Test
	IR_1108	0.5								Group 1	Group 2	p-value	sig.
	IR_1114	0.43								LVP	ORL	0.958077
	IR_1100	0.77	0.55	Rep 3						LVP	Gr19a	1
	IR_1110	0.31								LVP	trpa1[1]	2.99e-07	***
	IR_1116	0.38								LVP	Op1[1]	0.953408
	IR_1121	0.74								LVP	Op2[2]	0.993823
	IR_1109	0.43	0.57	Rep 4						LVP	Op1[1], Op2[2]	0.002948	***
	IR_1115	0.59								LVP	Op1[2], Op2[1]	0.000402	***
	IR_1120	0.7								trpa1[1]	Op1[1], Op2[2]	0.094814
	IR_1119	0.57								trpa1[1]	Op1[2], Op2[1]	0.338412
	IR_1111	0.39	0.54	Rep 5
	IR_1117	0.44
	IR_1122	0.79
	IR_1112	0.41	0.46	Rep 6
	IR_1118	0.46
	IR_1123	0.52
Group 2	IR_210	0.62	0.54	Rep 1
	IR_215	0.58
	IR_220	0.33
	IR_224	0.64
	IR_427	0.91	0.84	Rep 2
	IR_428	0.76
	IR_429	0.86
	IR_430	0.69	0.66	Rep 3
	IR_431	0.68
	IR_432	0.62
	IR_440	0.74	0.6	Rep 4
	IR_442	0.83
	IR_444	0.24
	IR_439	0.02	0.47	Rep 5
	IR_441	0.64
	IR_443	0.74
	IR_446	0.59	0.66	Rep 6
	IR_448	0.73
Group 3	IR_164	0.95	0.94	Rep 1
	IR_167	0.89
	IR_170	0.96
	IR_172	0.97
	IR_213	0.34	0.3	Rep 2
	IR_216	0.25
	IR_654	0.4	0.35	Rep 3
	IR_658	0.19
	IR_662	0.26
	IR_663	0.56
	IR_1068	0.62	0.45
	IR_1070	0.36
	IR_1072	0.38
	IR_1411	0.46	0.52	Rep 5
	IR_1415	0.58
	IR_1414	0.53	0.69	Rep 6
	IR_1416	0.84
Group 4	IR_1581	0.4	0.24	Rep 1
	IR_1582	0.08
	IR_1568	-0.06	-0.23	Rep 2
	IR_1580	-0.4
	IR_1569	-0.29	0.03	Rep 3
	IR_1575	0.35
	IR_1564	-0.02	-0.09	Rep 4
	IR_1572	-0.24
	IR_1577	-0.02
	IR_1565	-0.27	0.02	Rep 5
	IR_1573	0.58
	IR_1578	-0.26
	IR_1566	-0.33	0.05	Rep 6
	IR_1574	0.62
	IR_1579	-0.15
Group 5	IR_238	0.64	0.55	Rep 1
	IR_241	0.63
	IR_245	0.47
	IR_248	0.55
	IR_250	0.49
	IR_252	0.51
	IR_359	0.4	0.38	Rep 2
	IR_367	0.33
	IR_375	0.42
	IR_360	0.27	0.38	Rep 3
	IR_368	0.3
	IR_376	0.57
	IR_361	0.55	0.55	Rep 4
	IR_369	0.55
	IR_362	0.28	0.36	Rep 5
	IR_370	0.42
	IR_378	0.39
	IR_1067	0.68	0.56	Rep 6
	IR_1069	0.5
	IR_1071	0.5
Group 6	IR_239	0.84	0.6	Rep 1
	IR_243	0.74
	IR_246	0.47
	IR_249	0.41
	IR_251	0.53
	IR_253	0.59
	IR_371	0.45	0.37	Rep 2
	IR_379	0.29
	IR_372	0.69	0.56	Rep 3
	IR_380	0.42
	IR_373	0.48	0.62	Rep 4
	IR_381	0.75
	IR_374	0.63	0.44	Rep 5
	IR_382	0.25
	IR_1792	0.6	0.34	Rep 6
	IR_1796	0.03
	IR_1800	0.38
Group 7	IR_182	0.05	0.18	Rep 1
	IR_183	0.51
	IR_184	0.12
	IR_185	-0.13
	IR_188	0.08
	IR_189	0.24
	IR_191	0.38
	IR_226	0.08	0.12	Rep 2
	IR_230	-0.1
	IR_234	0.32
	IR_235	0.19
	IR_275	0.28	0.25	Rep 3
	IR_279	0.25
	IR_282	0.23
	IR_276	0.36	0.38	Rep 4
	IR_280	0.4
	IR_283	0.37
	IR_277	-0.11	0.23	Rep 5
	IR_281	0.42
	IR_284	0.38
	IR_1408	0.4	0.19	Rep 6
	IR_1409	0.14
	IR_1410	0.03
Group 8	IR_937	0.14	0.16	Rep 1
	IR_942	0.07
	IR_947	-0.06
	IR_951	0.5
	IR_938	0	0.12	Rep 2
	IR_943	0.15
	IR_948	-0.04
	IR_952	0.36
	IR_1524	0.29	0.19	Rep 3
	IR_1526	0.23
	IR_1528	0.05
	IR_1525	0.35	0.13	Rep 4
	IR_1527	-0.01
	IR_1529	0.05
	IR_1536	0.34	0.15	Rep 5
	IR_1538	0.11
	IR_1540	0
	IR_1695	0.01	0.3	Rep 6
	IR_1702	0.23
	IR_1709	0.67

## Sheet: Figure 3g
Figure 3g
	Sample 1	Sample 2	Sample 3	Mean	SEM
Opsin 1	1665.22	1105.93	1060.21	1277.12	194.498
Opsin 2	4338.54	3712.16	3276.94	3775.88	308.11
Opsin 3	1.70964	1.08601	1.21305	1.33623	0.190269
Opsin 4	32.4017	17.9703	21.4014	23.9245	4.35279
Opsin 5	27.9252	18.0702	22.0412	22.6789	2.86269
Opsin 7	21.5482	8.6281	9.41939	13.1986	4.18106
Opsin 8	57.2847	57.3641	53.8301	56.1596	1.16501
Opsin 9	5.61108	8.772	13.899	9.42735	2.41485
Opsin 10	1.52067	1.11763	1.08613	1.24147	0.139893
Opsin 12	1	1	1	1	0

## Sheet: Figure 3h
Figure 3h
LVP
Exp Grp	1	2	3	4	5	6	7	8
1	0.13	0.07	-0.01	0.41	0.53	0.57	0.4	0.53
2	-0.19	0.18	0.25	0.53	0.49	0.38	0.49	0.68
3	0.12	0.25	0.08	0.4	0.65	0.45	0.5	0.29
4	0.09	-0.14	0.39	0.62	0.49	0.45	0.38	0.47
5	-0.08	0.27	0.19	0.46	0.63	0.54	0.61	0.39
6	-0.07	0.17	0.03	0.23	0.5	0.74	0.65	0.54
Grp. Mean PI	0	0.13	0.16	0.44	0.55	0.52	0.51	0.48
SEM	0.053	0.062	0.061	0.053	0.029	0.052	0.045	0.054
X (Pelt. Temp.)	28	31	32	33	34	35	36	37
Op1[2], Op2[1]
Exp Grp	9	10	11	12	13	14	15	16
1	-0.12	-0.19	0.09	0.04	-0.06	0.42	0.48	0.57
2	0.08	0.03	-0.17	0.24	0.11	0.27	0.46	0.48
3	0.04	0.32	0.17	0.16	0.15	0.47	0.31	0.63
4	0.15	-0.13	0.27	0.2	0.44	0.44	0.59	0.62
5	-0.19	0.03	0.11	0.36	0.3	0.48	0.5	0.37
6	-0.08	0.17	0.14	-0.04	0.03	0.56	0.46	0.56
Grp. Mean PI	-0.02	0.04	0.1	0.16	0.16	0.44	0.47	0.54
SEM	0.054	0.077	0.06	0.058	0.075	0.039	0.037	0.04
X (Pelt. Temp.)	28	31	32	33	34	35	36	37
trpa1[ECFP]
Exp Grp	17	18	19	20	21	22	23	24
1	0.06	-0.1	0.12	-0.11	0.05	0.03	0.09	0.11
2	0.08	-0.23	-0.25	-0.29	0.13	-0.06	-0.04	-0.19
3	-0.1	0.13	-0.07	-0.19	0.04	0.11	-0.04	-0.12
4	-0.19	-0.03	0.02	0.15	0.11	0.14	-0.06	0.18
5	-0.06	0.08	-0.02	-0.16	0.01	-0.06	0.16	0.09
6	-0.11	-0.04	0.17	0.2	0.04	-0.03	0.07	0.04
Grp. Mean PI	-0.05	-0.03	-0.01	-0.07	0.06	0.02	0.03	0.02
SEM	0.042	0.052	0.06	0.081	0.019	0.036	0.037	0.059
X (Pelt. Temp.)	28	31	32	33	34	35	36	37
28C							P >	0.05	0.05	n.s.
Source'	SS'	df'	MS'	F'	Prob>F'		P <	0.05	0.05	*
Columns'	0.01	2	0	0.29	0.75		P <	0.01	0.01	**
Error'	0.23	15	0.02	[]	[]		P <	0.001	0.001	***
Total'	0.24	17	[]	[]	[]
Group 1	Group 9	0.96	n.s.
Group 1	Group 17	0.74	n.s.
Group 9	Group 17	0.886345
31C
Source'	SS'	df'	MS'	F'	Prob>F'
Columns'	0.0823	2	0.04115	1.6482	0.225394
Error'	0.3745	15	0.024967	[]	[]
Total'	0.4568	17	[]	[]	[]
Group 2	Group 10	0.563302	n.s.
Group 2	Group 18	0.200404	n.s.
Group 10	Group 18	0.728062
32C
Source'	SS'	df'	MS'	F'	Prob>F'
Columns'	0.08	2	0.04	1.79	0.2
Error'	0.33	15	0.02	[]	[]
Total'	0.41	17	[]	[]	[]
Group 3	Group 11	0.81	n.s.
Group 3	Group 19	0.185219	n.s.
Group 11	Group 19	0.449837
33C
Source'	SS'	df'	MS'	F'	Prob>F'
Columns'	0.778233	2	0.389117	15.2151	0.000246
Error'	0.383617	15	0.025574	[]	[]
Total'	1.16185	17	[]	[]	[]
Group 4	Group 12	0.02081	*
Group 4	Group 20	0.000169	***
Group 12	Group 20	0.065283
34C
Source'	SS'	df'	MS'	F'	Prob>F'
Columns'	0.788811	2	0.394406	29.1289	6.83e-06
Error'	0.2031	15	0.01354	[]	[]
Total'	0.991911	17	[]	[]	[]
Group 5	Group 13	0.000106	***
Group 5	Group 21	8.44e-06	***
Group 13	Group 21	0.335374
35C
Source'	SS'	df'	MS'	F'	Prob>F'
Columns'	0.86	2	0.431672	39.2985	1.09e-06
Error'	0.16	15	0.010984	[]	[]
Total'	1.03	17	[]	[]	[]
Group 6	Group 14	0.390959	n.s.
Group 6	Group 22	1.64e-06	***
Group 14	Group 22	1.4e-05
36C
Source'	SS'	df'	MS'	F'	Prob>F'
Columns'	0.835544	2	0.417772	44.7347	4.77e-07
Error'	0.140083	15	0.009339	[]	[]
Total'	0.975628	17	[]	[]	[]
Group 7	Group 15	0.77448	n.s.
Group 7	Group 23	1.13e-06	***
Group 15	Group 23	3.21e-06
37C
Source'	SS'	df'	MS'	F'	Prob>F'
Columns'	0.9793	2	0.48965	30.4383	5.25e-06
Error'	0.2413	15	0.016087	[]	[]
Total'	1.2206	17	[]	[]	[]
Group 8	Group 16	0.737594	n.s.
Group 8	Group 24	3.67e-05	***
Group 16	Group 24	1.02e-05
