# Supplementary material for: Thermal infrared directs host-seeking behaviour in Aedes aegypti mosquitoes
Source: Nature. 2024 Aug 21;633(8030):615–23. doi: 10.1038/s41586-024-07848-5 (PMC11410652; doi:10.1038/s41586-024-07848-5)
Supplement: Supplementary file 7 — Source Data Fig. 5 [file 41586_2024_7848_MOESM7_ESM.xlsx]

## Sheet: Figure 5b
Figure 5b
Time	Temp
1	21.08
2	21.06
3	21.03
4	21.03
5	21.03
6	21.01
7	21.01
8	20.98
9	20.95
10	20.95
11	20.93
12	20.93
13	20.9
14	20.9
15	20.88
16	20.88
17	20.9
18	20.88
19	20.88
20	20.88
21	20.88
22	20.85
23	20.85
24	20.85
25	20.85
26	20.85
27	20.85
28	20.85
29	20.85
30	20.83
31	20.83
32	20.83
33	20.85
34	20.83
35	20.83
36	20.83
37	20.83
38	20.83
39	20.8
40	20.83
41	20.83
42	20.8
43	20.8
44	20.8
45	20.8
46	20.8
47	20.8
48	20.8
49	20.8
50	20.8
51	20.8
52	20.8
53	20.8
54	20.8
55	20.8
56	20.8
57	20.78
58	20.8
59	20.75
60	20.78
61	20.8
62	20.78
63	20.78
64	20.78
65	20.75
66	20.83
67	20.78
68	20.75
69	20.8
70	20.78
71	20.75
72	20.78
73	20.8
74	20.78
75	20.78
76	20.78
77	20.75
78	20.75
79	20.78
80	20.75
81	20.78

## Sheet: Figure 5c
Figure 5c
LVP	TRPA1	Op1Op2
0.000705	0.000705	0.000621
0.000705	0.000705	0.000621
0.000688	0.000705	0.000621
0.000688	0.000705	0.000621
0.000705	0.000705	0.000621
0.000705	0.000705	0.000621
0.000705	0.000705	0.000604
0.000722	0.000705	0.000604
0.000722	0.000705	0.000604
0.000722	0.000705	0.000604
0.000722	0.000705	0.000604
0.000722	0.000688	0.000604
0.000705	0.000705	0.000604
0.000705	0.000705	0.000604
0.000688	0.000705	0.000621
0.000671	0.000705	0.000621
0.000655	0.000705	0.000621
0.000655	0.000705	0.000621
0.000638	0.000705	0.000621
0.000638	0.000705	0.000621
0.000621	0.000705	0.000604
0.000621	0.000705	0.000604
0.000621	0.000705	0.000604
0.000604	0.000722	0.000604
0.000604	0.000722	0.000604
0.000604	0.000722	0.000604
0.000587	0.000722	0.000604
0.000587	0.000722	0.000604
0.000587	0.000705	0.000621
0.000604	0.000705	0.000621
0.000604	0.000705	0.000621
0.000604	0.000705	0.000621
0.000604	0.000688	0.000621
0.000604	0.000688	0.000621
0.000604	0.000688	0.000621
0.000604	0.000688	0.000604
0.000604	0.000688	0.000604
0.000604	0.000688	0.000621
0.000604	0.000688	0.000621
0.000604	0.000688	0.000621
0.000604	0.000688	0.000638
0.000604	0.000688	0.000638
0.000604	0.000688	0.000638
0.000604	0.000705	0.000638
0.000621	0.000705	0.000638
0.000621	0.000705	0.000638
0.000638	0.000705	0.000638
0.000638	0.000705	0.000638
0.000638	0.000705	0.000621
0.000638	0.000705	0.000621
0.000638	0.000705	0.000621
0.000638	0.000705	0.000621
0.000638	0.000705	0.000621
0.000638	0.000705	0.000621
0.000638	0.000705	0.000621
0.000638	0.000705	0.000621
0.000638	0.000705	0.000621
0.000638	0.000705	0.000621
0.000638	0.000705	0.000621
0.000638	0.000705	0.000621
0.000638	0.000705	0.000621
0.000638	0.000705	0.000621
0.000638	0.000705	0.000621
0.000638	0.000705	0.000621
0.000638	0.000705	0.000621
0.000638	0.000705	0.000621
0.000638	0.000705	0.000621
0.000638	0.000705	0.000621
0.000638	0.000705	0.000621
0.000655	0.000688	0.000621
0.000655	0.000705	0.000621
0.000655	0.000705	0.000621
0.000638	0.000705	0.000621
0.000638	0.000705	0.000621
0.000638	0.000705	0.000621
0.000638	0.000705	0.000621
0.000638	0.000705	0.000621
0.000638	0.000705	0.000621
0.000621	0.000705	0.000621
0.000638	0.000705	0.000621
0.000638	0.000688	0.000621
0.000638	0.000688	0.000621
0.000655	0.000705	0.000621
0.000655	0.000705	0.000621
0.000655	0.000705	0.000638
0.000655	0.000705	0.000638
0.000671	0.000722	0.000638
0.000671	0.000722	0.000621
0.000671	0.000739	0.000621
0.000671	0.000739	0.000621
0.000671	0.000739	0.000621
0.000671	0.000739	0.000621
0.000671	0.000722	0.000621
0.000671	0.000722	0.000621
0.000688	0.000722	0.000621
0.000688	0.000722	0.000621
0.000705	0.000722	0.000621
0.000705	0.000722	0.000621
0.000722	0.000722	0.000621
0.000722	0.000739	0.000604
0.000722	0.000739	0.000604
0.000722	0.000739	0.000604
0.000722	0.000739	0.000604
0.000705	0.000739	0.000604
0.000705	0.000739	0.000604
0.000705	0.000739	0.000604
0.000705	0.000739	0.000604
0.000705	0.000739	0.000604
0.000688	0.000739	0.000604
0.000688	0.000739	0.000604
0.000688	0.000739	0.000604
0.000688	0.000739	0.000604
0.000688	0.000739	0.000604
0.000671	0.000739	0.000621
0.000671	0.000739	0.000621
0.000671	0.000739	0.000604
0.000655	0.000739	0.000604
0.000655	0.000739	0.000604
0.000655	0.000739	0.000604
0.000655	0.000739	0.000604
0.000655	0.000739	0.000604
0.000655	0.000739	0.000604
0.000655	0.000739	0.000604
0.000655	0.000739	0.000604
0.000655	0.000739	0.000604
0.000638	0.000739	0.000604
0.000638	0.000739	0.000604
0.000621	0.000739	0.000604
0.000604	0.000739	0.000604
0.000587	0.000739	0.000604
0.000571	0.000739	0.000604
0.000571	0.000739	0.000604
0.000554	0.000739	0.000587
0.000537	0.000755	0.000587
0.000537	0.000755	0.000604
0.00052	0.000755	0.000604
0.00052	0.000739	0.000604
0.000504	0.000739	0.000604
0.000504	0.000739	0.000621
0.000487	0.000739	0.000621
0.000487	0.000739	0.000621
0.000487	0.000739	0.000621
0.00047	0.000739	0.000621
0.00047	0.000722	0.000638
0.00047	0.000722	0.000638
0.00047	0.000722	0.000638
0.00047	0.000722	0.000638
0.00047	0.000722	0.000621
0.00047	0.000722	0.000621
0.00047	0.000722	0.000621
0.000487	0.000722	0.000621
0.000487	0.000722	0.000621
0.000504	0.000722	0.000621
0.000504	0.000722	0.000621
0.000504	0.000722	0.000638
0.000504	0.000722	0.000638
0.000504	0.000722	0.000638
0.000504	0.000722	0.000638
0.000504	0.000722	0.000621
0.000504	0.000722	0.000621
0.000504	0.000722	0.000621
0.00052	0.000722	0.000621
0.00052	0.000722	0.000621
0.00052	0.000722	0.000621
0.00052	0.000722	0.000621
0.00052	0.000722	0.000621
0.000504	0.000722	0.000638
0.000504	0.000739	0.000638
0.000504	0.000739	0.000638
0.000504	0.000739	0.000638
0.000504	0.000739	0.000621
0.00052	0.000739	0.000621
0.000504	0.000722	0.000621
0.000504	0.000722	0.000621
0.000504	0.000722	0.000621
0.000487	0.000739	0.000638
0.00047	0.000739	0.000638
0.00047	0.000739	0.000638
0.000453	0.000739	0.000638
0.000436	0.000739	0.000621
0.000436	0.000739	0.000621
0.000436	0.000739	0.000621
0.000436	0.000739	0.000621
0.000436	0.000739	0.000621
0.000436	0.000739	0.000621
0.000436	0.000739	0.000621
0.000436	0.000739	0.000621
0.000436	0.000739	0.000621
0.000436	0.000739	0.000604
0.000436	0.000739	0.000604
0.00042	0.000739	0.000604
0.000403	0.000739	0.000621
0.000403	0.000739	0.000621
0.000403	0.000739	0.000621
0.000403	0.000739	0.000621
0.000403	0.000739	0.000621
0.00042	0.000739	0.000621
0.000436	0.000739	0.000621
0.000436	0.000739	0.000621
0.000453	0.000739	0.000621
0.000453	0.000739	0.000621
0.000453	0.000755	0.000621
0.000403	0.000755	0.000621
0.000352	0.000755	0.000621
0.000252	0.000739	0.000621
0.000151	0.000739	0.000621
5e-05	0.000739	0.000621
-5e-05	0.000739	0.000621
-0.000151	0.000739	0.000621
-0.000269	0.000739	0.000621
-0.000352	0.000739	0.000621
-0.000436	0.000722	0.000604
-0.000504	0.000722	0.000604
-0.000537	0.000722	0.000621
-0.000571	0.000722	0.000621
-0.000604	0.000722	0.000621
-0.000621	0.000722	0.000621
-0.000638	0.000722	0.000621
-0.000638	0.000722	0.000621
-0.000638	0.000739	0.000621
-0.000638	0.000739	0.000621
-0.000655	0.000739	0.000638
-0.000655	0.000739	0.000638
-0.000671	0.000739	0.000638
-0.000671	0.000739	0.000638
-0.000688	0.000739	0.000638
-0.000705	0.000739	0.000638
-0.000722	0.000739	0.000621
-0.000739	0.000739	0.000621
-0.000739	0.000755	0.000621
-0.000755	0.000755	0.000621
-0.000755	0.000755	0.000621
-0.000755	0.000755	0.000621
-0.000739	0.000755	0.000621
-0.000739	0.000755	0.000621
-0.000739	0.000755	0.000621
-0.000739	0.000739	0.000621
-0.000722	0.000739	0.000621
-0.000722	0.000739	0.000621
-0.000722	0.000739	0.000621
-0.000705	0.000739	0.000621
-0.000705	0.000739	0.000621
-0.000688	0.000739	0.000621
-0.000688	0.000739	0.000621
-0.000671	0.000739	0.000621
-0.000671	0.000739	0.000638
-0.000671	0.000739	0.000638
-0.000671	0.000739	0.000638
-0.000688	0.000739	0.000621
-0.000688	0.000739	0.000621
-0.000705	0.000739	0.000621
-0.000705	0.000739	0.000621
-0.000722	0.000739	0.000621
-0.000722	0.000739	0.000621
-0.000722	0.000755	0.000621
-0.000722	0.000755	0.000621
-0.000722	0.000739	0.000621
-0.000722	0.000739	0.000621
-0.000739	0.000739	0.000621
-0.000755	0.000739	0.000621
-0.000755	0.000739	0.000621
-0.000772	0.000739	0.000621
-0.000789	0.000722	0.000621
-0.000789	0.000722	0.000621
-0.000789	0.000722	0.000621
-0.000772	0.000722	0.000621
-0.000772	0.000722	0.000621
-0.000755	0.000722	0.000621
-0.000739	0.000722	0.000621
-0.000739	0.000722	0.000621
-0.000739	0.000722	0.000621
-0.000722	0.000739	0.000621
-0.000722	0.000739	0.000621
-0.000722	0.000739	0.000621
-0.000722	0.000739	0.000621
-0.000739	0.000739	0.000621
-0.000739	0.000739	0.000621
-0.000739	0.000739	0.000621
-0.000739	0.000739	0.000621
-0.000739	0.000739	0.000621
-0.000739	0.000739	0.000621
-0.000739	0.000739	0.000621
-0.000739	0.000739	0.000621
-0.000739	0.000739	0.000621
-0.000722	0.000739	0.000621
-0.000722	0.000739	0.000621
-0.000705	0.000739	0.000621
-0.000705	0.000739	0.000621
-0.000688	0.000739	0.000621
-0.000671	0.000739	0.000621
-0.000671	0.000739	0.000621
-0.000671	0.000722	0.000621
-0.000655	0.000722	0.000621
-0.000655	0.000722	0.000621
-0.000655	0.000722	0.000621
-0.000655	0.000722	0.000621
-0.000638	0.000722	0.000621
-0.000621	0.000722	0.000621
-0.000621	0.000722	0.000638
-0.000587	0.000722	0.000638
-0.000571	0.000722	0.000638
-0.000554	0.000722	0.000621
-0.000554	0.000722	0.000621
-0.000537	0.000722	0.000621
-0.00052	0.000705	0.000621
-0.000504	0.000705	0.000621
-0.000504	0.000705	0.000621
-0.000504	0.000705	0.000638
-0.000504	0.000705	0.000638
-0.000504	0.000705	0.000638
-0.000504	0.000705	0.000621
-0.00052	0.000722	0.000621
-0.00052	0.000722	0.000621
-0.000537	0.000722	0.000621
-0.000537	0.000722	0.000621
-0.000537	0.000722	0.000638
-0.000537	0.000739	0.000638
-0.000537	0.000739	0.000638
-0.000537	0.000739	0.000621
-0.000537	0.000739	0.000621
-0.000537	0.000739	0.000621
-0.000537	0.000739	0.000621
-0.000537	0.000722	0.000621
-0.000537	0.000722	0.000621
-0.000537	0.000722	0.000621
-0.000537	0.000722	0.000621
-0.000537	0.000722	0.000621
-0.000554	0.000722	0.000621
-0.000554	0.000722	0.000621
-0.000554	0.000722	0.000621
-0.000554	0.000722	0.000621
-0.000537	0.000705	0.000621
-0.000537	0.000705	0.000621
-0.000537	0.000705	0.000621
-0.000537	0.000705	0.000621
-0.000537	0.000705	0.000621
-0.00052	0.000705	0.000621
-0.00052	0.000705	0.000638
-0.00052	0.000705	0.000638
-0.00052	0.000705	0.000638
-0.000504	0.000705	0.000621
-0.000504	0.000705	0.000621
-0.000504	0.000705	0.000621
-0.000504	0.000705	0.000621
-0.000504	0.000705	0.000621
-0.000504	0.000705	0.000621
-0.000487	0.000705	0.000621
-0.000487	0.000705	0.000638
-0.000487	0.000705	0.000638
-0.000487	0.000722	0.000621
-0.000487	0.000722	0.000621
-0.00047	0.000722	0.000621
-0.00047	0.000722	0.000621
-0.000453	0.000722	0.000621
-0.000453	0.000722	0.000621
-0.000436	0.000722	0.000621
-0.00042	0.000722	0.000604
-0.000403	0.000722	0.000604
-0.000386	0.000722	0.000604
-0.000369	0.000722	0.000604
-0.000369	0.000722	0.000621
-0.000352	0.000722	0.000621
-0.000352	0.000722	0.000621
-0.000336	0.000722	0.000621
-0.000336	0.000722	0.000621
-0.000336	0.000705	0.000621
-0.000336	0.000705	0.000621
-0.000319	0.000705	0.000621
-0.000319	0.000705	0.000621
-0.000302	0.000705	0.000638
-0.000302	0.000705	0.000621
-0.000302	0.000705	0.000621
-0.000302	0.000705	0.000621
-0.000302	0.000705	0.000621
-0.000302	0.000688	0.000621
-0.000302	0.000688	0.000621
-0.000302	0.000688	0.000621
-0.000302	0.000688	0.000621
-0.000302	0.000688	0.000621
-0.000302	0.000705	0.000621
-0.000302	0.000705	0.000621
-0.000302	0.000705	0.000621
-0.000302	0.000705	0.000621
-0.000302	0.000705	0.000621
-0.000319	0.000705	0.000621
-0.000336	0.000705	0.000621
-0.000336	0.000705	0.000621
-0.000352	0.000705	0.000621
-0.000369	0.000705	0.000621
-0.000386	0.000705	0.000621
-0.000403	0.000705	0.000621
-0.000403	0.000705	0.000621
-0.00042	0.000722	0.000621
-0.000436	0.000722	0.000621
-0.000436	0.000722	0.000621
-0.000453	0.000739	0.000621
-0.000453	0.000739	0.000621
-0.000453	0.000739	0.000621
-0.000453	0.000739	0.000621
-0.00047	0.000739	0.000621
-0.00047	0.000739	0.000621
-0.00047	0.000739	0.000621
-0.00047	0.000739	0.000621
-0.000487	0.000739	0.000621
-0.000487	0.000739	0.000621
-0.000487	0.000722	0.000621
-0.000504	0.000722	0.000604
-0.000504	0.000722	0.000604
-0.000504	0.000722	0.000604
-0.000487	0.000722	0.000604
-0.000487	0.000722	0.000621
-0.00047	0.000722	0.000621
-0.00047	0.000722	0.000621
-0.00047	0.000722	0.000621
-0.000453	0.000722	0.000621
-0.000453	0.000722	0.000621
-0.000436	0.000722	0.000621
-0.000436	0.000722	0.000621
-0.000436	0.000722	0.000621
-0.00042	0.000722	0.000621
-0.00042	0.000722	0.000604
-0.00042	0.000722	0.000604
-0.00042	0.000722	0.000621
-0.00042	0.000722	0.000621
-0.000403	0.000722	0.000621
-0.000403	0.000722	0.000621
-0.000386	0.000722	0.000621
-0.000386	0.000722	0.000621
-0.000386	0.000722	0.000621
-0.000386	0.000722	0.000621
-0.000369	0.000722	0.000621
-0.000369	0.000722	0.000621
-0.000369	0.000722	0.000621
-0.000352	0.000705	0.000621
-0.000352	0.000705	0.000621
-0.000352	0.000705	0.000621
-0.000369	0.000705	0.000621
-0.000352	0.000705	0.000621
-0.000352	0.000705	0.000621
-0.000352	0.000705	0.000621
-0.000336	0.000705	0.000621
-0.000319	0.000705	0.000621
-0.000302	0.000705	0.000621
-0.000285	0.000705	0.000621
-0.000285	0.000705	0.000621
-0.000269	0.000705	0.000621
-0.000269	0.000705	0.000621
-0.000269	0.000705	0.000621
-0.000269	0.000705	0.000621
-0.000269	0.000705	0.000621
-0.000269	0.000705	0.000621
-0.000269	0.000722	0.000621
-0.000252	0.000722	0.000621
-0.000252	0.000722	0.000621
-0.000252	0.000722	0.000621
-0.000235	0.000722	0.000621
-0.000235	0.000722	0.000621
-0.000235	0.000722	0.000638
-0.000235	0.000722	0.000638
-0.000235	0.000722	0.000638
-0.000218	0.000722	0.000621
-0.000218	0.000722	0.000621
-0.000201	0.000722	0.000621
-0.000185	0.000722	0.000621
-0.000185	0.000722	0.000621
-0.000168	0.000739	0.000621
-0.000168	0.000739	0.000604
-0.000168	0.000739	0.000604
-0.000151	0.000722	0.000604
-0.000151	0.000722	0.000604
-0.000151	0.000739	0.000604
-0.000134	0.000739	0.000604
-0.000134	0.000739	0.000604
-0.000134	0.000739	0.000604
-0.000134	0.000739	0.000621
-0.000134	0.000739	0.000621
-0.000134	0.000739	0.000621
-0.000134	0.000739	0.000621
-0.000134	0.000739	0.000638
-0.000134	0.000739	0.000638
-0.000151	0.000722	0.000638
-0.000134	0.000722	0.000638
-0.000134	0.000722	0.000638
-0.000134	0.000722	0.000638
-0.000117	0.000739	0.000621
-0.000101	0.000739	0.000621
-0.000101	0.000739	0.000621
-8.4e-05	0.000739	0.000621
-8.4e-05	0.000739	0.000621
-8.4e-05	0.000739	0.000621
-6.7e-05	0.000739	0.000638
-6.7e-05	0.000739	0.000638
-6.7e-05	0.000739	0.000655
-6.7e-05	0.000739	0.000655
-6.7e-05	0.000739	0.000655
-6.7e-05	0.000739	0.000638
-6.7e-05	0.000739	0.000638
-6.7e-05	0.000739	0.000621
-5e-05	0.000739	0.000621
-5e-05	0.000739	0.000621
-5e-05	0.000755	0.000621
-5e-05	0.000739	0.000621
-5e-05	0.000739	0.000621
-3.4e-05	0.000739	0.000638
-3.4e-05	0.000739	0.000638
-1.7e-05	0.000739	0.000638
-1.7e-05	0.000739	0.000638
0	0.000739	0.000638
0	0.000739	0.000638
0	0.000739	0.000621
0	0.000722	0.000621
1.7e-05	0.000722	0.000621
1.7e-05	0.000722	0.000621
3.4e-05	0.000705	0.000621
3.4e-05	0.000705	0.000621
3.4e-05	0.000705	0.000638
3.4e-05	0.000705	0.000638
3.4e-05	0.000705	0.000638
3.4e-05	0.000705	0.000638
3.4e-05	0.000705	0.000638
3.4e-05	0.000705	0.000638
3.4e-05	0.000705	0.000638
3.4e-05	0.000688	0.000638
5e-05	0.000688	0.000638
6.7e-05	0.000705	0.000638
6.7e-05	0.000705	0.000638
6.7e-05	0.000705	0.000638
6.7e-05	0.000705	0.000638
6.7e-05	0.000705	0.000638
6.7e-05	0.000705	0.000638
6.7e-05	0.000705	0.000621
8.4e-05	0.000705	0.000621
8.4e-05	0.000705	0.000621
8.4e-05	0.000722	0.000621
8.4e-05	0.000722	0.000621
8.4e-05	0.000722	0.000621
8.4e-05	0.000722	0.000621
8.4e-05	0.000722	0.000621
8.4e-05	0.000722	0.000621
8.4e-05	0.000722	0.000621
0.000101	0.000722	0.000621
0.000101	0.000722	0.000621
0.000117	0.000722	0.000621
0.000134	0.000722	0.000621
0.000168	0.000722	0.000621
0.000185	0.000722	0.000621
0.000218	0.000722	0.000621
0.000235	0.000722	0.000604
0.000269	0.000722	0.000604
0.000285	0.000722	0.000604
0.000302	0.000722	0.000604
0.000319	0.000722	0.000621
0.000319	0.000722	0.000621
0.000319	0.000722	0.000621
0.000319	0.000722	0.000621
0.000319	0.000739	0.000621
0.000319	0.000739	0.000621
0.000319	0.000739	0.000621
0.000319	0.000739	0.000621
0.000319	0.000739	0.000621
0.000319	0.000739	0.000621
0.000319	0.000722	0.000621
0.000319	0.000722	0.000621
0.000302	0.000722	0.000604
0.000302	0.000722	0.000604
0.000285	0.000722	0.000604
0.000269	0.000739	0.000604
0.000252	0.000739	0.000604
0.000252	0.000739	0.000604
0.000235	0.000739	0.000621
0.000235	0.000739	0.000621
0.000235	0.000739	0.000621
0.000252	0.000739	0.000621
0.000252	0.000739	0.000621
0.000269	0.000739	0.000621
0.000252	0.000739	0.000621
0.000252	0.000739	0.000621
0.000252	0.000739	0.000621
0.000235	0.000739	0.000621
0.000235	0.000739	0.000621
0.000235	0.000739	0.000621
0.000235	0.000739	0.000621
0.000218	0.000739	0.000621
0.000218	0.000739	0.000621
0.000218	0.000739	0.000621
0.000201	0.000739	0.000621
0.000185	0.000739	0.000621
0.000185	0.000739	0.000638
0.000168	0.000739	0.000638
0.000151	0.000739	0.000638
0.000151	0.000739	0.000638
0.000151	0.000739	0.000621
0.000168	0.000739	0.000621
0.000168	0.000722	0.000621
0.000185	0.000722	0.000621
0.000185	0.000722	0.000621
0.000185	0.000722	0.000621
0.000168	0.000722	0.000621
0.000168	0.000722	0.000604
0.000168	0.000722	0.000604
0.000168	0.000722	0.000604
0.000168	0.000722	0.000621
0.000168	0.000722	0.000621
0.000185	0.000722	0.000621
0.000201	0.000722	0.000621
0.000218	0.000722	0.000621
0.000218	0.000722	0.000621
0.000235	0.000722	0.000621
0.000235	0.000722	0.000621
0.000235	0.000705	0.000621
0.000235	0.000705	0.000638
0.000218	0.000705	0.000638
0.000218	0.000688	0.000638
0.000218	0.000688	0.000638
0.000201	0.000688	0.000638
0.000201	0.000688	0.000638
0.000185	0.000688	0.000638
0.000185	0.000688	0.000638
0.000185	0.000688	0.000638
0.000185	0.000705	0.000621
0.000185	0.000705	0.000621
0.000185	0.000705	0.000621
0.000168	0.000705	0.000621
0.000168	0.000705	0.000621
0.000168	0.000705	0.000621
0.000151	0.000705	0.000621
0.000151	0.000705	0.000621
0.000151	0.000705	0.000621
0.000151	0.000705	0.000621
0.000151	0.000705	0.000621
0.000168	0.000705	0.000621
0.000168	0.000705	0.000621
0.000185	0.000705	0.000621
0.000185	0.000705	0.000621
0.000185	0.000705	0.000621
0.000185	0.000705	0.000621
0.000185	0.000705	0.000638
0.000168	0.000705	0.000638
0.000168	0.000705	0.000638
0.000168	0.000705	0.000638
0.000151	0.000705	0.000638
0.000151	0.000722	0.000638
0.000151	0.000722	0.000638
0.000151	0.000722	0.000638
0.000168	0.000722	0.000638
0.000151	0.000722	0.000638
0.000151	0.000722	0.000638
0.000151	0.000722	0.000638
0.000151	0.000722	0.000638
0.000151	0.000722	0.000638
0.000151	0.000705	0.000638
0.000151	0.000705	0.000638
0.000151	0.000705	0.000638
0.000168	0.000705	0.000638
0.000168	0.000705	0.000638
0.000168	0.000705	0.000621
0.000185	0.000705	0.000621
0.000185	0.000705	0.000638
0.000185	0.000705	0.000638
0.000185	0.000705	0.000638
0.000185	0.000705	0.000638
0.000185	0.000705	0.000638
0.000185	0.000705	0.000638
0.000185	0.000705	0.000638
0.000185	0.000705	0.000638
0.000185	0.000705	0.000638
0.000185	0.000705	0.000638
0.000201	0.000705	0.000638
0.000218	0.000722	0.000638
0.000218	0.000722	0.000638
0.000235	0.000722	0.000638
0.000252	0.000722	0.000638
0.000252	0.000722	0.000638
0.000252	0.000722	0.000638
0.000252	0.000722	0.000638
0.000252	0.000722	0.000638
0.000252	0.000722	0.000638
0.000252	0.000722	0.000638
0.000252	0.000722	0.000638
0.000269	0.000705	0.000638
0.000269	0.000705	0.000638
0.000269	0.000722	0.000638
0.000285	0.000722	0.000638
0.000285	0.000722	0.000638
0.000285	0.000722	0.000638
0.000302	0.000705	0.000621
0.000319	0.000705	0.000621
0.000319	0.000705	0.000621
0.000336	0.000705	0.000621
0.000352	0.000688	0.000621
0.000352	0.000688	0.000621
0.000352	0.000688	0.000638
0.000352	0.000688	0.000638
0.000336	0.000688	0.000638
0.000336	0.000688	0.000638
0.000336	0.000688	0.000638
0.000319	0.000688	0.000638
0.000319	0.000688	0.000638
0.000319	0.000688	0.000638
0.000336	0.000688	0.000638
0.000336	0.000688	0.000621
0.000352	0.000688	0.000621
0.000369	0.000688	0.000638
0.000369	0.000688	0.000638
0.000386	0.000688	0.000638
0.000386	0.000688	0.000638
0.000386	0.000688	0.000638
0.000369	0.000688	0.000638
0.000369	0.000688	0.000638
0.000369	0.000688	0.000638
0.000369	0.000688	0.000638
0.000369	0.000688	0.000638
0.000369	0.000688	0.000638
0.000369	0.000688	0.000638
0.000369	0.000688	0.000621
0.000369	0.000688	0.000621
0.000369	0.000688	0.000621
0.000369	0.000688	0.000621
0.000352	0.000688	0.000621
0.000352	0.000688	0.000621
0.000352	0.000688	0.000621
0.000352	0.000688	0.000621
0.000352	0.000688	0.000621
0.000352	0.000688	0.000621
0.000369	0.000705	0.000621
0.000369	0.000705	0.000621
0.000386	0.000705	0.000621
0.000403	0.000705	0.000621
0.000403	0.000705	0.000621
0.00042	0.000705	0.000621
0.00042	0.000705	0.000621
0.00042	0.000705	0.000621
0.00042	0.000705	0.000621
0.000436	0.000705	0.000621
0.000436	0.000705	0.000621
0.000436	0.000705	0.000621
0.00042	0.000705	0.000621
0.00042	0.000705	0.000621
0.000403	0.000705	0.000621
0.000403	0.000705	0.000638
0.000386	0.000705	0.000638
0.000369	0.000705	0.000638
0.000369	0.000705	0.000638
0.000352	0.000705	0.000638
0.000352	0.000705	0.000638
0.000352	0.000705	0.000638
0.000369	0.000705	0.000638
0.000369	0.000705	0.000638
0.000386	0.000705	0.000638
0.000403	0.000705	0.000638
0.00042	0.000705	0.000638
0.000436	0.000705	0.000638
0.000436	0.000705	0.000638
0.000436	0.000705	0.000638
0.000436	0.000705	0.000638
0.00042	0.000705	0.000638
0.000403	0.000705	0.000638
0.000403	0.000705	0.000638
0.000386	0.000705	0.000638
0.000369	0.000705	0.000621
0.000369	0.000705	0.000621
0.000352	0.000705	0.000621
0.000336	0.000705	0.000621
0.000336	0.000722	0.000621
0.000319	0.000722	0.000621
0.000302	0.000722	0.000621
0.000302	0.000722	0.000621
0.000302	0.000722	0.000621
0.000302	0.000722	0.000621
0.000302	0.000722	0.000621
0.000302	0.000722	0.000621
0.000302	0.000722	0.000621
0.000302	0.000722	0.000621
0.000302	0.000722	0.000621
0.000285	0.000722	0.000621
0.000285	0.000722	0.000621
0.000285	0.000722	0.000621
0.000285	0.000722	0.000621
0.000285	0.000722	0.000621
0.000285	0.000722	0.000621
0.000269	0.000722	0.000621
0.000269	0.000722	0.000621
0.000269	0.000722	0.000621
0.000285	0.000739	0.000621
0.000285	0.000739	0.000621
0.000302	0.000739	0.000621
0.000319	0.000739	0.000621
0.000336	0.000739	0.000621
0.000336	0.000739	0.000621
0.000336	0.000739	0.000638
0.000319	0.000722	0.000638
0.000319	0.000722	0.000621
0.000302	0.000722	0.000621
0.000302	0.000722	0.000621
0.000319	0.000722	0.000604
0.000319	0.000722	0.000604
0.000336	0.000722	0.000604
0.000352	0.000722	0.000604
0.000352	0.000739	0.000621
0.000352	0.000739	0.000621
0.000352	0.000739	0.000621
0.000336	0.000739	0.000621
0.000336	0.000722	0.000621
0.000319	0.000722	0.000638
0.000319	0.000722	0.000621
0.000319	0.000722	0.000621
0.000319	0.000705	0.000621
0.000336	0.000705	0.000638
0.000336	0.000705	0.000638
0.000336	0.000705	0.000638
0.000336	0.000705	0.000638
0.000336	0.000705	0.000638
0.000336	0.000705	0.000638
0.000319	0.000705	0.000638
0.000319	0.000705	0.000638
0.000319	0.000688	0.000638
0.000319	0.000688	0.000655
0.000319	0.000688	0.000655
0.000319	0.000688	0.000655
0.000319	0.000705	0.000655
0.000302	0.000705	0.000655
0.000302	0.000705	0.000655
0.000302	0.000705	0.000655
0.000285	0.000705	0.000655
0.000285	0.000705	0.000655
0.000285	0.000705	0.000638
0.000285	0.000705	0.000638
0.000285	0.000705	0.000638
0.000302	0.000705	0.000638
0.000302	0.000705	0.000638
0.000302	0.000705	0.000638
0.000302	0.000722	0.000638
0.000302	0.000722	0.000638
0.000302	0.000722	0.000638
0.000302	0.000722	0.000621
0.000302	0.000722	0.000621
0.000319	0.000722	0.000621
0.000319	0.000722	0.000621
0.000319	0.000722	0.000621
0.000319	0.000722	0.000621
0.000319	0.000722	0.000621
0.000319	0.000722	0.000621
0.000319	0.000722	0.000621
0.000336	0.000722	0.000621
0.000336	0.000722	0.000621
0.000336	0.000722	0.000621
0.000352	0.000722	0.000621
0.000352	0.000722	0.000621
0.000352	0.000722	0.000621
0.000369	0.000705	0.000621
0.000369	0.000705	0.000621
0.000369	0.000705	0.000621
0.000369	0.000705	0.000621
0.000369	0.000705	0.000621
0.000369	0.000705	0.000621
0.000369	0.000705	0.000638
0.000386	0.000705	0.000638
0.000386	0.000705	0.000638
0.000386	0.000705	0.000638
0.000386	0.000705	0.000638
0.000386	0.000722	0.000638
0.000386	0.000722	0.000638
0.000386	0.000722	0.000638
0.000386	0.000722	0.000638
0.000369	0.000722	0.000638
0.000369	0.000722	0.000638
0.000386	0.000722	0.000638
0.000386	0.000739	0.000638
0.000403	0.000739	0.000638
0.000403	0.000739	0.000638
0.00042	0.000739	0.000638
0.00042	0.000739	0.000638
0.000403	0.000739	0.000638
0.000403	0.000722	0.000638
0.000403	0.000722	0.000638
0.000403	0.000722	0.000638
0.000403	0.000722	0.000638
0.000403	0.000722	0.000638
0.000403	0.000722	0.000638
0.000403	0.000722	0.000638
0.000403	0.000722	0.000621
0.000403	0.000722	0.000621
0.000403	0.000722	0.000621
0.000403	0.000722	0.000621
0.000403	0.000722	0.000621
0.000386	0.000722	0.000621
0.000386	0.000722	0.000621
0.000386	0.000722	0.000621
0.000386	0.000722	0.000621
0.000386	0.000722	0.000621
0.000386	0.000722	0.000621
0.000386	0.000722	0.000621
0.000386	0.000722	0.000621
0.000403	0.000722	0.000621
0.000403	0.000722	0.000621
0.000403	0.000722	0.000638
0.000403	0.000722	0.000638
0.000403	0.000722	0.000638
0.000403	0.000722	0.000621
0.000386	0.000705	0.000621
0.000386	0.000705	0.000621
0.000386	0.000705	0.000621
0.000386	0.000705	0.000621
0.000386	0.000705	0.000621
0.000386	0.000705	0.000621
0.000386	0.000705	0.000621
0.000386	0.000705	0.000621
0.000386	0.000705	0.000621
0.000386	0.000705	0.000621
0.000386	0.000688	0.000621
0.000386	0.000688	0.000621
0.000403	0.000688	0.000621
0.000403	0.000688	0.000621
0.000403	0.000688	0.000621
0.000403	0.000688	0.000621
0.000403	0.000688	0.000621
0.00042	0.000688	0.000621
0.00042	0.000688	0.000621
0.000436	0.000705	0.000621
0.000436	0.000705	0.000621
0.000453	0.000705	0.000621
0.000453	0.000705	0.000621
0.000453	0.000705	0.000621
0.000453	0.000705	0.000621
0.000453	0.000705	0.000621
0.00047	0.000722	0.000621
0.00047	0.000722	0.000621
0.000487	0.000722	0.000621
0.000487	0.000722	0.000621
0.000504	0.000722	0.000621
0.000504	0.000722	0.000621
0.000504	0.000722	0.000621
0.000504	0.000722	0.000621
0.000487	0.000722	0.000621
0.000487	0.000722	0.000604
0.000487	0.000722	0.000604
0.000487	0.000722	0.000604
0.000487	0.000722	0.000604
0.000487	0.000722	0.000621
0.000487	0.000705	0.000621
0.000487	0.000705	0.000621
0.000487	0.000705	0.000621
0.000487	0.000705	0.000621
0.000487	0.000705	0.000621
0.00047	0.000722	0.000621
0.00047	0.000722	0.000621
0.000453	0.000722	0.000621
0.000453	0.000722	0.000621
0.000436	0.000722	0.000621
0.000436	0.000722	0.000621
0.000436	0.000722	0.000621
0.000436	0.000722	0.000621
0.000436	0.000722	0.000621
0.000436	0.000722	0.000638
0.000436	0.000722	0.000638
0.000436	0.000722	0.000638
0.000436	0.000722	0.000638
0.000436	0.000722	0.000638
0.00042	0.000722	0.000638
0.00042	0.000722	0.000638
0.00042	0.000722	0.000638
0.00042	0.000739	0.000638
0.000403	0.000739	0.000638
0.000403	0.000739	0.000638
0.000386	0.000739	0.000638
0.000386	0.000739	0.000638
0.000386	0.000739	0.000638
0.000369	0.000739	0.000638
0.000369	0.000739	0.000638
0.000369	0.000739	0.000621
0.000369	0.000739	0.000621
0.000369	0.000739	0.000621
0.000369	0.000739	0.000621
0.000386	0.000739	0.000621
0.000386	0.000739	0.000621
0.000403	0.000739	0.000621
0.000403	0.000739	0.000621
0.00042	0.000739	0.000621
0.000436	0.000739	0.000638
0.000436	0.000739	0.000638
0.000436	0.000739	0.000638
0.000436	0.000739	0.000638
0.000436	0.000739	0.000638
0.000436	0.000739	0.000638
0.000436	0.000722	0.000621
0.000436	0.000722	0.000621
0.000436	0.000722	0.000621
0.000436	0.000705	0.000621
0.000453	0.000705	0.000621
0.000453	0.000705	0.000621
0.000453	0.000705	0.000621
0.000436	0.000705	0.000604
0.000436	0.000722	0.000604
0.000436	0.000722	0.000604
0.000436	0.000722	0.000604
0.000436	0.000722	0.000604
0.000453	0.000722	0.000604
0.000453	0.000722	0.000604
0.000453	0.000722	0.000604
0.000453	0.000722	0.000604

## Sheet: Figure 5d
Figure 5d
genotype	LVP	TRPA1	op1,op2
Sample 1	0.035273	0.017974	0.013743
Sample 2	0.989521	0.0142695	0.001527
Sample 3	0.039517	0.0242295	0.021649
Sample 4	7.63639	0.0238164	0.030693
Sample 5	1.32265	0.0142695	0.026094
Sample 6	0.182361	0.0335908	0.028537
Sample 7	4.35372	0.040226	0.037834
Sample 8	0.048052	0.025788	0.032156
Sample 9	0.024677	0.032946	0.198543
Sample 10	0.350479	0.013705	0.045962
Sample 11	0.339339	0.012166	0.24904
Sample 12	2.86719	0.644713
Mean	1.51576	0.0748078	0.0623435
SEM	0.679378	0.0518753	0.0245619
Aligned Rank Anova (factor = genotype)
p. val:	0.00017276 ***
Contrast comparison
Contrast			estimate	SE	df	t.ratio	p value
LVP	-	op1,op2	11.65	3.36	32	3.465	0.0043
LVP	-	TRPA1	15.08	3.29	32	4.586	0.0002
op1,op2	-	TRPA1	3.43	3.36	32	1.02	0.5696

## Sheet: Figure 5d - LVP EAG traces
Mosquito:	Response		Mosquito:	1			2			3			4			5			6			7			8			9			10			11			12
1	0.035273			Value [V]	Time [s]		Value [V]	Time [s]		Value [V]	Time [s]		Value [V]	Time [s]		Value [V]	Time [s]		Value [V]	Time [s]		Value [V]	Time [s]		Value [V]	Time [s]		Value [V]	Time [s]		Value [V]	Time [s]		Value [V]	Time [s]		Value [V]	Time [s]
2	0.989521			0.000587	0		0.000201	0		0.000218	0		-5e-05	0		0.000453	0		0.000621	0		0.000504	0		0.000739	0		0.000504	0		0.001041	0		0.000571	0		0.000352	0
3	0.039517			0.000604	0.01		0.000201	0.01		0.000218	0.01		-5e-05	0.01		0.000436	0.01		0.000621	0.01		0.000504	0.01		0.000739	0.01		0.000487	0.01		0.001041	0.01		0.000571	0.01		0.000352	0.01
4	7.63639			0.000604	0.02		0.000201	0.02		0.000218	0.02		-5e-05	0.02		0.00042	0.02		0.000621	0.02		0.000504	0.02		0.000739	0.02		0.000487	0.02		0.001041	0.02		0.000571	0.02		0.000352	0.02
5	1.32265			0.000604	0.03		0.000201	0.03		0.000218	0.03		-5e-05	0.03		0.00042	0.03		0.000604	0.03		0.000504	0.03		0.000739	0.03		0.00047	0.03		0.001041	0.03		0.000587	0.03		0.000352	0.03
6	0.182361			0.000587	0.04		0.000201	0.04		0.000218	0.04		-3.4e-05	0.04		0.00042	0.04		0.000604	0.04		0.000504	0.04		0.000739	0.04		0.00047	0.04		0.001024	0.04		0.000587	0.04		0.000352	0.04
7	4.35372			0.000587	0.05		0.000201	0.05		0.000218	0.05		-3.4e-05	0.05		0.00042	0.05		0.000604	0.05		0.000504	0.05		0.000739	0.05		0.00047	0.05		0.001007	0.05		0.000587	0.05		0.000352	0.05
8	0.048052			0.000587	0.06		0.000201	0.06		0.000218	0.06		-3.4e-05	0.06		0.00042	0.06		0.000604	0.06		0.000504	0.06		0.000722	0.06		0.00047	0.06		0.001007	0.06		0.000604	0.06		0.000352	0.06
9	0.024677			0.000587	0.07		0.000201	0.07		0.000218	0.07		-3.4e-05	0.07		0.00042	0.07		0.000604	0.07		0.000504	0.07		0.000739	0.07		0.00047	0.07		0.00099	0.07		0.000604	0.07		0.000352	0.07
10	0.350479			0.000604	0.08		0.000201	0.08		0.000218	0.08		-3.4e-05	0.08		0.00042	0.08		0.000621	0.08		0.000504	0.08		0.000739	0.08		0.00047	0.08		0.00099	0.08		0.000604	0.08		0.000352	0.08
11	0.339339			0.000604	0.09		0.000201	0.09		0.000218	0.09		-3.4e-05	0.09		0.00042	0.09		0.000621	0.09		0.00052	0.09		0.000739	0.09		0.00047	0.09		0.00099	0.09		0.000604	0.09		0.000352	0.09
12	2.86719			0.000604	0.1		0.000201	0.1		0.000218	0.1		-3.4e-05	0.1		0.000403	0.1		0.000621	0.1		0.00052	0.1		0.000739	0.1		0.00047	0.1		0.00099	0.1		0.000604	0.1		0.000352	0.1
				0.000587	0.11		0.000201	0.11		0.000218	0.11		-1.7e-05	0.11		0.000403	0.11		0.000621	0.11		0.00052	0.11		0.000739	0.11		0.00047	0.11		0.00099	0.11		0.000587	0.11		0.000352	0.11
				0.000587	0.12		0.000201	0.12		0.000218	0.12		-1.7e-05	0.12		0.000386	0.12		0.000621	0.12		0.00052	0.12		0.000739	0.12		0.000487	0.12		0.00099	0.12		0.000587	0.12		0.000369	0.12
				0.000587	0.13		0.000201	0.13		0.000218	0.13		-1.7e-05	0.13		0.000386	0.13		0.000621	0.13		0.00052	0.13		0.000739	0.13		0.000487	0.13		0.000974	0.13		0.000587	0.13		0.000369	0.13
				0.000587	0.14		0.000201	0.14		0.000218	0.14		-1.7e-05	0.14		0.000386	0.14		0.000621	0.14		0.00052	0.14		0.000722	0.14		0.000504	0.14		0.000974	0.14		0.000587	0.14		0.000369	0.14
				0.000587	0.15		0.000201	0.15		0.000218	0.15		0	0.15		0.000386	0.15		0.000638	0.15		0.00052	0.15		0.000722	0.15		0.00052	0.15		0.000957	0.15		0.000587	0.15		0.000369	0.15
				0.000587	0.16		0.000201	0.16		0.000218	0.16		0	0.16		0.000403	0.16		0.000638	0.16		0.00052	0.16		0.000722	0.16		0.00052	0.16		0.000957	0.16		0.000587	0.16		0.000369	0.16
				0.000587	0.17		0.000201	0.17		0.000218	0.17		0	0.17		0.000403	0.17		0.000638	0.17		0.00052	0.17		0.000722	0.17		0.00052	0.17		0.000957	0.17		0.000604	0.17		0.000369	0.17
				0.000571	0.18		0.000201	0.18		0.000218	0.18		0	0.18		0.000403	0.18		0.000638	0.18		0.000504	0.18		0.000722	0.18		0.00052	0.18		0.000957	0.18		0.000587	0.18		0.000369	0.18
				0.000571	0.19		0.000218	0.19		0.000218	0.19		0	0.19		0.00042	0.19		0.000638	0.19		0.000504	0.19		0.000722	0.19		0.000504	0.19		0.00094	0.19		0.000587	0.19		0.000369	0.19
				0.000571	0.2		0.000218	0.2		0.000218	0.2		0	0.2		0.00042	0.2		0.000638	0.2		0.000504	0.2		0.000722	0.2		0.000504	0.2		0.00094	0.2		0.000587	0.2		0.000369	0.2
				0.000571	0.21		0.000218	0.21		0.000201	0.21		0	0.21		0.00042	0.21		0.000638	0.21		0.000504	0.21		0.000739	0.21		0.000504	0.21		0.000923	0.21		0.000571	0.21		0.000369	0.21
				0.000571	0.22		0.000218	0.22		0.000201	0.22		0	0.22		0.000436	0.22		0.000655	0.22		0.000504	0.22		0.000739	0.22		0.000504	0.22		0.000923	0.22		0.000571	0.22		0.000369	0.22
				0.000571	0.23		0.000201	0.23		0.000201	0.23		0	0.23		0.000436	0.23		0.000655	0.23		0.000504	0.23		0.000739	0.23		0.000504	0.23		0.000923	0.23		0.000554	0.23		0.000369	0.23
				0.000571	0.24		0.000201	0.24		0.000201	0.24		1.7e-05	0.24		0.00042	0.24		0.000655	0.24		0.000504	0.24		0.000722	0.24		0.000504	0.24		0.00094	0.24		0.000554	0.24		0.000369	0.24
				0.000587	0.25		0.000201	0.25		0.000201	0.25		1.7e-05	0.25		0.00042	0.25		0.000655	0.25		0.000504	0.25		0.000722	0.25		0.000504	0.25		0.000957	0.25		0.000554	0.25		0.000369	0.25
				0.000587	0.26		0.000201	0.26		0.000201	0.26		1.7e-05	0.26		0.000403	0.26		0.000655	0.26		0.000504	0.26		0.000722	0.26		0.00052	0.26		0.000957	0.26		0.000554	0.26		0.000369	0.26
				0.000587	0.27		0.000201	0.27		0.000201	0.27		1.7e-05	0.27		0.000386	0.27		0.000655	0.27		0.000504	0.27		0.000722	0.27		0.00052	0.27		0.000974	0.27		0.000554	0.27		0.000352	0.27
				0.000587	0.28		0.000201	0.28		0.000201	0.28		1.7e-05	0.28		0.000386	0.28		0.000655	0.28		0.00052	0.28		0.000722	0.28		0.00052	0.28		0.000974	0.28		0.000554	0.28		0.000352	0.28
				0.000571	0.29		0.000201	0.29		0.000201	0.29		0	0.29		0.000369	0.29		0.000638	0.29		0.00052	0.29		0.000739	0.29		0.00052	0.29		0.000974	0.29		0.000554	0.29		0.000336	0.29
				0.000571	0.3		0.000201	0.3		0.000201	0.3		0	0.3		0.000369	0.3		0.000638	0.3		0.00052	0.3		0.000739	0.3		0.00052	0.3		0.000974	0.3		0.000554	0.3		0.000336	0.3
				0.000571	0.31		0.000201	0.31		0.000201	0.31		0	0.31		0.000369	0.31		0.000638	0.31		0.00052	0.31		0.000739	0.31		0.00052	0.31		0.000974	0.31		0.000554	0.31		0.000336	0.31
				0.000571	0.32		0.000201	0.32		0.000201	0.32		0	0.32		0.000386	0.32		0.000638	0.32		0.00052	0.32		0.000739	0.32		0.00052	0.32		0.00099	0.32		0.000554	0.32		0.000352	0.32
				0.000571	0.33		0.000201	0.33		0.000201	0.33		0	0.33		0.000386	0.33		0.000638	0.33		0.00052	0.33		0.000739	0.33		0.00052	0.33		0.00099	0.33		0.000554	0.33		0.000352	0.33
				0.000571	0.34		0.000201	0.34		0.000201	0.34		1.7e-05	0.34		0.000386	0.34		0.000638	0.34		0.000504	0.34		0.000739	0.34		0.00052	0.34		0.00099	0.34		0.000554	0.34		0.000352	0.34
				0.000571	0.35		0.000201	0.35		0.000201	0.35		1.7e-05	0.35		0.000386	0.35		0.000638	0.35		0.000504	0.35		0.000722	0.35		0.00052	0.35		0.00099	0.35		0.000554	0.35		0.000352	0.35
				0.000571	0.36		0.000201	0.36		0.000201	0.36		1.7e-05	0.36		0.000369	0.36		0.000638	0.36		0.000504	0.36		0.000722	0.36		0.00052	0.36		0.000974	0.36		0.000554	0.36		0.000352	0.36
				0.000571	0.37		0.000218	0.37		0.000201	0.37		3.4e-05	0.37		0.000369	0.37		0.000638	0.37		0.000504	0.37		0.000722	0.37		0.00052	0.37		0.000974	0.37		0.000554	0.37		0.000336	0.37
				0.000571	0.38		0.000218	0.38		0.000201	0.38		1.7e-05	0.38		0.000386	0.38		0.000638	0.38		0.000504	0.38		0.000722	0.38		0.00052	0.38		0.000957	0.38		0.000554	0.38		0.000336	0.38
				0.000571	0.39		0.000218	0.39		0.000201	0.39		1.7e-05	0.39		0.000386	0.39		0.000621	0.39		0.000504	0.39		0.000705	0.39		0.00052	0.39		0.000957	0.39		0.000554	0.39		0.000336	0.39
				0.000571	0.4		0.000218	0.4		0.000201	0.4		3.4e-05	0.4		0.000386	0.4		0.000621	0.4		0.000504	0.4		0.000705	0.4		0.000537	0.4		0.000957	0.4		0.000554	0.4		0.000336	0.4
				0.000571	0.41		0.000218	0.41		0.000201	0.41		3.4e-05	0.41		0.000403	0.41		0.000604	0.41		0.000504	0.41		0.000705	0.41		0.000537	0.41		0.000957	0.41		0.000554	0.41		0.000336	0.41
				0.000571	0.42		0.000218	0.42		0.000201	0.42		3.4e-05	0.42		0.000403	0.42		0.000604	0.42		0.000504	0.42		0.000688	0.42		0.000537	0.42		0.000957	0.42		0.000554	0.42		0.000336	0.42
				0.000587	0.43		0.000218	0.43		0.000201	0.43		3.4e-05	0.43		0.000403	0.43		0.000587	0.43		0.000504	0.43		0.000688	0.43		0.000537	0.43		0.000957	0.43		0.000554	0.43		0.000336	0.43
				0.000587	0.44		0.000218	0.44		0.000201	0.44		3.4e-05	0.44		0.000386	0.44		0.000571	0.44		0.000504	0.44		0.000688	0.44		0.00052	0.44		0.000974	0.44		0.000554	0.44		0.000352	0.44
				0.000587	0.45		0.000218	0.45		0.000218	0.45		3.4e-05	0.45		0.000369	0.45		0.000554	0.45		0.000504	0.45		0.000688	0.45		0.00052	0.45		0.000974	0.45		0.000554	0.45		0.000352	0.45
				0.000587	0.46		0.000218	0.46		0.000218	0.46		5e-05	0.46		0.000369	0.46		0.000554	0.46		0.000504	0.46		0.000688	0.46		0.00052	0.46		0.00099	0.46		0.000554	0.46		0.000352	0.46
				0.000571	0.47		0.000218	0.47		0.000218	0.47		5e-05	0.47		0.000352	0.47		0.000537	0.47		0.000504	0.47		0.000688	0.47		0.000504	0.47		0.00099	0.47		0.000554	0.47		0.000369	0.47
				0.000571	0.48		0.000218	0.48		0.000218	0.48		5e-05	0.48		0.000336	0.48		0.000537	0.48		0.000504	0.48		0.000688	0.48		0.000504	0.48		0.00099	0.48		0.000554	0.48		0.000369	0.48
				0.000571	0.49		0.000218	0.49		0.000218	0.49		5e-05	0.49		0.000336	0.49		0.000537	0.49		0.000504	0.49		0.000688	0.49		0.000504	0.49		0.00099	0.49		0.000537	0.49		0.000369	0.49
				0.000587	0.5		0.000218	0.5		0.000218	0.5		5e-05	0.5		0.000319	0.5		0.000537	0.5		0.000504	0.5		0.000688	0.5		0.000504	0.5		0.00099	0.5		0.000537	0.5		0.000369	0.5
				0.000587	0.51		0.000218	0.51		0.000218	0.51		5e-05	0.51		0.000319	0.51		0.000554	0.51		0.000504	0.51		0.000688	0.51		0.00052	0.51		0.00099	0.51		0.000537	0.51		0.000369	0.51
				0.000587	0.52		0.000218	0.52		0.000218	0.52		5e-05	0.52		0.000302	0.52		0.000554	0.52		0.000504	0.52		0.000688	0.52		0.00052	0.52		0.00099	0.52		0.00052	0.52		0.000352	0.52
				0.000587	0.53		0.000218	0.53		0.000201	0.53		5e-05	0.53		0.000285	0.53		0.000571	0.53		0.000504	0.53		0.000688	0.53		0.00052	0.53		0.00099	0.53		0.00052	0.53		0.000352	0.53
				0.000587	0.54		0.000218	0.54		0.000201	0.54		5e-05	0.54		0.000269	0.54		0.000571	0.54		0.000504	0.54		0.000688	0.54		0.000537	0.54		0.00099	0.54		0.00052	0.54		0.000352	0.54
				0.000587	0.55		0.000218	0.55		0.000201	0.55		5e-05	0.55		0.000269	0.55		0.000587	0.55		0.000504	0.55		0.000688	0.55		0.000537	0.55		0.00099	0.55		0.00052	0.55		0.000352	0.55
				0.000587	0.56		0.000218	0.56		0.000201	0.56		6.7e-05	0.56		0.000285	0.56		0.000587	0.56		0.000504	0.56		0.000688	0.56		0.000537	0.56		0.00099	0.56		0.00052	0.56		0.000352	0.56
				0.000587	0.57		0.000218	0.57		0.000201	0.57		6.7e-05	0.57		0.000302	0.57		0.000604	0.57		0.000504	0.57		0.000688	0.57		0.000537	0.57		0.000974	0.57		0.00052	0.57		0.000352	0.57
				0.000587	0.58		0.000235	0.58		0.000201	0.58		6.7e-05	0.58		0.000336	0.58		0.000604	0.58		0.000504	0.58		0.000688	0.58		0.000537	0.58		0.000974	0.58		0.00052	0.58		0.000352	0.58
				0.000587	0.59		0.000235	0.59		0.000185	0.59		6.7e-05	0.59		0.000352	0.59		0.000621	0.59		0.000504	0.59		0.000688	0.59		0.000537	0.59		0.000974	0.59		0.00052	0.59		0.000352	0.59
				0.000587	0.6		0.000235	0.6		0.000185	0.6		6.7e-05	0.6		0.000369	0.6		0.000621	0.6		0.000504	0.6		0.000705	0.6		0.000537	0.6		0.000974	0.6		0.00052	0.6		0.000352	0.6
				0.000587	0.61		0.000235	0.61		0.000185	0.61		6.7e-05	0.61		0.000369	0.61		0.000621	0.61		0.000504	0.61		0.000705	0.61		0.000554	0.61		0.000974	0.61		0.00052	0.61		0.000352	0.61
				0.000587	0.62		0.000235	0.62		0.000201	0.62		6.7e-05	0.62		0.000369	0.62		0.000621	0.62		0.000504	0.62		0.000705	0.62		0.000554	0.62		0.000974	0.62		0.00052	0.62		0.000352	0.62
				0.000587	0.63		0.000235	0.63		0.000201	0.63		6.7e-05	0.63		0.000369	0.63		0.000621	0.63		0.000504	0.63		0.000705	0.63		0.000554	0.63		0.000974	0.63		0.00052	0.63		0.000352	0.63
				0.000587	0.64		0.000235	0.64		0.000201	0.64		6.7e-05	0.64		0.000369	0.64		0.000621	0.64		0.000504	0.64		0.000722	0.64		0.000537	0.64		0.000974	0.64		0.00052	0.64		0.000352	0.64
				0.000587	0.65		0.000235	0.65		0.000201	0.65		6.7e-05	0.65		0.000369	0.65		0.000621	0.65		0.000504	0.65		0.000722	0.65		0.000537	0.65		0.000974	0.65		0.00052	0.65		0.000352	0.65
				0.000587	0.66		0.000235	0.66		0.000201	0.66		6.7e-05	0.66		0.000352	0.66		0.000621	0.66		0.000504	0.66		0.000722	0.66		0.000537	0.66		0.000974	0.66		0.00052	0.66		0.000352	0.66
				0.000587	0.67		0.000235	0.67		0.000201	0.67		6.7e-05	0.67		0.000352	0.67		0.000604	0.67		0.000504	0.67		0.000722	0.67		0.000537	0.67		0.000974	0.67		0.00052	0.67		0.000352	0.67
				0.000587	0.68		0.000235	0.68		0.000218	0.68		6.7e-05	0.68		0.000336	0.68		0.000604	0.68		0.000504	0.68		0.000722	0.68		0.000537	0.68		0.000974	0.68		0.00052	0.68		0.000352	0.68
				0.000587	0.69		0.000235	0.69		0.000218	0.69		6.7e-05	0.69		0.000336	0.69		0.000604	0.69		0.000504	0.69		0.000722	0.69		0.000537	0.69		0.000974	0.69		0.00052	0.69		0.000352	0.69
				0.000587	0.7		0.000218	0.7		0.000218	0.7		5e-05	0.7		0.000319	0.7		0.000587	0.7		0.000504	0.7		0.000739	0.7		0.000537	0.7		0.000974	0.7		0.000504	0.7		0.000352	0.7
				0.000604	0.71		0.000218	0.71		0.000218	0.71		6.7e-05	0.71		0.000319	0.71		0.000587	0.71		0.000504	0.71		0.000739	0.71		0.000537	0.71		0.000974	0.71		0.000504	0.71		0.000336	0.71
				0.000604	0.72		0.000235	0.72		0.000201	0.72		6.7e-05	0.72		0.000319	0.72		0.000571	0.72		0.000504	0.72		0.000739	0.72		0.000554	0.72		0.000974	0.72		0.000504	0.72		0.000336	0.72
				0.000604	0.73		0.000235	0.73		0.000201	0.73		6.7e-05	0.73		0.000336	0.73		0.000554	0.73		0.000504	0.73		0.000739	0.73		0.000554	0.73		0.000974	0.73		0.000504	0.73		0.000336	0.73
				0.000604	0.74		0.000235	0.74		0.000201	0.74		6.7e-05	0.74		0.000336	0.74		0.000554	0.74		0.000504	0.74		0.000739	0.74		0.000554	0.74		0.000957	0.74		0.000504	0.74		0.000336	0.74
				0.000587	0.75		0.000235	0.75		0.000201	0.75		8.4e-05	0.75		0.000352	0.75		0.000537	0.75		0.000504	0.75		0.000739	0.75		0.000554	0.75		0.000957	0.75		0.000487	0.75		0.000336	0.75
				0.000587	0.76		0.000235	0.76		0.000201	0.76		8.4e-05	0.76		0.000352	0.76		0.000537	0.76		0.000504	0.76		0.000739	0.76		0.000554	0.76		0.00094	0.76		0.000487	0.76		0.000336	0.76
				0.000587	0.77		0.000235	0.77		0.000201	0.77		8.4e-05	0.77		0.000352	0.77		0.000537	0.77		0.000504	0.77		0.000722	0.77		0.000554	0.77		0.00094	0.77		0.000487	0.77		0.000336	0.77
				0.000587	0.78		0.000218	0.78		0.000218	0.78		8.4e-05	0.78		0.000352	0.78		0.00052	0.78		0.000504	0.78		0.000722	0.78		0.000554	0.78		0.00094	0.78		0.000487	0.78		0.000336	0.78
				0.000604	0.79		0.000218	0.79		0.000218	0.79		8.4e-05	0.79		0.000352	0.79		0.00052	0.79		0.000504	0.79		0.000722	0.79		0.000554	0.79		0.000923	0.79		0.000487	0.79		0.000336	0.79
				0.000604	0.8		0.000218	0.8		0.000218	0.8		8.4e-05	0.8		0.000369	0.8		0.000504	0.8		0.000504	0.8		0.000722	0.8		0.000554	0.8		0.000923	0.8		0.000487	0.8		0.000336	0.8
				0.000604	0.81		0.000218	0.81		0.000218	0.81		8.4e-05	0.81		0.000352	0.81		0.000504	0.81		0.000504	0.81		0.000722	0.81		0.000554	0.81		0.000923	0.81		0.000487	0.81		0.000352	0.81
				0.000604	0.82		0.000235	0.82		0.000218	0.82		8.4e-05	0.82		0.000352	0.82		0.000504	0.82		0.000504	0.82		0.000722	0.82		0.000554	0.82		0.000906	0.82		0.00047	0.82		0.000352	0.82
				0.000604	0.83		0.000235	0.83		0.000218	0.83		0.000101	0.83		0.000352	0.83		0.000487	0.83		0.000504	0.83		0.000722	0.83		0.000571	0.83		0.00089	0.83		0.00047	0.83		0.000352	0.83
				0.000587	0.84		0.000235	0.84		0.000218	0.84		0.000101	0.84		0.000352	0.84		0.000487	0.84		0.000504	0.84		0.000722	0.84		0.000554	0.84		0.000873	0.84		0.00047	0.84		0.000352	0.84
				0.000587	0.85		0.000235	0.85		0.000218	0.85		0.000101	0.85		0.000352	0.85		0.000487	0.85		0.000504	0.85		0.000739	0.85		0.000554	0.85		0.000856	0.85		0.00047	0.85		0.000352	0.85
				0.000587	0.86		0.000235	0.86		0.000218	0.86		0.000101	0.86		0.000352	0.86		0.000487	0.86		0.00052	0.86		0.000739	0.86		0.000554	0.86		0.000839	0.86		0.00047	0.86		0.000352	0.86
				0.000587	0.87		0.000235	0.87		0.000201	0.87		0.000101	0.87		0.000336	0.87		0.00047	0.87		0.00052	0.87		0.000739	0.87		0.000554	0.87		0.000839	0.87		0.00047	0.87		0.000352	0.87
				0.000587	0.88		0.000235	0.88		0.000201	0.88		0.000101	0.88		0.000336	0.88		0.00047	0.88		0.00052	0.88		0.000739	0.88		0.000537	0.88		0.000822	0.88		0.00047	0.88		0.000352	0.88
				0.000587	0.89		0.000235	0.89		0.000201	0.89		0.000101	0.89		0.000336	0.89		0.00047	0.89		0.00052	0.89		0.000739	0.89		0.000537	0.89		0.000822	0.89		0.000487	0.89		0.000352	0.89
				0.000587	0.9		0.000235	0.9		0.000201	0.9		8.4e-05	0.9		0.000336	0.9		0.00047	0.9		0.00052	0.9		0.000739	0.9		0.000537	0.9		0.000806	0.9		0.000487	0.9		0.000352	0.9
				0.000587	0.91		0.000218	0.91		0.000201	0.91		8.4e-05	0.91		0.000319	0.91		0.00047	0.91		0.00052	0.91		0.000739	0.91		0.000554	0.91		0.000806	0.91		0.000487	0.91		0.000352	0.91
				0.000587	0.92		0.000218	0.92		0.000201	0.92		0.000101	0.92		0.000319	0.92		0.00047	0.92		0.00052	0.92		0.000739	0.92		0.000554	0.92		0.000789	0.92		0.000487	0.92		0.000352	0.92
				0.000604	0.93		0.000218	0.93		0.000201	0.93		0.000101	0.93		0.000302	0.93		0.00047	0.93		0.00052	0.93		0.000739	0.93		0.000554	0.93		0.000789	0.93		0.000504	0.93		0.000352	0.93
				0.000604	0.94		0.000218	0.94		0.000201	0.94		0.000101	0.94		0.000302	0.94		0.000487	0.94		0.00052	0.94		0.000739	0.94		0.000554	0.94		0.000772	0.94		0.000504	0.94		0.000352	0.94
				0.000604	0.95		0.000218	0.95		0.000201	0.95		0.000117	0.95		0.000302	0.95		0.000487	0.95		0.00052	0.95		0.000739	0.95		0.000554	0.95		0.000772	0.95		0.000504	0.95		0.000352	0.95
				0.000604	0.96		0.000218	0.96		0.000201	0.96		0.000117	0.96		0.000319	0.96		0.000487	0.96		0.00052	0.96		0.000739	0.96		0.000554	0.96		0.000772	0.96		0.00052	0.96		0.000352	0.96
				0.000604	0.97		0.000218	0.97		0.000218	0.97		0.000117	0.97		0.000319	0.97		0.000504	0.97		0.00052	0.97		0.000739	0.97		0.000554	0.97		0.000755	0.97		0.00052	0.97		0.000352	0.97
				0.000604	0.98		0.000218	0.98		0.000218	0.98		0.000117	0.98		0.000336	0.98		0.000504	0.98		0.00052	0.98		0.000722	0.98		0.000554	0.98		0.000755	0.98		0.00052	0.98		0.000352	0.98
				0.000604	0.99		0.000218	0.99		0.000218	0.99		0.000117	0.99		0.000352	0.99		0.00052	0.99		0.000537	0.99		0.000722	0.99		0.000554	0.99		0.000755	0.99		0.00052	0.99		0.000352	0.99
				0.000604	1		0.000218	1		0.000201	1		0.000117	1		0.000352	1		0.00052	1		0.000537	1		0.000722	1		0.000571	1		0.000755	1		0.00052	1		0.000352	1
				0.000604	1.01		0.000218	1.01		0.000201	1.01		0.000117	1.01		0.000369	1.01		0.00052	1.01		0.000537	1.01		0.000705	1.01		0.000571	1.01		0.000755	1.01		0.000504	1.01		0.000352	1.01
				0.000587	1.02		0.000218	1.02		0.000201	1.02		0.000117	1.02		0.000352	1.02		0.000537	1.02		0.00052	1.02		0.000705	1.02		0.000554	1.02		0.000755	1.02		0.000504	1.02		0.000352	1.02
				0.000587	1.03		0.000218	1.03		0.000201	1.03		0.000117	1.03		0.000352	1.03		0.000537	1.03		0.00052	1.03		0.000705	1.03		0.000554	1.03		0.000739	1.03		0.000504	1.03		0.000352	1.03
				0.000587	1.04		0.000218	1.04		0.000201	1.04		0.000117	1.04		0.000352	1.04		0.000537	1.04		0.00052	1.04		0.000705	1.04		0.000554	1.04		0.000739	1.04		0.000504	1.04		0.000352	1.04
				0.000587	1.05		0.000218	1.05		0.000201	1.05		0.000117	1.05		0.000336	1.05		0.000537	1.05		0.00052	1.05		0.000705	1.05		0.000554	1.05		0.000739	1.05		0.000504	1.05		0.000369	1.05
				0.000587	1.06		0.000235	1.06		0.000201	1.06		0.000117	1.06		0.000336	1.06		0.000537	1.06		0.00052	1.06		0.000705	1.06		0.000554	1.06		0.000739	1.06		0.00052	1.06		0.000369	1.06
				0.000604	1.07		0.000235	1.07		0.000201	1.07		0.000117	1.07		0.000336	1.07		0.000537	1.07		0.00052	1.07		0.000705	1.07		0.000554	1.07		0.000722	1.07		0.00052	1.07		0.000352	1.07
				0.000604	1.08		0.000235	1.08		0.000201	1.08		0.000134	1.08		0.000336	1.08		0.000537	1.08		0.00052	1.08		0.000705	1.08		0.000554	1.08		0.000722	1.08		0.00052	1.08		0.000352	1.08
				0.000604	1.09		0.000235	1.09		0.000201	1.09		0.000134	1.09		0.000352	1.09		0.000537	1.09		0.00052	1.09		0.000705	1.09		0.000571	1.09		0.000705	1.09		0.00052	1.09		0.000352	1.09
				0.000604	1.1		0.000235	1.1		0.000201	1.1		0.000134	1.1		0.000352	1.1		0.000537	1.1		0.00052	1.1		0.000705	1.1		0.000571	1.1		0.000705	1.1		0.000537	1.1		0.000336	1.1
				0.000604	1.11		0.000235	1.11		0.000201	1.11		0.000151	1.11		0.000352	1.11		0.000537	1.11		0.00052	1.11		0.000705	1.11		0.000587	1.11		0.000722	1.11		0.000537	1.11		0.000336	1.11
				0.000604	1.12		0.000235	1.12		0.000201	1.12		0.000151	1.12		0.000352	1.12		0.000537	1.12		0.00052	1.12		0.000705	1.12		0.000587	1.12		0.000722	1.12		0.000537	1.12		0.000336	1.12
				0.000587	1.13		0.000218	1.13		0.000218	1.13		0.000151	1.13		0.000352	1.13		0.000537	1.13		0.000537	1.13		0.000705	1.13		0.000604	1.13		0.000739	1.13		0.000537	1.13		0.000336	1.13
				0.000587	1.14		0.000218	1.14		0.000218	1.14		0.000151	1.14		0.000336	1.14		0.000537	1.14		0.000537	1.14		0.000705	1.14		0.000604	1.14		0.000755	1.14		0.000537	1.14		0.000336	1.14
				0.000587	1.15		0.000218	1.15		0.000218	1.15		0.000151	1.15		0.000336	1.15		0.000537	1.15		0.000537	1.15		0.000705	1.15		0.000587	1.15		0.000755	1.15		0.000537	1.15		0.000352	1.15
				0.000587	1.16		0.000218	1.16		0.000218	1.16		0.000134	1.16		0.000336	1.16		0.000537	1.16		0.00052	1.16		0.000705	1.16		0.000587	1.16		0.000772	1.16		0.000537	1.16		0.000352	1.16
				0.000587	1.17		0.000218	1.17		0.000218	1.17		0.000134	1.17		0.000336	1.17		0.000537	1.17		0.00052	1.17		0.000705	1.17		0.000587	1.17		0.000772	1.17		0.000537	1.17		0.000352	1.17
				0.000587	1.18		0.000218	1.18		0.000218	1.18		0.000134	1.18		0.000336	1.18		0.000554	1.18		0.00052	1.18		0.000705	1.18		0.000571	1.18		0.000789	1.18		0.000537	1.18		0.000352	1.18
				0.000587	1.19		0.000218	1.19		0.000218	1.19		0.000134	1.19		0.000319	1.19		0.000554	1.19		0.00052	1.19		0.000722	1.19		0.000571	1.19		0.000806	1.19		0.000537	1.19		0.000352	1.19
				0.000587	1.2		0.000218	1.2		0.000218	1.2		0.000151	1.2		0.000302	1.2		0.000571	1.2		0.00052	1.2		0.000722	1.2		0.000571	1.2		0.000806	1.2		0.00052	1.2		0.000352	1.2
				0.000587	1.21		0.000235	1.21		0.000218	1.21		0.000151	1.21		0.000285	1.21		0.000571	1.21		0.00052	1.21		0.000722	1.21		0.000571	1.21		0.000822	1.21		0.00052	1.21		0.000352	1.21
				0.000587	1.22		0.000235	1.22		0.000218	1.22		0.000151	1.22		0.000269	1.22		0.000571	1.22		0.000537	1.22		0.000722	1.22		0.000571	1.22		0.000822	1.22		0.00052	1.22		0.000352	1.22
				0.000587	1.23		0.000235	1.23		0.000218	1.23		0.000151	1.23		0.000252	1.23		0.000587	1.23		0.000537	1.23		0.000722	1.23		0.000571	1.23		0.000822	1.23		0.00052	1.23		0.000352	1.23
				0.000587	1.24		0.000235	1.24		0.000218	1.24		0.000168	1.24		0.000235	1.24		0.000587	1.24		0.000537	1.24		0.000722	1.24		0.000571	1.24		0.000839	1.24		0.00052	1.24		0.000352	1.24
				0.000604	1.25		0.000235	1.25		0.000218	1.25		0.000168	1.25		0.000235	1.25		0.000587	1.25		0.000537	1.25		0.000722	1.25		0.000571	1.25		0.000839	1.25		0.000537	1.25		0.000336	1.25
				0.000604	1.26		0.000235	1.26		0.000218	1.26		0.000168	1.26		0.000252	1.26		0.000587	1.26		0.00052	1.26		0.000722	1.26		0.000571	1.26		0.000856	1.26		0.000537	1.26		0.000336	1.26
				0.000604	1.27		0.000235	1.27		0.000201	1.27		0.000168	1.27		0.000252	1.27		0.000587	1.27		0.00052	1.27		0.000722	1.27		0.000571	1.27		0.000856	1.27		0.000537	1.27		0.000336	1.27
				0.000604	1.28		0.000235	1.28		0.000201	1.28		0.000168	1.28		0.000252	1.28		0.000587	1.28		0.00052	1.28		0.000722	1.28		0.000571	1.28		0.000856	1.28		0.000537	1.28		0.000336	1.28
				0.000604	1.29		0.000235	1.29		0.000201	1.29		0.000168	1.29		0.000252	1.29		0.000587	1.29		0.00052	1.29		0.000722	1.29		0.000571	1.29		0.000856	1.29		0.000537	1.29		0.000336	1.29
				0.000604	1.3		0.000235	1.3		0.000201	1.3		0.000168	1.3		0.000252	1.3		0.000587	1.3		0.00052	1.3		0.000722	1.3		0.000571	1.3		0.000839	1.3		0.000537	1.3		0.000336	1.3
				0.000587	1.31		0.000218	1.31		0.000201	1.31		0.000185	1.31		0.000235	1.31		0.000587	1.31		0.00052	1.31		0.000722	1.31		0.000571	1.31		0.000822	1.31		0.000537	1.31		0.000336	1.31
				0.000587	1.32		0.000218	1.32		0.000201	1.32		0.000185	1.32		0.000235	1.32		0.000587	1.32		0.00052	1.32		0.000722	1.32		0.000571	1.32		0.000806	1.32		0.000537	1.32		0.000352	1.32
				0.000587	1.33		0.000218	1.33		0.000201	1.33		0.000185	1.33		0.000218	1.33		0.000587	1.33		0.00052	1.33		0.000722	1.33		0.000571	1.33		0.000789	1.33		0.000537	1.33		0.000352	1.33
				0.000587	1.34		0.000235	1.34		0.000201	1.34		0.000185	1.34		0.000218	1.34		0.000587	1.34		0.00052	1.34		0.000722	1.34		0.000571	1.34		0.000772	1.34		0.00052	1.34		0.000352	1.34
				0.000587	1.35		0.000235	1.35		0.000201	1.35		0.000185	1.35		0.000235	1.35		0.000571	1.35		0.00052	1.35		0.000722	1.35		0.000587	1.35		0.000772	1.35		0.00052	1.35		0.000352	1.35
				0.000587	1.36		0.000235	1.36		0.000201	1.36		0.000185	1.36		0.000252	1.36		0.000571	1.36		0.00052	1.36		0.000722	1.36		0.000587	1.36		0.000772	1.36		0.00052	1.36		0.000369	1.36
				0.000587	1.37		0.000235	1.37		0.000201	1.37		0.000185	1.37		0.000269	1.37		0.000571	1.37		0.00052	1.37		0.000722	1.37		0.000587	1.37		0.000772	1.37		0.000504	1.37		0.000369	1.37
				0.000587	1.38		0.000235	1.38		0.000201	1.38		0.000168	1.38		0.000285	1.38		0.000571	1.38		0.00052	1.38		0.000722	1.38		0.000587	1.38		0.000772	1.38		0.000504	1.38		0.000352	1.38
				0.000587	1.39		0.000235	1.39		0.000201	1.39		0.000168	1.39		0.000302	1.39		0.000571	1.39		0.00052	1.39		0.000705	1.39		0.000587	1.39		0.000772	1.39		0.000487	1.39		0.000352	1.39
				0.000587	1.4		0.000235	1.4		0.000201	1.4		0.000168	1.4		0.000319	1.4		0.000571	1.4		0.00052	1.4		0.000705	1.4		0.000587	1.4		0.000772	1.4		0.000487	1.4		0.000352	1.4
				0.000587	1.41		0.000235	1.41		0.000201	1.41		0.000185	1.41		0.000336	1.41		0.000571	1.41		0.00052	1.41		0.000705	1.41		0.000587	1.41		0.000772	1.41		0.000487	1.41		0.000352	1.41
				0.000587	1.42		0.000235	1.42		0.000201	1.42		0.000185	1.42		0.000352	1.42		0.000554	1.42		0.00052	1.42		0.000705	1.42		0.000587	1.42		0.000772	1.42		0.000487	1.42		0.000352	1.42
				0.000587	1.43		0.000235	1.43		0.000201	1.43		0.000185	1.43		0.000352	1.43		0.000554	1.43		0.00052	1.43		0.000688	1.43		0.000571	1.43		0.000755	1.43		0.000487	1.43		0.000336	1.43
				0.000587	1.44		0.000235	1.44		0.000201	1.44		0.000185	1.44		0.000352	1.44		0.000554	1.44		0.00052	1.44		0.000688	1.44		0.000571	1.44		0.000755	1.44		0.000487	1.44		0.000336	1.44
				0.000587	1.45		0.000235	1.45		0.000201	1.45		0.000185	1.45		0.000336	1.45		0.000537	1.45		0.00052	1.45		0.000688	1.45		0.000571	1.45		0.000739	1.45		0.000487	1.45		0.000336	1.45
				0.000587	1.46		0.000235	1.46		0.000201	1.46		0.000185	1.46		0.000336	1.46		0.000537	1.46		0.00052	1.46		0.000688	1.46		0.000554	1.46		0.000722	1.46		0.000487	1.46		0.000336	1.46
				0.000604	1.47		0.000235	1.47		0.000201	1.47		0.000185	1.47		0.000336	1.47		0.00052	1.47		0.00052	1.47		0.000688	1.47		0.000554	1.47		0.000705	1.47		0.000487	1.47		0.000336	1.47
				0.000604	1.48		0.000235	1.48		0.000201	1.48		0.000185	1.48		0.000319	1.48		0.00052	1.48		0.00052	1.48		0.000705	1.48		0.000554	1.48		0.000688	1.48		0.000487	1.48		0.000336	1.48
				0.000604	1.49		0.000235	1.49		0.000201	1.49		0.000185	1.49		0.000319	1.49		0.00052	1.49		0.00052	1.49		0.000705	1.49		0.000554	1.49		0.000671	1.49		0.000487	1.49		0.000336	1.49
				0.000604	1.5		0.000235	1.5		0.000201	1.5		0.000201	1.5		0.000319	1.5		0.00052	1.5		0.00052	1.5		0.000705	1.5		0.000554	1.5		0.000655	1.5		0.000487	1.5		0.000336	1.5
				0.000604	1.51		0.000235	1.51		0.000201	1.51		0.000201	1.51		0.000319	1.51		0.00052	1.51		0.00052	1.51		0.000705	1.51		0.000571	1.51		0.000638	1.51		0.000487	1.51		0.000336	1.51
				0.000587	1.52		0.000235	1.52		0.000201	1.52		0.000201	1.52		0.000302	1.52		0.00052	1.52		0.00052	1.52		0.000722	1.52		0.000571	1.52		0.000638	1.52		0.000487	1.52		0.000352	1.52
				0.000587	1.53		0.000235	1.53		0.000218	1.53		0.000201	1.53		0.000302	1.53		0.00052	1.53		0.00052	1.53		0.000722	1.53		0.000571	1.53		0.000638	1.53		0.000487	1.53		0.000352	1.53
				0.000587	1.54		0.000235	1.54		0.000218	1.54		0.000201	1.54		0.000285	1.54		0.00052	1.54		0.000504	1.54		0.000722	1.54		0.000571	1.54		0.000638	1.54		0.000487	1.54		0.000352	1.54
				0.000587	1.55		0.000235	1.55		0.000218	1.55		0.000185	1.55		0.000285	1.55		0.00052	1.55		0.000504	1.55		0.000722	1.55		0.000571	1.55		0.000638	1.55		0.000504	1.55		0.000352	1.55
				0.000587	1.56		0.000235	1.56		0.000218	1.56		0.000185	1.56		0.000285	1.56		0.00052	1.56		0.000504	1.56		0.000722	1.56		0.000571	1.56		0.000638	1.56		0.000504	1.56		0.000352	1.56
				0.000587	1.57		0.000235	1.57		0.000218	1.57		0.000185	1.57		0.000269	1.57		0.00052	1.57		0.000504	1.57		0.000722	1.57		0.000571	1.57		0.000638	1.57		0.000487	1.57		0.000352	1.57
				0.000587	1.58		0.000235	1.58		0.000218	1.58		0.000185	1.58		0.000269	1.58		0.000537	1.58		0.00052	1.58		0.000722	1.58		0.000571	1.58		0.000638	1.58		0.000487	1.58		0.000352	1.58
				0.000587	1.59		0.000235	1.59		0.000218	1.59		0.000185	1.59		0.000269	1.59		0.000537	1.59		0.00052	1.59		0.000722	1.59		0.000571	1.59		0.000638	1.59		0.000487	1.59		0.000352	1.59
				0.000571	1.6		0.000235	1.6		0.000218	1.6		0.000185	1.6		0.000269	1.6		0.000537	1.6		0.00052	1.6		0.000722	1.6		0.000571	1.6		0.000655	1.6		0.000487	1.6		0.000352	1.6
				0.000571	1.61		0.000235	1.61		0.000218	1.61		0.000185	1.61		0.000285	1.61		0.000554	1.61		0.000504	1.61		0.000722	1.61		0.000587	1.61		0.000655	1.61		0.000487	1.61		0.000352	1.61
				0.000571	1.62		0.000235	1.62		0.000201	1.62		0.000201	1.62		0.000285	1.62		0.000554	1.62		0.000504	1.62		0.000722	1.62		0.000587	1.62		0.000655	1.62		0.00047	1.62		0.000352	1.62
				0.000571	1.63		0.000235	1.63		0.000201	1.63		0.000201	1.63		0.000302	1.63		0.000554	1.63		0.000504	1.63		0.000722	1.63		0.000571	1.63		0.000655	1.63		0.000487	1.63		0.000352	1.63
				0.000587	1.64		0.000235	1.64		0.000201	1.64		0.000201	1.64		0.000319	1.64		0.000554	1.64		0.000504	1.64		0.000722	1.64		0.000571	1.64		0.000655	1.64		0.000487	1.64		0.000352	1.64
				0.000587	1.65		0.000235	1.65		0.000201	1.65		0.000201	1.65		0.000336	1.65		0.000554	1.65		0.000504	1.65		0.000739	1.65		0.000587	1.65		0.000655	1.65		0.000487	1.65		0.000352	1.65
				0.000587	1.66		0.000235	1.66		0.000201	1.66		0.000218	1.66		0.000336	1.66		0.000571	1.66		0.000504	1.66		0.000739	1.66		0.000587	1.66		0.000655	1.66		0.000487	1.66		0.000352	1.66
				0.000587	1.67		0.000235	1.67		0.000201	1.67		0.000218	1.67		0.000336	1.67		0.000571	1.67		0.000504	1.67		0.000739	1.67		0.000587	1.67		0.000655	1.67		0.000487	1.67		0.000352	1.67
				0.000587	1.68		0.000235	1.68		0.000201	1.68		0.000218	1.68		0.000336	1.68		0.000587	1.68		0.000504	1.68		0.000739	1.68		0.000587	1.68		0.000655	1.68		0.000487	1.68		0.000352	1.68
				0.000587	1.69		0.000235	1.69		0.000201	1.69		0.000218	1.69		0.000319	1.69		0.000587	1.69		0.000504	1.69		0.000739	1.69		0.000587	1.69		0.000671	1.69		0.000487	1.69		0.000336	1.69
				0.000587	1.7		0.000218	1.7		0.000201	1.7		0.000218	1.7		0.000319	1.7		0.000604	1.7		0.00052	1.7		0.000739	1.7		0.000604	1.7		0.000671	1.7		0.000487	1.7		0.000336	1.7
				0.000587	1.71		0.000218	1.71		0.000201	1.71		0.000218	1.71		0.000302	1.71		0.000604	1.71		0.000504	1.71		0.000739	1.71		0.000604	1.71		0.000688	1.71		0.000487	1.71		0.000336	1.71
				0.000587	1.72		0.000218	1.72		0.000201	1.72		0.000218	1.72		0.000285	1.72		0.000621	1.72		0.000504	1.72		0.000755	1.72		0.000604	1.72		0.000705	1.72		0.000487	1.72		0.000336	1.72
				0.000587	1.73		0.000218	1.73		0.000201	1.73		0.000218	1.73		0.000269	1.73		0.000638	1.73		0.000504	1.73		0.000755	1.73		0.000621	1.73		0.000705	1.73		0.000487	1.73		0.000352	1.73
				0.000587	1.74		0.000218	1.74		0.000201	1.74		0.000218	1.74		0.000252	1.74		0.000638	1.74		0.000504	1.74		0.000755	1.74		0.000621	1.74		0.000705	1.74		0.000487	1.74		0.000352	1.74
				0.000604	1.75		0.000218	1.75		0.000201	1.75		0.000218	1.75		0.000235	1.75		0.000638	1.75		0.000504	1.75		0.000755	1.75		0.000604	1.75		0.000705	1.75		0.000504	1.75		0.000352	1.75
				0.000604	1.76		0.000218	1.76		0.000201	1.76		0.000218	1.76		0.000235	1.76		0.000638	1.76		0.000504	1.76		0.000755	1.76		0.000604	1.76		0.000688	1.76		0.000504	1.76		0.000352	1.76
				0.000604	1.77		0.000218	1.77		0.000201	1.77		0.000218	1.77		0.000235	1.77		0.000655	1.77		0.000504	1.77		0.000755	1.77		0.000587	1.77		0.000688	1.77		0.000487	1.77		0.000369	1.77
				0.000604	1.78		0.000235	1.78		0.000201	1.78		0.000218	1.78		0.000235	1.78		0.000655	1.78		0.000504	1.78		0.000755	1.78		0.000587	1.78		0.000705	1.78		0.000487	1.78		0.000369	1.78
				0.000604	1.79		0.000235	1.79		0.000201	1.79		0.000218	1.79		0.000235	1.79		0.000655	1.79		0.000504	1.79		0.000755	1.79		0.000587	1.79		0.000705	1.79		0.000487	1.79		0.000369	1.79
				0.000621	1.8		0.000235	1.8		0.000201	1.8		0.000235	1.8		0.000235	1.8		0.000655	1.8		0.000504	1.8		0.000755	1.8		0.000587	1.8		0.000705	1.8		0.000487	1.8		0.000369	1.8
				0.000621	1.81		0.000235	1.81		0.000201	1.81		0.000235	1.81		0.000235	1.81		0.000655	1.81		0.000504	1.81		0.000755	1.81		0.000587	1.81		0.000705	1.81		0.000487	1.81		0.000369	1.81
				0.000621	1.82		0.000218	1.82		0.000201	1.82		0.000235	1.82		0.000235	1.82		0.000671	1.82		0.000504	1.82		0.000755	1.82		0.000587	1.82		0.000688	1.82		0.000487	1.82		0.000369	1.82
				0.000604	1.83		0.000218	1.83		0.000201	1.83		0.000235	1.83		0.000235	1.83		0.000671	1.83		0.000504	1.83		0.000755	1.83		0.000587	1.83		0.000688	1.83		0.000487	1.83		0.000352	1.83
				0.000604	1.84		0.000235	1.84		0.000201	1.84		0.000235	1.84		0.000235	1.84		0.000655	1.84		0.000504	1.84		0.000755	1.84		0.000587	1.84		0.000671	1.84		0.000487	1.84		0.000352	1.84
				0.000604	1.85		0.000235	1.85		0.000185	1.85		0.000235	1.85		0.000235	1.85		0.000655	1.85		0.000504	1.85		0.000755	1.85		0.000587	1.85		0.000688	1.85		0.000487	1.85		0.000352	1.85
				0.000604	1.86		0.000218	1.86		0.000185	1.86		0.000235	1.86		0.000252	1.86		0.000655	1.86		0.000504	1.86		0.000755	1.86		0.000587	1.86		0.000688	1.86		0.000487	1.86		0.000336	1.86
				0.000604	1.87		0.000218	1.87		0.000201	1.87		0.000235	1.87		0.000269	1.87		0.000655	1.87		0.000504	1.87		0.000739	1.87		0.000587	1.87		0.000688	1.87		0.000487	1.87		0.000336	1.87
				0.000621	1.88		0.000218	1.88		0.000201	1.88		0.000218	1.88		0.000269	1.88		0.000655	1.88		0.000504	1.88		0.000739	1.88		0.000587	1.88		0.000705	1.88		0.000487	1.88		0.000336	1.88
				0.000621	1.89		0.000218	1.89		0.000201	1.89		0.000218	1.89		0.000285	1.89		0.000655	1.89		0.000504	1.89		0.000739	1.89		0.000587	1.89		0.000722	1.89		0.000487	1.89		0.000352	1.89
				0.000621	1.9		0.000218	1.9		0.000201	1.9		0.000218	1.9		0.000285	1.9		0.000655	1.9		0.000504	1.9		0.000739	1.9		0.000587	1.9		0.000722	1.9		0.000487	1.9		0.000352	1.9
				0.000621	1.91		0.000218	1.91		0.000201	1.91		0.000218	1.91		0.000285	1.91		0.000655	1.91		0.000504	1.91		0.000739	1.91		0.000587	1.91		0.000739	1.91		0.000487	1.91		0.000369	1.91
				0.000604	1.92		0.000218	1.92		0.000201	1.92		0.000218	1.92		0.000285	1.92		0.000638	1.92		0.000504	1.92		0.000739	1.92		0.000587	1.92		0.000739	1.92		0.000487	1.92		0.000369	1.92
				0.000604	1.93		0.000218	1.93		0.000201	1.93		0.000218	1.93		0.000285	1.93		0.000638	1.93		0.000504	1.93		0.000755	1.93		0.000587	1.93		0.000755	1.93		0.000487	1.93		0.000369	1.93
				0.000604	1.94		0.000218	1.94		0.000201	1.94		0.000218	1.94		0.000285	1.94		0.000638	1.94		0.000504	1.94		0.000755	1.94		0.000587	1.94		0.000755	1.94		0.000487	1.94		0.000386	1.94
				0.000604	1.95		0.000218	1.95		0.000201	1.95		0.000235	1.95		0.000285	1.95		0.000638	1.95		0.000504	1.95		0.000755	1.95		0.000587	1.95		0.000739	1.95		0.000487	1.95		0.000386	1.95
				0.000604	1.96		0.000218	1.96		0.000201	1.96		0.000235	1.96		0.000285	1.96		0.000621	1.96		0.000504	1.96		0.000755	1.96		0.000587	1.96		0.000739	1.96		0.000504	1.96		0.000369	1.96
				0.000604	1.97		0.000218	1.97		0.000201	1.97		0.000235	1.97		0.000285	1.97		0.000621	1.97		0.000504	1.97		0.000755	1.97		0.000587	1.97		0.000739	1.97		0.000504	1.97		0.000369	1.97
				0.000604	1.98		0.000218	1.98		0.000201	1.98		0.000235	1.98		0.000285	1.98		0.000621	1.98		0.000504	1.98		0.000755	1.98		0.000587	1.98		0.000722	1.98		0.000504	1.98		0.000352	1.98
				0.000604	1.99		0.000218	1.99		0.000218	1.99		0.000235	1.99		0.000302	1.99		0.000621	1.99		0.000504	1.99		0.000739	1.99		0.000604	1.99		0.000722	1.99		0.000504	1.99		0.000352	1.99
				0.000604	2		0.000218	2		0.000218	2		0.000252	2		0.000319	2		0.000638	2		0.000504	2		0.000739	2		0.000604	2		0.000705	2		0.000504	2		0.000352	2
				0.000604	2.01		0.000218	2.01		0.000218	2.01		0.000252	2.01		0.000319	2.01		0.000638	2.01		0.00052	2.01		0.000739	2.01		0.000604	2.01		0.000705	2.01		0.000504	2.01		0.000352	2.01
				0.000604	2.02		0.000235	2.02		0.000218	2.02		0.000252	2.02		0.000336	2.02		0.000638	2.02		0.00052	2.02		0.000739	2.02		0.000604	2.02		0.000705	2.02		0.000504	2.02		0.000352	2.02
				0.000604	2.03		0.000235	2.03		0.000218	2.03		0.000235	2.03		0.000336	2.03		0.000638	2.03		0.00052	2.03		0.000739	2.03		0.000604	2.03		0.000722	2.03		0.000504	2.03		0.000352	2.03
				0.000604	2.04		0.000235	2.04		0.000235	2.04		0.000235	2.04		0.000336	2.04		0.000638	2.04		0.00052	2.04		0.000739	2.04		0.000604	2.04		0.000722	2.04		0.000504	2.04		0.000352	2.04
				0.000604	2.05		0.000235	2.05		0.000235	2.05		0.000235	2.05		0.000319	2.05		0.000638	2.05		0.00052	2.05		0.000755	2.05		0.000604	2.05		0.000739	2.05		0.000504	2.05		0.000352	2.05
				0.000604	2.06		0.000235	2.06		0.000235	2.06		0.000235	2.06		0.000319	2.06		0.000638	2.06		0.00052	2.06		0.000755	2.06		0.000604	2.06		0.000739	2.06		0.000504	2.06		0.000352	2.06
				0.000604	2.07		0.000235	2.07		0.000235	2.07		0.000235	2.07		0.000302	2.07		0.000638	2.07		0.00052	2.07		0.000755	2.07		0.000604	2.07		0.000739	2.07		0.000504	2.07		0.000352	2.07
				0.000604	2.08		0.000235	2.08		0.000235	2.08		0.000252	2.08		0.000285	2.08		0.000638	2.08		0.00052	2.08		0.000755	2.08		0.000621	2.08		0.000722	2.08		0.000487	2.08		0.000352	2.08
				0.000587	2.09		0.000235	2.09		0.000235	2.09		0.000252	2.09		0.000269	2.09		0.000638	2.09		0.00052	2.09		0.000755	2.09		0.000621	2.09		0.000722	2.09		0.000487	2.09		0.000336	2.09
				0.000587	2.1		0.000235	2.1		0.000218	2.1		0.000252	2.1		0.000269	2.1		0.000638	2.1		0.00052	2.1		0.000755	2.1		0.000621	2.1		0.000722	2.1		0.000487	2.1		0.000336	2.1
				0.000587	2.11		0.000235	2.11		0.000218	2.11		0.000252	2.11		0.000269	2.11		0.000638	2.11		0.00052	2.11		0.000755	2.11		0.000621	2.11		0.000722	2.11		0.000487	2.11		0.000336	2.11
				0.000587	2.12		0.000235	2.12		0.000218	2.12		0.000252	2.12		0.000269	2.12		0.000638	2.12		0.00052	2.12		0.000739	2.12		0.000621	2.12		0.000722	2.12		0.000487	2.12		0.000336	2.12
				0.000587	2.13		0.000235	2.13		0.000218	2.13		0.000252	2.13		0.000285	2.13		0.000638	2.13		0.00052	2.13		0.000739	2.13		0.000621	2.13		0.000739	2.13		0.000487	2.13		0.000336	2.13
				0.000587	2.14		0.000235	2.14		0.000218	2.14		0.000252	2.14		0.000285	2.14		0.000655	2.14		0.00052	2.14		0.000739	2.14		0.000621	2.14		0.000739	2.14		0.000487	2.14		0.000336	2.14
				0.000571	2.15		0.000235	2.15		0.000218	2.15		0.000252	2.15		0.000285	2.15		0.000655	2.15		0.00052	2.15		0.000755	2.15		0.000621	2.15		0.000755	2.15		0.000487	2.15		0.000336	2.15
				0.000571	2.16		0.000218	2.16		0.000218	2.16		0.000252	2.16		0.000285	2.16		0.000655	2.16		0.00052	2.16		0.000755	2.16		0.000604	2.16		0.000772	2.16		0.000487	2.16		0.000336	2.16
				0.000571	2.17		0.000218	2.17		0.000218	2.17		0.000252	2.17		0.000285	2.17		0.000655	2.17		0.00052	2.17		0.000755	2.17		0.000604	2.17		0.000789	2.17		0.000487	2.17		0.000336	2.17
				0.000587	2.18		0.000218	2.18		0.000235	2.18		0.000252	2.18		0.000269	2.18		0.000671	2.18		0.00052	2.18		0.000755	2.18		0.000604	2.18		0.000789	2.18		0.000487	2.18		0.000336	2.18
				0.000587	2.19		0.000218	2.19		0.000235	2.19		0.000252	2.19		0.000285	2.19		0.000671	2.19		0.00052	2.19		0.000755	2.19		0.000604	2.19		0.000806	2.19		0.000487	2.19		0.000336	2.19
				0.000587	2.2		0.000218	2.2		0.000235	2.2		0.000252	2.2		0.000285	2.2		0.000671	2.2		0.00052	2.2		0.000755	2.2		0.000604	2.2		0.000806	2.2		0.000487	2.2		0.000352	2.2
				0.000587	2.21		0.000218	2.21		0.000235	2.21		0.000269	2.21		0.000302	2.21		0.000671	2.21		0.00052	2.21		0.000755	2.21		0.000604	2.21		0.000822	2.21		0.000504	2.21		0.000352	2.21
				0.000604	2.22		0.000218	2.22		0.000235	2.22		0.000269	2.22		0.000319	2.22		0.000671	2.22		0.000504	2.22		0.000755	2.22		0.000621	2.22		0.000839	2.22		0.000504	2.22		0.000352	2.22
				0.000604	2.23		0.000218	2.23		0.000235	2.23		0.000269	2.23		0.000336	2.23		0.000671	2.23		0.000504	2.23		0.000755	2.23		0.000621	2.23		0.000856	2.23		0.000504	2.23		0.000352	2.23
				0.000604	2.24		0.000218	2.24		0.000218	2.24		0.000269	2.24		0.000352	2.24		0.000671	2.24		0.000504	2.24		0.000755	2.24		0.000621	2.24		0.000873	2.24		0.000504	2.24		0.000352	2.24
				0.000604	2.25		0.000218	2.25		0.000218	2.25		0.000269	2.25		0.000369	2.25		0.000688	2.25		0.00052	2.25		0.000755	2.25		0.000604	2.25		0.000873	2.25		0.000504	2.25		0.000352	2.25
				0.000604	2.26		0.000218	2.26		0.000218	2.26		0.000269	2.26		0.000369	2.26		0.000688	2.26		0.00052	2.26		0.000755	2.26		0.000604	2.26		0.00089	2.26		0.00052	2.26		0.000352	2.26
				0.000604	2.27		0.000218	2.27		0.000218	2.27		0.000269	2.27		0.000369	2.27		0.000688	2.27		0.00052	2.27		0.000772	2.27		0.000604	2.27		0.00089	2.27		0.00052	2.27		0.000336	2.27
				0.000604	2.28		0.000218	2.28		0.000218	2.28		0.000269	2.28		0.000352	2.28		0.000671	2.28		0.00052	2.28		0.000772	2.28		0.000604	2.28		0.00089	2.28		0.00052	2.28		0.000336	2.28
				0.000604	2.29		0.000218	2.29		0.000235	2.29		0.000269	2.29		0.000352	2.29		0.000671	2.29		0.000537	2.29		0.000772	2.29		0.000604	2.29		0.00089	2.29		0.000504	2.29		0.000336	2.29
				0.000604	2.3		0.000218	2.3		0.000235	2.3		0.000269	2.3		0.000336	2.3		0.000655	2.3		0.000537	2.3		0.000772	2.3		0.000604	2.3		0.00089	2.3		0.000504	2.3		0.000352	2.3
				0.000604	2.31		0.000218	2.31		0.000218	2.31		0.000269	2.31		0.000336	2.31		0.000655	2.31		0.000537	2.31		0.000755	2.31		0.000621	2.31		0.000873	2.31		0.000504	2.31		0.000352	2.31
				0.000604	2.32		0.000218	2.32		0.000218	2.32		0.000269	2.32		0.000336	2.32		0.000638	2.32		0.000537	2.32		0.000755	2.32		0.000621	2.32		0.000873	2.32		0.000504	2.32		0.000369	2.32
				0.000587	2.33		0.000218	2.33		0.000218	2.33		0.000269	2.33		0.000352	2.33		0.000638	2.33		0.00052	2.33		0.000755	2.33		0.000621	2.33		0.000873	2.33		0.000504	2.33		0.000369	2.33
				0.000587	2.34		0.000218	2.34		0.000218	2.34		0.000269	2.34		0.000352	2.34		0.000638	2.34		0.00052	2.34		0.000755	2.34		0.000621	2.34		0.000873	2.34		0.000504	2.34		0.000369	2.34
				0.000587	2.35		0.000218	2.35		0.000218	2.35		0.000269	2.35		0.000369	2.35		0.000655	2.35		0.00052	2.35		0.000755	2.35		0.000621	2.35		0.00089	2.35		0.000504	2.35		0.000369	2.35
				0.000587	2.36		0.000218	2.36		0.000218	2.36		0.000269	2.36		0.000369	2.36		0.000655	2.36		0.00052	2.36		0.000755	2.36		0.000621	2.36		0.00089	2.36		0.000504	2.36		0.000369	2.36
				0.000587	2.37		0.000218	2.37		0.000218	2.37		0.000269	2.37		0.000386	2.37		0.000655	2.37		0.00052	2.37		0.000755	2.37		0.000621	2.37		0.00089	2.37		0.000504	2.37		0.000369	2.37
				0.000587	2.38		0.000218	2.38		0.000218	2.38		0.000269	2.38		0.000386	2.38		0.000655	2.38		0.00052	2.38		0.000755	2.38		0.000638	2.38		0.000906	2.38		0.000504	2.38		0.000369	2.38
				0.000587	2.39		0.000235	2.39		0.000218	2.39		0.000269	2.39		0.000386	2.39		0.000655	2.39		0.00052	2.39		0.000755	2.39		0.000638	2.39		0.000906	2.39		0.000504	2.39		0.000352	2.39
				0.000587	2.4		0.000235	2.4		0.000201	2.4		0.000269	2.4		0.000386	2.4		0.000655	2.4		0.00052	2.4		0.000755	2.4		0.000638	2.4		0.000906	2.4		0.000504	2.4		0.000352	2.4
				0.000587	2.41		0.000235	2.41		0.000201	2.41		0.000285	2.41		0.000386	2.41		0.000655	2.41		0.00052	2.41		0.000755	2.41		0.000655	2.41		0.000906	2.41		0.000504	2.41		0.000352	2.41
				0.000587	2.42		0.000235	2.42		0.000201	2.42		0.000285	2.42		0.000369	2.42		0.000638	2.42		0.00052	2.42		0.000755	2.42		0.000655	2.42		0.00089	2.42		0.000504	2.42		0.000352	2.42
				0.000587	2.43		0.000235	2.43		0.000201	2.43		0.000285	2.43		0.000352	2.43		0.000638	2.43		0.00052	2.43		0.000755	2.43		0.000655	2.43		0.00089	2.43		0.000504	2.43		0.000352	2.43
				0.000587	2.44		0.000235	2.44		0.000201	2.44		0.000285	2.44		0.000352	2.44		0.000638	2.44		0.00052	2.44		0.000755	2.44		0.000638	2.44		0.000873	2.44		0.000504	2.44		0.000369	2.44
				0.000587	2.45		0.000252	2.45		0.000201	2.45		0.000285	2.45		0.000336	2.45		0.000638	2.45		0.00052	2.45		0.000755	2.45		0.000638	2.45		0.000873	2.45		0.000504	2.45		0.000369	2.45
				0.000604	2.46		0.000252	2.46		0.000201	2.46		0.000285	2.46		0.000336	2.46		0.000638	2.46		0.00052	2.46		0.000772	2.46		0.000638	2.46		0.000856	2.46		0.000487	2.46		0.000369	2.46
				0.000604	2.47		0.000252	2.47		0.000201	2.47		0.000285	2.47		0.000319	2.47		0.000638	2.47		0.000504	2.47		0.000772	2.47		0.000621	2.47		0.000839	2.47		0.000487	2.47		0.000369	2.47
				0.000604	2.48		0.000252	2.48		0.000201	2.48		0.000285	2.48		0.000319	2.48		0.000621	2.48		0.000504	2.48		0.000772	2.48		0.000621	2.48		0.000822	2.48		0.000487	2.48		0.000369	2.48
				0.000604	2.49		0.000252	2.49		0.000201	2.49		0.000285	2.49		0.000302	2.49		0.000621	2.49		0.000504	2.49		0.000772	2.49		0.000621	2.49		0.000822	2.49		0.000487	2.49		0.000369	2.49
				0.000587	2.5		0.000252	2.5		0.000201	2.5		0.000285	2.5		0.000302	2.5		0.000621	2.5		0.000504	2.5		0.000772	2.5		0.000638	2.5		0.000822	2.5		0.000487	2.5		0.000369	2.5
				0.000587	2.51		0.000252	2.51		0.000201	2.51		0.000285	2.51		0.000302	2.51		0.000621	2.51		0.00052	2.51		0.000772	2.51		0.000638	2.51		0.000806	2.51		0.000487	2.51		0.000369	2.51
				0.000587	2.52		0.000235	2.52		0.000201	2.52		0.000285	2.52		0.000302	2.52		0.000621	2.52		0.00052	2.52		0.000755	2.52		0.000638	2.52		0.000806	2.52		0.000487	2.52		0.000369	2.52
				0.000604	2.53		0.000235	2.53		0.000218	2.53		0.000285	2.53		0.000302	2.53		0.000638	2.53		0.00052	2.53		0.000755	2.53		0.000638	2.53		0.000806	2.53		0.000487	2.53		0.000369	2.53
				0.000604	2.54		0.000235	2.54		0.000218	2.54		0.000285	2.54		0.000319	2.54		0.000638	2.54		0.00052	2.54		0.000739	2.54		0.000621	2.54		0.000789	2.54		0.000487	2.54		0.000369	2.54
				0.000604	2.55		0.000235	2.55		0.000218	2.55		0.000285	2.55		0.000319	2.55		0.000638	2.55		0.00052	2.55		0.000739	2.55		0.000621	2.55		0.000755	2.55		0.000487	2.55		0.000369	2.55
				0.000604	2.56		0.000218	2.56		0.000218	2.56		0.000285	2.56		0.000336	2.56		0.000638	2.56		0.00052	2.56		0.000739	2.56		0.000604	2.56		0.000739	2.56		0.000487	2.56		0.000369	2.56
				0.000604	2.57		0.000218	2.57		0.000218	2.57		0.000285	2.57		0.000352	2.57		0.000638	2.57		0.00052	2.57		0.000739	2.57		0.000587	2.57		0.000705	2.57		0.000487	2.57		0.000369	2.57
				0.000604	2.58		0.000218	2.58		0.000218	2.58		0.000285	2.58		0.000352	2.58		0.000638	2.58		0.00052	2.58		0.000739	2.58		0.000571	2.58		0.000705	2.58		0.000487	2.58		0.000369	2.58
				0.000604	2.59		0.000218	2.59		0.000218	2.59		0.000285	2.59		0.000352	2.59		0.000638	2.59		0.00052	2.59		0.000722	2.59		0.000571	2.59		0.000688	2.59		0.000487	2.59		0.000369	2.59
				0.000604	2.6		0.000218	2.6		0.000218	2.6		0.000269	2.6		0.000352	2.6		0.000638	2.6		0.00052	2.6		0.000722	2.6		0.000571	2.6		0.000688	2.6		0.000504	2.6		0.000386	2.6
				0.000604	2.61		0.000218	2.61		0.000218	2.61		0.000269	2.61		0.000352	2.61		0.000638	2.61		0.00052	2.61		0.000722	2.61		0.000571	2.61		0.000671	2.61		0.000504	2.61		0.000386	2.61
				0.000604	2.62		0.000218	2.62		0.000218	2.62		0.000269	2.62		0.000369	2.62		0.000638	2.62		0.00052	2.62		0.000705	2.62		0.000587	2.62		0.000671	2.62		0.000504	2.62		0.000386	2.62
				0.000604	2.63		0.000218	2.63		0.000218	2.63		0.000269	2.63		0.000369	2.63		0.000638	2.63		0.000504	2.63		0.000705	2.63		0.000604	2.63		0.000655	2.63		0.000504	2.63		0.000403	2.63
				0.000604	2.64		0.000218	2.64		0.000201	2.64		0.000269	2.64		0.000369	2.64		0.000621	2.64		0.000504	2.64		0.000705	2.64		0.000604	2.64		0.000655	2.64		0.000504	2.64		0.000403	2.64
				0.000604	2.65		0.000218	2.65		0.000201	2.65		0.000269	2.65		0.000369	2.65		0.000621	2.65		0.000504	2.65		0.000705	2.65		0.000604	2.65		0.000638	2.65		0.000504	2.65		0.000386	2.65
				0.000604	2.66		0.000218	2.66		0.000201	2.66		0.000285	2.66		0.000369	2.66		0.000621	2.66		0.000504	2.66		0.000705	2.66		0.000604	2.66		0.000604	2.66		0.000504	2.66		0.000386	2.66
				0.000604	2.67		0.000218	2.67		0.000201	2.67		0.000285	2.67		0.000369	2.67		0.000621	2.67		0.000504	2.67		0.000705	2.67		0.000604	2.67		0.000587	2.67		0.000504	2.67		0.000386	2.67
				0.000604	2.68		0.000218	2.68		0.000201	2.68		0.000285	2.68		0.000352	2.68		0.000621	2.68		0.00052	2.68		0.000705	2.68		0.000604	2.68		0.000571	2.68		0.000504	2.68		0.000369	2.68
				0.000604	2.69		0.000235	2.69		0.000201	2.69		0.000285	2.69		0.000352	2.69		0.000621	2.69		0.00052	2.69		0.000705	2.69		0.000604	2.69		0.000571	2.69		0.000504	2.69		0.000352	2.69
				0.000604	2.7		0.000235	2.7		0.000201	2.7		0.000285	2.7		0.000336	2.7		0.000621	2.7		0.00052	2.7		0.000722	2.7		0.000604	2.7		0.000571	2.7		0.000504	2.7		0.000352	2.7
				0.000604	2.71		0.000235	2.71		0.000201	2.71		0.000285	2.71		0.000336	2.71		0.000621	2.71		0.00052	2.71		0.000722	2.71		0.000604	2.71		0.000571	2.71		0.000504	2.71		0.000352	2.71
				0.000604	2.72		0.000235	2.72		0.000201	2.72		0.000285	2.72		0.000336	2.72		0.000621	2.72		0.00052	2.72		0.000722	2.72		0.000621	2.72		0.000571	2.72		0.000504	2.72		0.000352	2.72
				0.000604	2.73		0.000218	2.73		0.000201	2.73		0.000285	2.73		0.000336	2.73		0.000638	2.73		0.00052	2.73		0.000739	2.73		0.000621	2.73		0.000571	2.73		0.000504	2.73		0.000369	2.73
				0.000604	2.74		0.000218	2.74		0.000201	2.74		0.000285	2.74		0.000336	2.74		0.000638	2.74		0.00052	2.74		0.000739	2.74		0.000621	2.74		0.000571	2.74		0.00052	2.74		0.000369	2.74
				0.000604	2.75		0.000218	2.75		0.000201	2.75		0.000285	2.75		0.000319	2.75		0.000638	2.75		0.00052	2.75		0.000739	2.75		0.000604	2.75		0.000571	2.75		0.00052	2.75		0.000369	2.75
				0.000604	2.76		0.000218	2.76		0.000201	2.76		0.000285	2.76		0.000319	2.76		0.000638	2.76		0.00052	2.76		0.000739	2.76		0.000604	2.76		0.000554	2.76		0.00052	2.76		0.000369	2.76
				0.000604	2.77		0.000218	2.77		0.000201	2.77		0.000285	2.77		0.000302	2.77		0.000655	2.77		0.00052	2.77		0.000739	2.77		0.000604	2.77		0.000537	2.77		0.00052	2.77		0.000369	2.77
				0.000604	2.78		0.000218	2.78		0.000201	2.78		0.000285	2.78		0.000285	2.78		0.000655	2.78		0.00052	2.78		0.000739	2.78		0.000587	2.78		0.000537	2.78		0.00052	2.78		0.000369	2.78
				0.000604	2.79		0.000218	2.79		0.000201	2.79		0.000285	2.79		0.000285	2.79		0.000655	2.79		0.00052	2.79		0.000755	2.79		0.000587	2.79		0.00052	2.79		0.00052	2.79		0.000369	2.79
				0.000604	2.8		0.000218	2.8		0.000201	2.8		0.000302	2.8		0.000285	2.8		0.000655	2.8		0.00052	2.8		0.000755	2.8		0.000587	2.8		0.00052	2.8		0.00052	2.8		0.000369	2.8
				0.000604	2.81		0.000235	2.81		0.000201	2.81		0.000302	2.81		0.000285	2.81		0.000655	2.81		0.00052	2.81		0.000755	2.81		0.000604	2.81		0.00052	2.81		0.00052	2.81		0.000369	2.81
				0.000604	2.82		0.000235	2.82		0.000201	2.82		0.000302	2.82		0.000269	2.82		0.000655	2.82		0.00052	2.82		0.000755	2.82		0.000604	2.82		0.000537	2.82		0.00052	2.82		0.000369	2.82
				0.000604	2.83		0.000235	2.83		0.000201	2.83		0.000302	2.83		0.000269	2.83		0.000655	2.83		0.00052	2.83		0.000755	2.83		0.000621	2.83		0.000554	2.83		0.00052	2.83		0.000369	2.83
				0.000604	2.84		0.000218	2.84		0.000201	2.84		0.000302	2.84		0.000252	2.84		0.000655	2.84		0.00052	2.84		0.000755	2.84		0.000621	2.84		0.000571	2.84		0.00052	2.84		0.000369	2.84
				0.000604	2.85		0.000218	2.85		0.000201	2.85		0.000302	2.85		0.000252	2.85		0.000638	2.85		0.000504	2.85		0.000755	2.85		0.000638	2.85		0.000571	2.85		0.000537	2.85		0.000369	2.85
				0.000604	2.86		0.000218	2.86		0.000201	2.86		0.000302	2.86		0.000235	2.86		0.000638	2.86		0.000504	2.86		0.000755	2.86		0.000621	2.86		0.000587	2.86		0.000537	2.86		0.000369	2.86
				0.000604	2.87		0.000218	2.87		0.000201	2.87		0.000302	2.87		0.000218	2.87		0.000638	2.87		0.000504	2.87		0.000755	2.87		0.000621	2.87		0.000604	2.87		0.000537	2.87		0.000369	2.87
				0.000604	2.88		0.000218	2.88		0.000201	2.88		0.000302	2.88		0.000218	2.88		0.000638	2.88		0.000504	2.88		0.000739	2.88		0.000604	2.88		0.000604	2.88		0.000537	2.88		0.000352	2.88
				0.000604	2.89		0.000218	2.89		0.000201	2.89		0.000302	2.89		0.000218	2.89		0.000621	2.89		0.000504	2.89		0.000739	2.89		0.000604	2.89		0.000604	2.89		0.000537	2.89		0.000352	2.89
				0.000604	2.9		0.000218	2.9		0.000201	2.9		0.000302	2.9		0.000218	2.9		0.000621	2.9		0.00052	2.9		0.000755	2.9		0.000604	2.9		0.000604	2.9		0.000537	2.9		0.000352	2.9
				0.000604	2.91		0.000235	2.91		0.000201	2.91		0.000302	2.91		0.000218	2.91		0.000621	2.91		0.00052	2.91		0.000755	2.91		0.000604	2.91		0.000587	2.91		0.000537	2.91		0.000352	2.91
				0.000604	2.92		0.000235	2.92		0.000201	2.92		0.000302	2.92		0.000218	2.92		0.000621	2.92		0.00052	2.92		0.000755	2.92		0.000621	2.92		0.000587	2.92		0.000537	2.92		0.000352	2.92
				0.000604	2.93		0.000235	2.93		0.000201	2.93		0.000302	2.93		0.000218	2.93		0.000621	2.93		0.00052	2.93		0.000755	2.93		0.000638	2.93		0.000587	2.93		0.00052	2.93		0.000352	2.93
				0.000604	2.94		0.000235	2.94		0.000201	2.94		0.000302	2.94		0.000218	2.94		0.000621	2.94		0.00052	2.94		0.000772	2.94		0.000638	2.94		0.000587	2.94		0.000537	2.94		0.000336	2.94
				0.000604	2.95		0.000235	2.95		0.000201	2.95		0.000302	2.95		0.000218	2.95		0.000621	2.95		0.00052	2.95		0.000772	2.95		0.000655	2.95		0.000604	2.95		0.000537	2.95		0.000336	2.95
				0.000587	2.96		0.000235	2.96		0.000201	2.96		0.000302	2.96		0.000218	2.96		0.000621	2.96		0.00052	2.96		0.000772	2.96		0.000655	2.96		0.000604	2.96		0.000537	2.96		0.000336	2.96
				0.000587	2.97		0.000235	2.97		0.000201	2.97		0.000302	2.97		0.000218	2.97		0.000621	2.97		0.00052	2.97		0.000772	2.97		0.000638	2.97		0.000621	2.97		0.000537	2.97		0.000336	2.97
				0.000587	2.98		0.000235	2.98		0.000201	2.98		0.000302	2.98		0.000235	2.98		0.000621	2.98		0.00052	2.98		0.000772	2.98		0.000638	2.98		0.000638	2.98		0.000537	2.98		0.000336	2.98
				0.000587	2.99		0.000235	2.99		0.000201	2.99		0.000302	2.99		0.000252	2.99		0.000621	2.99		0.00052	2.99		0.000755	2.99		0.000621	2.99		0.000655	2.99		0.000537	2.99		0.000336	2.99
				0.000587	3		0.000235	3		0.000201	3		0.000302	3		0.000269	3		0.000621	3		0.00052	3		0.000755	3		0.000604	3		0.000655	3		0.00052	3		0.000336	3
				0.000587	3.01		0.000235	3.01		0.000201	3.01		0.000302	3.01		0.000285	3.01		0.000621	3.01		0.00052	3.01		0.000755	3.01		0.000604	3.01		0.000655	3.01		0.00052	3.01		0.000336	3.01
				0.000587	3.02		0.000235	3.02		0.000218	3.02		0.000302	3.02		0.000302	3.02		0.000638	3.02		0.00052	3.02		0.000755	3.02		0.000604	3.02		0.000638	3.02		0.00052	3.02		0.000352	3.02
				0.000587	3.03		0.000252	3.03		0.000218	3.03		0.000302	3.03		0.000302	3.03		0.000638	3.03		0.00052	3.03		0.000755	3.03		0.000604	3.03		0.000638	3.03		0.00052	3.03		0.000352	3.03
				0.000587	3.04		0.000252	3.04		0.000218	3.04		0.000302	3.04		0.000319	3.04		0.000638	3.04		0.00052	3.04		0.000755	3.04		0.000621	3.04		0.000638	3.04		0.00052	3.04		0.000352	3.04
				0.000587	3.05		0.000252	3.05		0.000218	3.05		0.000302	3.05		0.000319	3.05		0.000638	3.05		0.00052	3.05		0.000772	3.05		0.000621	3.05		0.000638	3.05		0.00052	3.05		0.000352	3.05
				0.000587	3.06		0.000252	3.06		0.000201	3.06		0.000302	3.06		0.000319	3.06		0.000638	3.06		0.00052	3.06		0.000772	3.06		0.000638	3.06		0.000638	3.06		0.00052	3.06		0.000352	3.06
				0.000587	3.07		0.000252	3.07		0.000201	3.07		0.000302	3.07		0.000302	3.07		0.000638	3.07		0.00052	3.07		0.000772	3.07		0.000638	3.07		0.000655	3.07		0.00052	3.07		0.000352	3.07
				0.000587	3.08		0.000252	3.08		0.000201	3.08		0.000302	3.08		0.000302	3.08		0.000638	3.08		0.00052	3.08		0.000772	3.08		0.000638	3.08		0.000671	3.08		0.00052	3.08		0.000336	3.08
				0.000604	3.09		0.000252	3.09		0.000201	3.09		0.000302	3.09		0.000285	3.09		0.000638	3.09		0.00052	3.09		0.000772	3.09		0.000638	3.09		0.000688	3.09		0.00052	3.09		0.000336	3.09
				0.000604	3.1		0.000252	3.1		0.000201	3.1		0.000302	3.1		0.000285	3.1		0.000638	3.1		0.00052	3.1		0.000772	3.1		0.000621	3.1		0.000705	3.1		0.00052	3.1		0.000336	3.1
				0.000604	3.11		0.000252	3.11		0.000201	3.11		0.000302	3.11		0.000285	3.11		0.000638	3.11		0.000504	3.11		0.000772	3.11		0.000621	3.11		0.000705	3.11		0.00052	3.11		0.000336	3.11
				0.000621	3.12		0.000252	3.12		0.000201	3.12		0.000319	3.12		0.000285	3.12		0.000638	3.12		0.000504	3.12		0.000755	3.12		0.000621	3.12		0.000705	3.12		0.00052	3.12		0.000336	3.12
				0.000621	3.13		0.000252	3.13		0.000201	3.13		0.000319	3.13		0.000285	3.13		0.000621	3.13		0.000504	3.13		0.000755	3.13		0.000621	3.13		0.000705	3.13		0.00052	3.13		0.000352	3.13
				0.000621	3.14		0.000252	3.14		0.000218	3.14		0.000319	3.14		0.000285	3.14		0.000621	3.14		0.000504	3.14		0.000755	3.14		0.000621	3.14		0.000705	3.14		0.00052	3.14		0.000352	3.14
				0.000621	3.15		0.000252	3.15		0.000218	3.15		0.000319	3.15		0.000285	3.15		0.000621	3.15		0.000504	3.15		0.000755	3.15		0.000621	3.15		0.000705	3.15		0.00052	3.15		0.000352	3.15
				0.000604	3.16		0.000252	3.16		0.000218	3.16		0.000319	3.16		0.000285	3.16		0.000621	3.16		0.000504	3.16		0.000772	3.16		0.000621	3.16		0.000705	3.16		0.00052	3.16		0.000352	3.16
				0.000604	3.17		0.000252	3.17		0.000218	3.17		0.000319	3.17		0.000269	3.17		0.000621	3.17		0.000504	3.17		0.000772	3.17		0.000621	3.17		0.000722	3.17		0.00052	3.17		0.000352	3.17
				0.000604	3.18		0.000252	3.18		0.000218	3.18		0.000319	3.18		0.000269	3.18		0.000621	3.18		0.000504	3.18		0.000789	3.18		0.000621	3.18		0.000739	3.18		0.00052	3.18		0.000352	3.18
				0.000604	3.19		0.000252	3.19		0.000218	3.19		0.000319	3.19		0.000269	3.19		0.000621	3.19		0.000504	3.19		0.000789	3.19		0.000621	3.19		0.000739	3.19		0.00052	3.19		0.000336	3.19
				0.000604	3.2		0.000252	3.2		0.000218	3.2		0.000319	3.2		0.000252	3.2		0.000621	3.2		0.000504	3.2		0.000789	3.2		0.000604	3.2		0.000755	3.2		0.00052	3.2		0.000336	3.2
				0.000587	3.21		0.000252	3.21		0.000218	3.21		0.000319	3.21		0.000252	3.21		0.000621	3.21		0.000504	3.21		0.000789	3.21		0.000604	3.21		0.000755	3.21		0.00052	3.21		0.000336	3.21
				0.000587	3.22		0.000252	3.22		0.000218	3.22		0.000319	3.22		0.000252	3.22		0.000621	3.22		0.000504	3.22		0.000772	3.22		0.000604	3.22		0.000755	3.22		0.00052	3.22		0.000336	3.22
				0.000587	3.23		0.000252	3.23		0.000218	3.23		0.000319	3.23		0.000252	3.23		0.000621	3.23		0.000504	3.23		0.000772	3.23		0.000621	3.23		0.000755	3.23		0.000504	3.23		0.000319	3.23
				0.000587	3.24		0.000252	3.24		0.000218	3.24		0.000319	3.24		0.000235	3.24		0.000621	3.24		0.000504	3.24		0.000772	3.24		0.000621	3.24		0.000755	3.24		0.000504	3.24		0.000319	3.24
				0.000587	3.25		0.000252	3.25		0.000235	3.25		0.000336	3.25		0.000252	3.25		0.000621	3.25		0.000504	3.25		0.000772	3.25		0.000638	3.25		0.000755	3.25		0.00052	3.25		0.000319	3.25
				0.000571	3.26		0.000252	3.26		0.000235	3.26		0.000336	3.26		0.000252	3.26		0.000621	3.26		0.000504	3.26		0.000772	3.26		0.000638	3.26		0.000755	3.26		0.00052	3.26		0.000319	3.26
				0.000571	3.27		0.000252	3.27		0.000235	3.27		0.000336	3.27		0.000252	3.27		0.000621	3.27		0.000504	3.27		0.000772	3.27		0.000655	3.27		0.000755	3.27		0.000504	3.27		0.000319	3.27
				0.000587	3.28		0.000252	3.28		0.000235	3.28		0.000336	3.28		0.000252	3.28		0.000621	3.28		0.000504	3.28		0.000789	3.28		0.000655	3.28		0.000755	3.28		0.000504	3.28		0.000336	3.28
				0.000587	3.29		0.000252	3.29		0.000235	3.29		0.000319	3.29		0.000252	3.29		0.000621	3.29		0.000504	3.29		0.000789	3.29		0.000638	3.29		0.000772	3.29		0.000504	3.29		0.000336	3.29
				0.000587	3.3		0.000252	3.3		0.000235	3.3		0.000319	3.3		0.000252	3.3		0.000621	3.3		0.000504	3.3		0.000772	3.3		0.000621	3.3		0.000772	3.3		0.000504	3.3		0.000336	3.3
				0.000587	3.31		0.000252	3.31		0.000235	3.31		0.000319	3.31		0.000252	3.31		0.000638	3.31		0.000504	3.31		0.000772	3.31		0.000621	3.31		0.000772	3.31		0.000504	3.31		0.000336	3.31
				0.000587	3.32		0.000252	3.32		0.000235	3.32		0.000319	3.32		0.000269	3.32		0.000655	3.32		0.000504	3.32		0.000772	3.32		0.000604	3.32		0.000772	3.32		0.000504	3.32		0.000336	3.32
				0.000587	3.33		0.000252	3.33		0.000235	3.33		0.000319	3.33		0.000269	3.33		0.000655	3.33		0.000504	3.33		0.000772	3.33		0.000604	3.33		0.000772	3.33		0.000504	3.33		0.000336	3.33
				0.000587	3.34		0.000252	3.34		0.000218	3.34		0.000319	3.34		0.000252	3.34		0.000671	3.34		0.00052	3.34		0.000772	3.34		0.000621	3.34		0.000772	3.34		0.000504	3.34		0.000336	3.34
				0.000587	3.35		0.000235	3.35		0.000218	3.35		0.000319	3.35		0.000252	3.35		0.000671	3.35		0.00052	3.35		0.000772	3.35		0.000621	3.35		0.000772	3.35		0.000487	3.35		0.000336	3.35
				0.000587	3.36		0.000235	3.36		0.000218	3.36		0.000319	3.36		0.000252	3.36		0.000671	3.36		0.00052	3.36		0.000789	3.36		0.000638	3.36		0.000772	3.36		0.000487	3.36		0.000336	3.36
				0.000587	3.37		0.000235	3.37		0.000218	3.37		0.000319	3.37		0.000252	3.37		0.000655	3.37		0.000504	3.37		0.000789	3.37		0.000638	3.37		0.000755	3.37		0.000487	3.37		0.000319	3.37
				0.000587	3.38		0.000235	3.38		0.000218	3.38		0.000319	3.38		0.000235	3.38		0.000655	3.38		0.000504	3.38		0.000789	3.38		0.000638	3.38		0.000755	3.38		0.000487	3.38		0.000319	3.38
				0.000587	3.39		0.000235	3.39		0.000218	3.39		0.000319	3.39		0.000235	3.39		0.000655	3.39		0.000504	3.39		0.000789	3.39		0.000638	3.39		0.000755	3.39		0.000487	3.39		0.000319	3.39
				0.000587	3.4		0.000252	3.4		0.000218	3.4		0.000319	3.4		0.000235	3.4		0.000655	3.4		0.000504	3.4		0.000789	3.4		0.000638	3.4		0.000739	3.4		0.000487	3.4		0.000319	3.4
				0.000587	3.41		0.000252	3.41		0.000218	3.41		0.000319	3.41		0.000235	3.41		0.000655	3.41		0.00052	3.41		0.000789	3.41		0.000638	3.41		0.000739	3.41		0.000487	3.41		0.000319	3.41
				0.000587	3.42		0.000252	3.42		0.000218	3.42		0.000319	3.42		0.000235	3.42		0.000655	3.42		0.00052	3.42		0.000772	3.42		0.000621	3.42		0.000739	3.42		0.000487	3.42		0.000319	3.42
				0.000587	3.43		0.000252	3.43		0.000218	3.43		0.000319	3.43		0.000235	3.43		0.000655	3.43		0.00052	3.43		0.000772	3.43		0.000621	3.43		0.000722	3.43		0.000487	3.43		0.000336	3.43
				0.000587	3.44		0.000252	3.44		0.000218	3.44		0.000319	3.44		0.000252	3.44		0.000655	3.44		0.00052	3.44		0.000789	3.44		0.000621	3.44		0.000722	3.44		0.000487	3.44		0.000336	3.44
				0.000587	3.45		0.000252	3.45		0.000235	3.45		0.000319	3.45		0.000252	3.45		0.000655	3.45		0.00052	3.45		0.000789	3.45		0.000638	3.45		0.000722	3.45		0.000487	3.45		0.000336	3.45
				0.000587	3.46		0.000252	3.46		0.000235	3.46		0.000319	3.46		0.000252	3.46		0.000638	3.46		0.00052	3.46		0.000789	3.46		0.000638	3.46		0.000722	3.46		0.000504	3.46		0.000352	3.46
				0.000587	3.47		0.000252	3.47		0.000235	3.47		0.000319	3.47		0.000252	3.47		0.000638	3.47		0.00052	3.47		0.000789	3.47		0.000655	3.47		0.000722	3.47		0.000504	3.47		0.000352	3.47
				0.000587	3.48		0.000252	3.48		0.000235	3.48		0.000319	3.48		0.000269	3.48		0.000638	3.48		0.00052	3.48		0.000789	3.48		0.000655	3.48		0.000705	3.48		0.000504	3.48		0.000352	3.48
				0.000571	3.49		0.000252	3.49		0.000235	3.49		0.000319	3.49		0.000269	3.49		0.000621	3.49		0.00052	3.49		0.000789	3.49		0.000655	3.49		0.000705	3.49		0.000504	3.49		0.000352	3.49
				0.000571	3.5		0.000269	3.5		0.000235	3.5		0.000319	3.5		0.000285	3.5		0.000621	3.5		0.00052	3.5		0.000789	3.5		0.000655	3.5		0.000705	3.5		0.000504	3.5		0.000336	3.5
				0.000587	3.51		0.000269	3.51		0.000235	3.51		0.000319	3.51		0.000285	3.51		0.000604	3.51		0.00052	3.51		0.000789	3.51		0.000655	3.51		0.000705	3.51		0.000504	3.51		0.000336	3.51
				0.000587	3.52		0.000269	3.52		0.000235	3.52		0.000319	3.52		0.000302	3.52		0.000604	3.52		0.00052	3.52		0.000789	3.52		0.000638	3.52		0.000705	3.52		0.000487	3.52		0.000336	3.52
				0.000587	3.53		0.000269	3.53		0.000235	3.53		0.000319	3.53		0.000302	3.53		0.000604	3.53		0.00052	3.53		0.000789	3.53		0.000638	3.53		0.000722	3.53		0.000487	3.53		0.000336	3.53
				0.000587	3.54		0.000269	3.54		0.000235	3.54		0.000319	3.54		0.000302	3.54		0.000604	3.54		0.00052	3.54		0.000789	3.54		0.000638	3.54		0.000722	3.54		0.000487	3.54		0.000336	3.54
				0.000587	3.55		0.000252	3.55		0.000235	3.55		0.000319	3.55		0.000302	3.55		0.000604	3.55		0.00052	3.55		0.000789	3.55		0.000638	3.55		0.000722	3.55		0.000487	3.55		0.000336	3.55
				0.000587	3.56		0.000252	3.56		0.000235	3.56		0.000336	3.56		0.000302	3.56		0.000604	3.56		0.00052	3.56		0.000789	3.56		0.000655	3.56		0.000722	3.56		0.000504	3.56		0.000319	3.56
				0.000587	3.57		0.000252	3.57		0.000218	3.57		0.000336	3.57		0.000302	3.57		0.000604	3.57		0.00052	3.57		0.000772	3.57		0.000638	3.57		0.000722	3.57		0.000504	3.57		0.000319	3.57
				0.000587	3.58		0.000252	3.58		0.000218	3.58		0.000336	3.58		0.000302	3.58		0.000604	3.58		0.000504	3.58		0.000772	3.58		0.000638	3.58		0.000705	3.58		0.000504	3.58		0.000319	3.58
				0.000587	3.59		0.000252	3.59		0.000218	3.59		0.000336	3.59		0.000302	3.59		0.000604	3.59		0.000504	3.59		0.000772	3.59		0.000638	3.59		0.000705	3.59		0.000504	3.59		0.000319	3.59
				0.000587	3.6		0.000252	3.6		0.000218	3.6		0.000319	3.6		0.000285	3.6		0.000604	3.6		0.000504	3.6		0.000772	3.6		0.000621	3.6		0.000705	3.6		0.00052	3.6		0.000336	3.6
				0.000587	3.61		0.000252	3.61		0.000218	3.61		0.000319	3.61		0.000285	3.61		0.000604	3.61		0.000504	3.61		0.000772	3.61		0.000604	3.61		0.000688	3.61		0.00052	3.61		0.000336	3.61
				0.000587	3.62		0.000252	3.62		0.000218	3.62		0.000319	3.62		0.000285	3.62		0.000587	3.62		0.00052	3.62		0.000772	3.62		0.000604	3.62		0.000688	3.62		0.00052	3.62		0.000336	3.62
				0.000587	3.63		0.000252	3.63		0.000218	3.63		0.000319	3.63		0.000285	3.63		0.000587	3.63		0.00052	3.63		0.000772	3.63		0.000587	3.63		0.000688	3.63		0.00052	3.63		0.000336	3.63
				0.000571	3.64		0.000252	3.64		0.000218	3.64		0.000319	3.64		0.000285	3.64		0.000587	3.64		0.00052	3.64		0.000772	3.64		0.000587	3.64		0.000688	3.64		0.00052	3.64		0.000336	3.64
				0.000571	3.65		0.000252	3.65		0.000218	3.65		0.000319	3.65		0.000285	3.65		0.000587	3.65		0.00052	3.65		0.000772	3.65		0.000587	3.65		0.000688	3.65		0.000537	3.65		0.000336	3.65
				0.000571	3.66		0.000252	3.66		0.000218	3.66		0.000319	3.66		0.000285	3.66		0.000587	3.66		0.00052	3.66		0.000789	3.66		0.000604	3.66		0.000688	3.66		0.00052	3.66		0.000336	3.66
				0.000571	3.67		0.000269	3.67		0.000218	3.67		0.000319	3.67		0.000285	3.67		0.000587	3.67		0.000504	3.67		0.000789	3.67		0.000604	3.67		0.000688	3.67		0.00052	3.67		0.000336	3.67
				0.000571	3.68		0.000269	3.68		0.000218	3.68		0.000319	3.68		0.000285	3.68		0.000587	3.68		0.000504	3.68		0.000789	3.68		0.000604	3.68		0.000705	3.68		0.00052	3.68		0.000336	3.68
				0.000571	3.69		0.000269	3.69		0.000218	3.69		0.000319	3.69		0.000285	3.69		0.000587	3.69		0.000504	3.69		0.000789	3.69		0.000604	3.69		0.000705	3.69		0.00052	3.69		0.000336	3.69
				0.000571	3.7		0.000269	3.7		0.000235	3.7		0.000336	3.7		0.000285	3.7		0.000604	3.7		0.000504	3.7		0.000789	3.7		0.000604	3.7		0.000705	3.7		0.000504	3.7		0.000336	3.7
				0.000571	3.71		0.000252	3.71		0.000235	3.71		0.000336	3.71		0.000302	3.71		0.000604	3.71		0.000504	3.71		0.000789	3.71		0.000604	3.71		0.000705	3.71		0.000504	3.71		0.000336	3.71
				0.000571	3.72		0.000252	3.72		0.000235	3.72		0.000336	3.72		0.000285	3.72		0.000604	3.72		0.000504	3.72		0.000789	3.72		0.000587	3.72		0.000705	3.72		0.000504	3.72		0.000336	3.72
				0.000571	3.73		0.000252	3.73		0.000235	3.73		0.000336	3.73		0.000285	3.73		0.000604	3.73		0.000504	3.73		0.000789	3.73		0.000587	3.73		0.000688	3.73		0.000504	3.73		0.000336	3.73
				0.000571	3.74		0.000252	3.74		0.000235	3.74		0.000336	3.74		0.000285	3.74		0.000604	3.74		0.000504	3.74		0.000772	3.74		0.000587	3.74		0.000688	3.74		0.000504	3.74		0.000336	3.74
				0.000571	3.75		0.000252	3.75		0.000218	3.75		0.000336	3.75		0.000269	3.75		0.000587	3.75		0.000504	3.75		0.000772	3.75		0.000587	3.75		0.000688	3.75		0.000504	3.75		0.000336	3.75
				0.000571	3.76		0.000235	3.76		0.000218	3.76		0.000336	3.76		0.000269	3.76		0.000587	3.76		0.000504	3.76		0.000772	3.76		0.000604	3.76		0.000688	3.76		0.000504	3.76		0.000336	3.76
				0.000571	3.77		0.000235	3.77		0.000218	3.77		0.000336	3.77		0.000269	3.77		0.000587	3.77		0.000504	3.77		0.000772	3.77		0.000604	3.77		0.000688	3.77		0.000504	3.77		0.000336	3.77
				0.000571	3.78		0.000252	3.78		0.000218	3.78		0.000336	3.78		0.000269	3.78		0.000587	3.78		0.000504	3.78		0.000772	3.78		0.000621	3.78		0.000688	3.78		0.000504	3.78		0.000319	3.78
				0.000571	3.79		0.000252	3.79		0.000218	3.79		0.000336	3.79		0.000285	3.79		0.000587	3.79		0.000504	3.79		0.000772	3.79		0.000621	3.79		0.000688	3.79		0.00052	3.79		0.000319	3.79
				0.000571	3.8		0.000252	3.8		0.000218	3.8		0.000336	3.8		0.000302	3.8		0.000587	3.8		0.000504	3.8		0.000772	3.8		0.000621	3.8		0.000688	3.8		0.00052	3.8		0.000319	3.8
				0.000571	3.81		0.000269	3.81		0.000218	3.81		0.000336	3.81		0.000302	3.81		0.000604	3.81		0.000504	3.81		0.000772	3.81		0.000621	3.81		0.000688	3.81		0.00052	3.81		0.000319	3.81
				0.000571	3.82		0.000269	3.82		0.000218	3.82		0.000336	3.82		0.000319	3.82		0.000604	3.82		0.000504	3.82		0.000772	3.82		0.000621	3.82		0.000671	3.82		0.00052	3.82		0.000319	3.82
				0.000571	3.83		0.000269	3.83		0.000218	3.83		0.000336	3.83		0.000319	3.83		0.000604	3.83		0.000504	3.83		0.000772	3.83		0.000621	3.83		0.000671	3.83		0.000537	3.83		0.000319	3.83
				0.000571	3.84		0.000269	3.84		0.000218	3.84		0.000336	3.84		0.000319	3.84		0.000604	3.84		0.000504	3.84		0.000772	3.84		0.000621	3.84		0.000655	3.84		0.000537	3.84		0.000319	3.84
				0.000587	3.85		0.000269	3.85		0.000218	3.85		0.000336	3.85		0.000319	3.85		0.000604	3.85		0.000504	3.85		0.000772	3.85		0.000621	3.85		0.000655	3.85		0.00052	3.85		0.000319	3.85
				0.000587	3.86		0.000252	3.86		0.000218	3.86		0.000336	3.86		0.000302	3.86		0.000604	3.86		0.000504	3.86		0.000772	3.86		0.000621	3.86		0.000655	3.86		0.00052	3.86		0.000319	3.86
				0.000587	3.87		0.000252	3.87		0.000218	3.87		0.000352	3.87		0.000302	3.87		0.000604	3.87		0.000504	3.87		0.000772	3.87		0.000621	3.87		0.000655	3.87		0.00052	3.87		0.000319	3.87
				0.000587	3.88		0.000252	3.88		0.000218	3.88		0.000352	3.88		0.000302	3.88		0.000604	3.88		0.000504	3.88		0.000772	3.88		0.000621	3.88		0.000671	3.88		0.00052	3.88		0.000319	3.88
				0.000587	3.89		0.000252	3.89		0.000235	3.89		0.000352	3.89		0.000302	3.89		0.000587	3.89		0.000504	3.89		0.000772	3.89		0.000621	3.89		0.000688	3.89		0.00052	3.89		0.000319	3.89
				0.000587	3.9		0.000269	3.9		0.000235	3.9		0.000369	3.9		0.000319	3.9		0.000587	3.9		0.000504	3.9		0.000772	3.9		0.000621	3.9		0.000688	3.9		0.00052	3.9		0.000319	3.9
				0.000587	3.91		0.000269	3.91		0.000235	3.91		0.000369	3.91		0.000319	3.91		0.000587	3.91		0.000504	3.91		0.000772	3.91		0.000621	3.91		0.000705	3.91		0.000504	3.91		0.000336	3.91
				0.000587	3.92		0.000269	3.92		0.000235	3.92		0.000369	3.92		0.000336	3.92		0.000587	3.92		0.000504	3.92		0.000772	3.92		0.000621	3.92		0.000705	3.92		0.000504	3.92		0.000336	3.92
				0.000571	3.93		0.000269	3.93		0.000218	3.93		0.000369	3.93		0.000352	3.93		0.000587	3.93		0.00052	3.93		0.000772	3.93		0.000621	3.93		0.000722	3.93		0.000487	3.93		0.000336	3.93
				0.000571	3.94		0.000269	3.94		0.000218	3.94		0.000369	3.94		0.000352	3.94		0.000587	3.94		0.00052	3.94		0.000772	3.94		0.000604	3.94		0.000722	3.94		0.000487	3.94		0.000336	3.94
				0.000571	3.95		0.000269	3.95		0.000218	3.95		0.000369	3.95		0.000352	3.95		0.000587	3.95		0.00052	3.95		0.000772	3.95		0.000604	3.95		0.000722	3.95		0.00047	3.95		0.000319	3.95
				0.000571	3.96		0.000252	3.96		0.000218	3.96		0.000352	3.96		0.000352	3.96		0.000587	3.96		0.00052	3.96		0.000755	3.96		0.000604	3.96		0.000739	3.96		0.00047	3.96		0.000319	3.96
				0.000571	3.97		0.000252	3.97		0.000218	3.97		0.000352	3.97		0.000352	3.97		0.000587	3.97		0.00052	3.97		0.000755	3.97		0.000587	3.97		0.000739	3.97		0.00047	3.97		0.000319	3.97
				0.000571	3.98		0.000252	3.98		0.000218	3.98		0.000352	3.98		0.000336	3.98		0.000587	3.98		0.00052	3.98		0.000755	3.98		0.000587	3.98		0.000739	3.98		0.00047	3.98		0.000319	3.98
				0.000571	3.99		0.000252	3.99		0.000218	3.99		0.000352	3.99		0.000336	3.99		0.000587	3.99		0.000504	3.99		0.000772	3.99		0.000604	3.99		0.000739	3.99		0.00047	3.99		0.000319	3.99
				0.000571	4		0.000252	4		0.000218	4		0.000352	4		0.000336	4		0.000587	4		0.000504	4		0.000772	4		0.000604	4		0.000739	4		0.00047	4		0.000319	4
				0.000571	4.01		0.000252	4.01		0.000218	4.01		0.000352	4.01		0.000352	4.01		0.000571	4.01		0.000504	4.01		0.000772	4.01		0.000604	4.01		0.000722	4.01		0.00047	4.01		0.000319	4.01
				0.000571	4.02		0.000252	4.02		0.000218	4.02		0.000352	4.02		0.000352	4.02		0.000571	4.02		0.000504	4.02		0.000772	4.02		0.000604	4.02		0.000722	4.02		0.00047	4.02		0.000336	4.02
				0.000571	4.03		0.000252	4.03		0.000218	4.03		0.000352	4.03		0.000352	4.03		0.000571	4.03		0.000504	4.03		0.000772	4.03		0.000604	4.03		0.000722	4.03		0.000453	4.03		0.000336	4.03
				0.000571	4.04		0.000252	4.04		0.000218	4.04		0.000352	4.04		0.000352	4.04		0.000571	4.04		0.000504	4.04		0.000755	4.04		0.000604	4.04		0.000722	4.04		0.000453	4.04		0.000336	4.04
				0.000571	4.05		0.000252	4.05		0.000218	4.05		0.000352	4.05		0.000352	4.05		0.000571	4.05		0.000504	4.05		0.000755	4.05		0.000604	4.05		0.000722	4.05		0.000453	4.05		0.000336	4.05
				0.000571	4.06		0.000252	4.06		0.000218	4.06		0.000352	4.06		0.000352	4.06		0.000571	4.06		0.000504	4.06		0.000755	4.06		0.000604	4.06		0.000705	4.06		0.000453	4.06		0.000336	4.06
				0.000571	4.07		0.000252	4.07		0.000218	4.07		0.000352	4.07		0.000352	4.07		0.000587	4.07		0.000504	4.07		0.000739	4.07		0.000604	4.07		0.000688	4.07		0.000453	4.07		0.000336	4.07
				0.000571	4.08		0.000252	4.08		0.000218	4.08		0.000352	4.08		0.000336	4.08		0.000587	4.08		0.000504	4.08		0.000739	4.08		0.000604	4.08		0.000671	4.08		0.000453	4.08		0.000336	4.08
				0.000571	4.09		0.000252	4.09		0.000218	4.09		0.000352	4.09		0.000336	4.09		0.000587	4.09		0.000504	4.09		0.000739	4.09		0.000604	4.09		0.000671	4.09		0.000453	4.09		0.000336	4.09
				0.000571	4.1		0.000252	4.1		0.000218	4.1		0.000352	4.1		0.000319	4.1		0.000604	4.1		0.000504	4.1		0.000739	4.1		0.000621	4.1		0.000671	4.1		0.00047	4.1		0.000336	4.1
				0.000587	4.11		0.000252	4.11		0.000218	4.11		0.000352	4.11		0.000319	4.11		0.000604	4.11		0.000504	4.11		0.000739	4.11		0.000638	4.11		0.000671	4.11		0.00047	4.11		0.000336	4.11
				0.000587	4.12		0.000252	4.12		0.000218	4.12		0.000352	4.12		0.000319	4.12		0.000604	4.12		0.000504	4.12		0.000739	4.12		0.000638	4.12		0.000688	4.12		0.00047	4.12		0.000336	4.12
				0.000587	4.13		0.000252	4.13		0.000201	4.13		0.000352	4.13		0.000319	4.13		0.000604	4.13		0.000504	4.13		0.000739	4.13		0.000655	4.13		0.000705	4.13		0.00047	4.13		0.000319	4.13
				0.000587	4.14		0.000252	4.14		0.000218	4.14		0.000352	4.14		0.000336	4.14		0.000604	4.14		0.00052	4.14		0.000739	4.14		0.000655	4.14		0.000722	4.14		0.00047	4.14		0.000319	4.14
				0.000587	4.15		0.000269	4.15		0.000201	4.15		0.000352	4.15		0.000336	4.15		0.000587	4.15		0.00052	4.15		0.000739	4.15		0.000638	4.15		0.000739	4.15		0.00047	4.15		0.000319	4.15
				0.000587	4.16		0.000269	4.16		0.000201	4.16		0.000352	4.16		0.000336	4.16		0.000587	4.16		0.000504	4.16		0.000739	4.16		0.000621	4.16		0.000755	4.16		0.00047	4.16		0.000336	4.16
				0.000587	4.17		0.000269	4.17		0.000201	4.17		0.000352	4.17		0.000352	4.17		0.000587	4.17		0.000504	4.17		0.000739	4.17		0.000621	4.17		0.000755	4.17		0.00047	4.17		0.000336	4.17
				0.000587	4.18		0.000269	4.18		0.000201	4.18		0.000352	4.18		0.000352	4.18		0.000587	4.18		0.000504	4.18		0.000739	4.18		0.000604	4.18		0.000772	4.18		0.000487	4.18		0.000336	4.18
				0.000587	4.19		0.000269	4.19		0.000201	4.19		0.000336	4.19		0.000352	4.19		0.000587	4.19		0.000504	4.19		0.000739	4.19		0.000604	4.19		0.000772	4.19		0.000487	4.19		0.000336	4.19
				0.000587	4.2		0.000269	4.2		0.000185	4.2		0.000352	4.2		0.000352	4.2		0.000587	4.2		0.000504	4.2		0.000739	4.2		0.000621	4.2		0.000772	4.2		0.000487	4.2		0.000336	4.2
				0.000587	4.21		0.000285	4.21		0.000185	4.21		0.000352	4.21		0.000352	4.21		0.000587	4.21		0.000504	4.21		0.000739	4.21		0.000621	4.21		0.000789	4.21		0.000487	4.21		0.000336	4.21
				0.000587	4.22		0.000285	4.22		0.000185	4.22		0.000352	4.22		0.000352	4.22		0.000587	4.22		0.000504	4.22		0.000739	4.22		0.000621	4.22		0.000789	4.22		0.000487	4.22		0.000336	4.22
				0.000604	4.23		0.000285	4.23		0.000185	4.23		0.000352	4.23		0.000352	4.23		0.000587	4.23		0.000504	4.23		0.000739	4.23		0.000621	4.23		0.000806	4.23		0.000504	4.23		0.000336	4.23
				0.000604	4.24		0.000285	4.24		0.000185	4.24		0.000352	4.24		0.000352	4.24		0.000587	4.24		0.000504	4.24		0.000739	4.24		0.000621	4.24		0.000822	4.24		0.000504	4.24		0.000336	4.24
				0.000604	4.25		0.000285	4.25		0.000185	4.25		0.000352	4.25		0.000352	4.25		0.000587	4.25		0.000504	4.25		0.000739	4.25		0.000604	4.25		0.000822	4.25		0.000504	4.25		0.000336	4.25
				0.000604	4.26		0.000285	4.26		0.000185	4.26		0.000352	4.26		0.000352	4.26		0.000604	4.26		0.000504	4.26		0.000739	4.26		0.000604	4.26		0.000839	4.26		0.000504	4.26		0.000336	4.26
				0.000604	4.27		0.000285	4.27		0.000185	4.27		0.000352	4.27		0.000369	4.27		0.000604	4.27		0.000504	4.27		0.000739	4.27		0.000604	4.27		0.000839	4.27		0.000504	4.27		0.000319	4.27
				0.000604	4.28		0.000285	4.28		0.000185	4.28		0.000352	4.28		0.000369	4.28		0.000604	4.28		0.000504	4.28		0.000739	4.28		0.000587	4.28		0.000839	4.28		0.000504	4.28		0.000319	4.28
				0.000604	4.29		0.000285	4.29		0.000201	4.29		0.000352	4.29		0.000369	4.29		0.000587	4.29		0.000504	4.29		0.000739	4.29		0.000587	4.29		0.000839	4.29		0.000504	4.29		0.000319	4.29
				0.000604	4.3		0.000285	4.3		0.000201	4.3		0.000352	4.3		0.000386	4.3		0.000587	4.3		0.000504	4.3		0.000739	4.3		0.000587	4.3		0.000856	4.3		0.000504	4.3		0.000319	4.3
				0.000587	4.31		0.000269	4.31		0.000201	4.31		0.000352	4.31		0.000386	4.31		0.000587	4.31		0.000504	4.31		0.000739	4.31		0.000587	4.31		0.000856	4.31		0.000504	4.31		0.000319	4.31
				0.000587	4.32		0.000285	4.32		0.000201	4.32		0.000352	4.32		0.000369	4.32		0.000587	4.32		0.000504	4.32		0.000739	4.32		0.000587	4.32		0.000856	4.32		0.000504	4.32		0.000319	4.32
				0.000587	4.33		0.000285	4.33		0.000201	4.33		0.000352	4.33		0.000369	4.33		0.000571	4.33		0.000504	4.33		0.000739	4.33		0.000604	4.33		0.000839	4.33		0.000504	4.33		0.000319	4.33
				0.000571	4.34		0.000285	4.34		0.000201	4.34		0.000352	4.34		0.000352	4.34		0.000571	4.34		0.000504	4.34		0.000755	4.34		0.000604	4.34		0.000839	4.34		0.000504	4.34		0.000319	4.34
				0.000571	4.35		0.000285	4.35		0.000201	4.35		0.000352	4.35		0.000336	4.35		0.000571	4.35		0.000504	4.35		0.000755	4.35		0.000604	4.35		0.000839	4.35		0.000504	4.35		0.000319	4.35
				0.000587	4.36		0.000285	4.36		0.000201	4.36		0.000352	4.36		0.000336	4.36		0.000571	4.36		0.000504	4.36		0.000755	4.36		0.000604	4.36		0.000839	4.36		0.00052	4.36		0.000319	4.36
				0.000587	4.37		0.000269	4.37		0.000201	4.37		0.000369	4.37		0.000336	4.37		0.000571	4.37		0.000504	4.37		0.000755	4.37		0.000604	4.37		0.000822	4.37		0.00052	4.37		0.000319	4.37
				0.000587	4.38		0.000269	4.38		0.000201	4.38		0.000369	4.38		0.000352	4.38		0.000571	4.38		0.000487	4.38		0.000755	4.38		0.000604	4.38		0.000822	4.38		0.00052	4.38		0.000319	4.38
				0.000587	4.39		0.000269	4.39		0.000201	4.39		0.000369	4.39		0.000369	4.39		0.000571	4.39		0.000487	4.39		0.000755	4.39		0.000621	4.39		0.000822	4.39		0.000537	4.39		0.000336	4.39
				0.000587	4.4		0.000269	4.4		0.000201	4.4		0.000369	4.4		0.000386	4.4		0.000571	4.4		0.000487	4.4		0.000755	4.4		0.000621	4.4		0.000822	4.4		0.000537	4.4		0.000336	4.4
				0.000587	4.41		0.000269	4.41		0.000201	4.41		0.000369	4.41		0.000386	4.41		0.000571	4.41		0.000487	4.41		0.000755	4.41		0.000621	4.41		0.000822	4.41		0.000537	4.41		0.000336	4.41
				0.000587	4.42		0.000269	4.42		0.000201	4.42		0.000369	4.42		0.000403	4.42		0.000571	4.42		0.000487	4.42		0.000755	4.42		0.000621	4.42		0.000822	4.42		0.000537	4.42		0.000336	4.42
				0.000587	4.43		0.000269	4.43		0.000201	4.43		0.000369	4.43		0.000403	4.43		0.000571	4.43		0.000504	4.43		0.000755	4.43		0.000621	4.43		0.000822	4.43		0.000537	4.43		0.000336	4.43
				0.000587	4.44		0.000269	4.44		0.000201	4.44		0.000369	4.44		0.000403	4.44		0.000587	4.44		0.000504	4.44		0.000755	4.44		0.000621	4.44		0.000806	4.44		0.000537	4.44		0.000336	4.44
				0.000587	4.45		0.000269	4.45		0.000201	4.45		0.000369	4.45		0.000403	4.45		0.000587	4.45		0.000504	4.45		0.000755	4.45		0.000604	4.45		0.000806	4.45		0.000537	4.45		0.000336	4.45
				0.000587	4.46		0.000269	4.46		0.000201	4.46		0.000352	4.46		0.000386	4.46		0.000587	4.46		0.000504	4.46		0.000755	4.46		0.000604	4.46		0.000806	4.46		0.000537	4.46		0.000319	4.46
				0.000587	4.47		0.000269	4.47		0.000201	4.47		0.000352	4.47		0.000386	4.47		0.000604	4.47		0.000504	4.47		0.000755	4.47		0.000604	4.47		0.000806	4.47		0.000537	4.47		0.000319	4.47
				0.000587	4.48		0.000269	4.48		0.000201	4.48		0.000352	4.48		0.000369	4.48		0.000604	4.48		0.000504	4.48		0.000755	4.48		0.000604	4.48		0.000806	4.48		0.000537	4.48		0.000319	4.48
				0.000604	4.49		0.000269	4.49		0.000201	4.49		0.000352	4.49		0.000369	4.49		0.000621	4.49		0.000504	4.49		0.000755	4.49		0.000604	4.49		0.000806	4.49		0.00052	4.49		0.000319	4.49
				0.000604	4.5		0.000269	4.5		0.000201	4.5		0.000352	4.5		0.000352	4.5		0.000621	4.5		0.000504	4.5		0.000755	4.5		0.000587	4.5		0.000789	4.5		0.00052	4.5		0.000319	4.5
				0.000587	4.51		0.000252	4.51		0.000201	4.51		0.000352	4.51		0.000352	4.51		0.000621	4.51		0.000504	4.51		0.000755	4.51		0.000604	4.51		0.000789	4.51		0.00052	4.51		0.000319	4.51
				0.000587	4.52		0.000252	4.52		0.000201	4.52		0.000352	4.52		0.000336	4.52		0.000621	4.52		0.000504	4.52		0.000755	4.52		0.000604	4.52		0.000789	4.52		0.00052	4.52		0.000319	4.52
				0.000587	4.53		0.000269	4.53		0.000201	4.53		0.000352	4.53		0.000319	4.53		0.000621	4.53		0.000504	4.53		0.000755	4.53		0.000604	4.53		0.000772	4.53		0.00052	4.53		0.000319	4.53
				0.000587	4.54		0.000269	4.54		0.000201	4.54		0.000369	4.54		0.000319	4.54		0.000621	4.54		0.000504	4.54		0.000755	4.54		0.000604	4.54		0.000772	4.54		0.00052	4.54		0.000319	4.54
				0.000587	4.55		0.000269	4.55		0.000201	4.55		0.000369	4.55		0.000319	4.55		0.000621	4.55		0.000487	4.55		0.000755	4.55		0.000604	4.55		0.000789	4.55		0.00052	4.55		0.000336	4.55
				0.000587	4.56		0.000269	4.56		0.000201	4.56		0.000369	4.56		0.000319	4.56		0.000604	4.56		0.000487	4.56		0.000739	4.56		0.000604	4.56		0.000789	4.56		0.000537	4.56		0.000336	4.56
				0.000587	4.57		0.000269	4.57		0.000201	4.57		0.000369	4.57		0.000319	4.57		0.000604	4.57		0.000487	4.57		0.000739	4.57		0.000604	4.57		0.000806	4.57		0.000537	4.57		0.000336	4.57
				0.000587	4.58		0.000269	4.58		0.000201	4.58		0.000369	4.58		0.000336	4.58		0.000604	4.58		0.000487	4.58		0.000739	4.58		0.000604	4.58		0.000806	4.58		0.000537	4.58		0.000336	4.58
				0.000587	4.59		0.000269	4.59		0.000201	4.59		0.000369	4.59		0.000352	4.59		0.000587	4.59		0.000487	4.59		0.000755	4.59		0.000604	4.59		0.000806	4.59		0.000537	4.59		0.000336	4.59
				0.000571	4.6		0.000269	4.6		0.000201	4.6		0.000352	4.6		0.000369	4.6		0.000587	4.6		0.000487	4.6		0.000755	4.6		0.000587	4.6		0.000806	4.6		0.000537	4.6		0.000336	4.6
				0.000571	4.61		0.000269	4.61		0.000201	4.61		0.000352	4.61		0.000369	4.61		0.000587	4.61		0.000487	4.61		0.000755	4.61		0.000587	4.61		0.000822	4.61		0.000537	4.61		0.000336	4.61
				0.000587	4.62		0.000269	4.62		0.000201	4.62		0.000352	4.62		0.000369	4.62		0.000587	4.62		0.000487	4.62		0.000772	4.62		0.000587	4.62		0.000822	4.62		0.000537	4.62		0.000336	4.62
				0.000587	4.63		0.000269	4.63		0.000201	4.63		0.000352	4.63		0.000369	4.63		0.000587	4.63		0.000504	4.63		0.000772	4.63		0.000587	4.63		0.000822	4.63		0.000554	4.63		0.000336	4.63
				0.000587	4.64		0.000252	4.64		0.000201	4.64		0.000352	4.64		0.000369	4.64		0.000587	4.64		0.000504	4.64		0.000772	4.64		0.000587	4.64		0.000806	4.64		0.000554	4.64		0.000336	4.64
				0.000587	4.65		0.000252	4.65		0.000201	4.65		0.000352	4.65		0.000369	4.65		0.000587	4.65		0.000504	4.65		0.000755	4.65		0.000587	4.65		0.000806	4.65		0.000537	4.65		0.000352	4.65
				0.000587	4.66		0.000252	4.66		0.000201	4.66		0.000352	4.66		0.000369	4.66		0.000587	4.66		0.000504	4.66		0.000755	4.66		0.000587	4.66		0.000789	4.66		0.000537	4.66		0.000336	4.66
				0.000587	4.67		0.000252	4.67		0.000201	4.67		0.000369	4.67		0.000352	4.67		0.000571	4.67		0.000487	4.67		0.000755	4.67		0.000587	4.67		0.000772	4.67		0.000537	4.67		0.000336	4.67
				0.000587	4.68		0.000252	4.68		0.000201	4.68		0.000369	4.68		0.000352	4.68		0.000571	4.68		0.000487	4.68		0.000755	4.68		0.000587	4.68		0.000755	4.68		0.000537	4.68		0.000336	4.68
				0.000587	4.69		0.000252	4.69		0.000201	4.69		0.000369	4.69		0.000336	4.69		0.000571	4.69		0.000504	4.69		0.000755	4.69		0.000604	4.69		0.000739	4.69		0.000537	4.69		0.000336	4.69
				0.000604	4.7		0.000252	4.7		0.000201	4.7		0.000369	4.7		0.000336	4.7		0.000571	4.7		0.000504	4.7		0.000755	4.7		0.000604	4.7		0.000739	4.7		0.00052	4.7		0.000336	4.7
				0.000604	4.71		0.000252	4.71		0.000201	4.71		0.000369	4.71		0.000336	4.71		0.000571	4.71		0.000504	4.71		0.000755	4.71		0.000604	4.71		0.000739	4.71		0.00052	4.71		0.000336	4.71
				0.000604	4.72		0.000252	4.72		0.000201	4.72		0.000352	4.72		0.000336	4.72		0.000571	4.72		0.000504	4.72		0.000755	4.72		0.000621	4.72		0.000755	4.72		0.00052	4.72		0.000336	4.72
				0.000604	4.73		0.000252	4.73		0.000201	4.73		0.000352	4.73		0.000336	4.73		0.000571	4.73		0.000504	4.73		0.000755	4.73		0.000621	4.73		0.000772	4.73		0.00052	4.73		0.000336	4.73
				0.000604	4.74		0.000252	4.74		0.000201	4.74		0.000352	4.74		0.000336	4.74		0.000571	4.74		0.000504	4.74		0.000755	4.74		0.000621	4.74		0.000789	4.74		0.00052	4.74		0.000336	4.74
				0.000604	4.75		0.000252	4.75		0.000218	4.75		0.000352	4.75		0.000319	4.75		0.000571	4.75		0.000504	4.75		0.000755	4.75		0.000621	4.75		0.000789	4.75		0.00052	4.75		0.000336	4.75
				0.000604	4.76		0.000252	4.76		0.000218	4.76		0.000352	4.76		0.000319	4.76		0.000571	4.76		0.000504	4.76		0.000755	4.76		0.000621	4.76		0.000789	4.76		0.00052	4.76		0.000336	4.76
				0.000604	4.77		0.000252	4.77		0.000218	4.77		0.000352	4.77		0.000302	4.77		0.000571	4.77		0.000487	4.77		0.000755	4.77		0.000621	4.77		0.000789	4.77		0.000504	4.77		0.000352	4.77
				0.000587	4.78		0.000252	4.78		0.000218	4.78		0.000352	4.78		0.000302	4.78		0.000571	4.78		0.000487	4.78		0.000755	4.78		0.000621	4.78		0.000789	4.78		0.000504	4.78		0.000352	4.78
				0.000587	4.79		0.000252	4.79		0.000201	4.79		0.000352	4.79		0.000302	4.79		0.000571	4.79		0.000487	4.79		0.000755	4.79		0.000621	4.79		0.000789	4.79		0.000504	4.79		0.000352	4.79
				0.000587	4.8		0.000252	4.8		0.000201	4.8		0.000352	4.8		0.000285	4.8		0.000571	4.8		0.000487	4.8		0.000755	4.8		0.000621	4.8		0.000789	4.8		0.000487	4.8		0.000336	4.8
				0.000587	4.81		0.000269	4.81		0.000201	4.81		0.000352	4.81		0.000285	4.81		0.000554	4.81		0.000487	4.81		0.000755	4.81		0.000621	4.81		0.000789	4.81		0.000487	4.81		0.000336	4.81
				0.000587	4.82		0.000269	4.82		0.000201	4.82		0.000352	4.82		0.000302	4.82		0.000554	4.82		0.000487	4.82		0.000755	4.82		0.000621	4.82		0.000789	4.82		0.000487	4.82		0.000336	4.82
				0.000587	4.83		0.000252	4.83		0.000201	4.83		0.000336	4.83		0.000302	4.83		0.000537	4.83		0.000487	4.83		0.000755	4.83		0.000621	4.83		0.000789	4.83		0.000487	4.83		0.000336	4.83
				0.000587	4.84		0.000252	4.84		0.000201	4.84		0.000336	4.84		0.000319	4.84		0.000537	4.84		0.000504	4.84		0.000755	4.84		0.000604	4.84		0.000789	4.84		0.000487	4.84		0.000352	4.84
				0.000587	4.85		0.000252	4.85		0.000201	4.85		0.000336	4.85		0.000336	4.85		0.000537	4.85		0.000504	4.85		0.000755	4.85		0.000604	4.85		0.000789	4.85		0.000487	4.85		0.000352	4.85
				0.000587	4.86		0.000252	4.86		0.000201	4.86		0.000336	4.86		0.000352	4.86		0.000537	4.86		0.000504	4.86		0.000755	4.86		0.000604	4.86		0.000789	4.86		0.000487	4.86		0.000352	4.86
				0.000587	4.87		0.000252	4.87		0.000201	4.87		0.000336	4.87		0.000369	4.87		0.000537	4.87		0.000487	4.87		0.000755	4.87		0.000604	4.87		0.000789	4.87		0.000487	4.87		0.000336	4.87
				0.000587	4.88		0.000252	4.88		0.000201	4.88		0.000336	4.88		0.000369	4.88		0.000537	4.88		0.000487	4.88		0.000755	4.88		0.000604	4.88		0.000789	4.88		0.000487	4.88		0.000336	4.88
				0.000587	4.89		0.000252	4.89		0.000201	4.89		0.000336	4.89		0.000369	4.89		0.000537	4.89		0.000487	4.89		0.000755	4.89		0.000604	4.89		0.000789	4.89		0.000487	4.89		0.000336	4.89
				0.000587	4.9		0.000252	4.9		0.000201	4.9		0.000336	4.9		0.000386	4.9		0.000537	4.9		0.000487	4.9		0.000739	4.9		0.000604	4.9		0.000789	4.9		0.000487	4.9		0.000336	4.9
				0.000587	4.91		0.000252	4.91		0.000201	4.91		0.000336	4.91		0.000386	4.91		0.000537	4.91		0.000487	4.91		0.000739	4.91		0.000604	4.91		0.000789	4.91		0.000487	4.91		0.000336	4.91
				0.000587	4.92		0.000252	4.92		0.000201	4.92		0.000352	4.92		0.000369	4.92		0.000537	4.92		0.000487	4.92		0.000739	4.92		0.000604	4.92		0.000789	4.92		0.000487	4.92		0.000336	4.92
				0.000604	4.93		0.000252	4.93		0.000218	4.93		0.000352	4.93		0.000369	4.93		0.000554	4.93		0.000487	4.93		0.000739	4.93		0.000604	4.93		0.000789	4.93		0.000487	4.93		0.000336	4.93
				0.000604	4.94		0.000252	4.94		0.000218	4.94		0.000352	4.94		0.000352	4.94		0.000554	4.94		0.000487	4.94		0.000739	4.94		0.000621	4.94		0.000789	4.94		0.000487	4.94		0.000352	4.94
				0.000604	4.95		0.000252	4.95		0.000218	4.95		0.000352	4.95		0.000336	4.95		0.000554	4.95		0.000487	4.95		0.000739	4.95		0.000621	4.95		0.000789	4.95		0.000487	4.95		0.000352	4.95
				0.000604	4.96		0.000252	4.96		0.000218	4.96		0.000352	4.96		0.000336	4.96		0.000571	4.96		0.000487	4.96		0.000722	4.96		0.000621	4.96		0.000789	4.96		0.000504	4.96		0.000352	4.96
				0.000604	4.97		0.000252	4.97		0.000218	4.97		0.000352	4.97		0.000319	4.97		0.000571	4.97		0.000487	4.97		0.000722	4.97		0.000621	4.97		0.000789	4.97		0.000504	4.97		0.000352	4.97
				0.000587	4.98		0.000252	4.98		0.000218	4.98		0.000352	4.98		0.000319	4.98		0.000571	4.98		0.000504	4.98		0.000722	4.98		0.000621	4.98		0.000806	4.98		0.000504	4.98		0.000352	4.98
				0.000587	4.99		0.000252	4.99		0.000218	4.99		0.000352	4.99		0.000319	4.99		0.000571	4.99		0.000504	4.99		0.000705	4.99		0.000621	4.99		0.000806	4.99		0.000504	4.99		0.000352	4.99
				0.000587	5		0.000252	5		0.000218	5		0.000352	5		0.000319	5		0.000571	5		0.000504	5		0.000705	5		0.000621	5		0.000806	5		0.000504	5		0.000352	5
				0.000587	5.01		0.000252	5.01		0.000218	5.01		0.000352	5.01		0.000302	5.01		0.000571	5.01		0.000504	5.01		0.000705	5.01		0.000621	5.01		0.000806	5.01		0.000504	5.01		0.000352	5.01
				0.000587	5.02		0.000252	5.02		0.000218	5.02		0.000352	5.02		0.000302	5.02		0.000571	5.02		0.000504	5.02		0.000705	5.02		0.000621	5.02		0.000806	5.02		0.000504	5.02		0.000352	5.02
				0.000587	5.03		0.000252	5.03		0.000218	5.03		0.000352	5.03		0.000285	5.03		0.000554	5.03		0.000504	5.03		0.000705	5.03		0.000621	5.03		0.000806	5.03		0.000504	5.03		0.000352	5.03
				0.000587	5.04		0.000235	5.04		0.000218	5.04		0.000352	5.04		0.000285	5.04		0.000554	5.04		0.000504	5.04		0.000705	5.04		0.000638	5.04		0.000789	5.04		0.000504	5.04		0.000352	5.04
				0.000587	5.05		0.000235	5.05		0.000218	5.05		0.000352	5.05		0.000269	5.05		0.000554	5.05		0.000504	5.05		0.000722	5.05		0.000638	5.05		0.000789	5.05		0.000504	5.05		0.000336	5.05
				0.000587	5.06		0.000235	5.06		0.000218	5.06		0.000336	5.06		0.000269	5.06		0.000554	5.06		0.000504	5.06		0.000722	5.06		0.000638	5.06		0.000789	5.06		0.000504	5.06		0.000336	5.06
				0.000587	5.07		0.000235	5.07		0.000218	5.07		0.000352	5.07		0.000269	5.07		0.000554	5.07		0.000487	5.07		0.000722	5.07		0.000655	5.07		0.000789	5.07		0.000504	5.07		0.000336	5.07
				0.000587	5.08		0.000235	5.08		0.000218	5.08		0.000352	5.08		0.000269	5.08		0.000554	5.08		0.000487	5.08		0.000722	5.08		0.000655	5.08		0.000789	5.08		0.000504	5.08		0.000319	5.08
				0.000587	5.09		0.000235	5.09		0.000218	5.09		0.000352	5.09		0.000269	5.09		0.000554	5.09		0.000487	5.09		0.000705	5.09		0.000655	5.09		0.000789	5.09		0.000504	5.09		0.000319	5.09
				0.000587	5.1		0.000252	5.1		0.000218	5.1		0.000352	5.1		0.000269	5.1		0.000554	5.1		0.000487	5.1		0.000705	5.1		0.000655	5.1		0.000789	5.1		0.000504	5.1		0.000319	5.1
				0.000587	5.11		0.000252	5.11		0.000218	5.11		0.000352	5.11		0.000269	5.11		0.000554	5.11		0.000487	5.11		0.000705	5.11		0.000638	5.11		0.000772	5.11		0.000504	5.11		0.000336	5.11
				0.000587	5.12		0.000252	5.12		0.000218	5.12		0.000352	5.12		0.000269	5.12		0.000554	5.12		0.000504	5.12		0.000705	5.12		0.000638	5.12		0.000772	5.12		0.000504	5.12		0.000336	5.12
				0.000587	5.13		0.000252	5.13		0.000235	5.13		0.000352	5.13		0.000269	5.13		0.000554	5.13		0.000504	5.13		0.000705	5.13		0.000621	5.13		0.000772	5.13		0.000487	5.13		0.000336	5.13
				0.000604	5.14		0.000252	5.14		0.000235	5.14		0.000352	5.14		0.000269	5.14		0.000554	5.14		0.000504	5.14		0.000705	5.14		0.000621	5.14		0.000772	5.14		0.000487	5.14		0.000336	5.14
				0.000604	5.15		0.000252	5.15		0.000235	5.15		0.000352	5.15		0.000269	5.15		0.000554	5.15		0.000504	5.15		0.000705	5.15		0.000621	5.15		0.000789	5.15		0.000487	5.15		0.000336	5.15
				0.000604	5.16		0.000252	5.16		0.000235	5.16		0.000352	5.16		0.000269	5.16		0.000554	5.16		0.000504	5.16		0.000705	5.16		0.000604	5.16		0.000789	5.16		0.000487	5.16		0.000336	5.16
				0.000604	5.17		0.000252	5.17		0.000218	5.17		0.000352	5.17		0.000269	5.17		0.000554	5.17		0.000504	5.17		0.000722	5.17		0.000604	5.17		0.000789	5.17		0.000487	5.17		0.000319	5.17
				0.000604	5.18		0.000252	5.18		0.000218	5.18		0.000352	5.18		0.000269	5.18		0.000554	5.18		0.000504	5.18		0.000722	5.18		0.000604	5.18		0.000789	5.18		0.000487	5.18		0.000319	5.18
				0.000604	5.19		0.000252	5.19		0.000218	5.19		0.000352	5.19		0.000252	5.19		0.000554	5.19		0.000504	5.19		0.000705	5.19		0.000604	5.19		0.000789	5.19		0.000504	5.19		0.000319	5.19
				0.000604	5.2		0.000252	5.2		0.000218	5.2		0.000352	5.2		0.000252	5.2		0.000554	5.2		0.000487	5.2		0.000705	5.2		0.000604	5.2		0.000789	5.2		0.000504	5.2		0.000319	5.2
				0.000604	5.21		0.000252	5.21		0.000201	5.21		0.000369	5.21		0.000252	5.21		0.000554	5.21		0.000487	5.21		0.000705	5.21		0.000604	5.21		0.000789	5.21		0.000504	5.21		0.000319	5.21
				0.000604	5.22		0.000252	5.22		0.000201	5.22		0.000369	5.22		0.000235	5.22		0.000554	5.22		0.000487	5.22		0.000722	5.22		0.000604	5.22		0.000789	5.22		0.000504	5.22		0.000319	5.22
				0.000587	5.23		0.000252	5.23		0.000201	5.23		0.000369	5.23		0.000235	5.23		0.000554	5.23		0.000487	5.23		0.000722	5.23		0.000604	5.23		0.000789	5.23		0.000504	5.23		0.000319	5.23
				0.000587	5.24		0.000252	5.24		0.000201	5.24		0.000352	5.24		0.000235	5.24		0.000571	5.24		0.000487	5.24		0.000722	5.24		0.000604	5.24		0.000789	5.24		0.000504	5.24		0.000319	5.24
				0.000587	5.25		0.000252	5.25		0.000201	5.25		0.000352	5.25		0.000252	5.25		0.000571	5.25		0.000487	5.25		0.000722	5.25		0.000604	5.25		0.000772	5.25		0.000504	5.25		0.000319	5.25
				0.000587	5.26		0.000252	5.26		0.000201	5.26		0.000352	5.26		0.000252	5.26		0.000571	5.26		0.000504	5.26		0.000722	5.26		0.000604	5.26		0.000772	5.26		0.000504	5.26		0.000336	5.26
				0.000587	5.27		0.000252	5.27		0.000201	5.27		0.000352	5.27		0.000252	5.27		0.000571	5.27		0.000504	5.27		0.000722	5.27		0.000621	5.27		0.000772	5.27		0.00052	5.27		0.000319	5.27
				0.000587	5.28		0.000252	5.28		0.000201	5.28		0.000352	5.28		0.000252	5.28		0.000571	5.28		0.000504	5.28		0.000722	5.28		0.000621	5.28		0.000772	5.28		0.00052	5.28		0.000319	5.28
				0.000587	5.29		0.000252	5.29		0.000201	5.29		0.000369	5.29		0.000252	5.29		0.000554	5.29		0.000504	5.29		0.000722	5.29		0.000638	5.29		0.000772	5.29		0.000537	5.29		0.000319	5.29
				0.000587	5.3		0.000252	5.3		0.000201	5.3		0.000369	5.3		0.000235	5.3		0.000554	5.3		0.000504	5.3		0.000722	5.3		0.000638	5.3		0.000772	5.3		0.000537	5.3		0.000319	5.3
				0.000587	5.31		0.000252	5.31		0.000201	5.31		0.000369	5.31		0.000218	5.31		0.000554	5.31		0.00052	5.31		0.000722	5.31		0.000655	5.31		0.000772	5.31		0.000537	5.31		0.000319	5.31
				0.000587	5.32		0.000252	5.32		0.000201	5.32		0.000369	5.32		0.000218	5.32		0.000554	5.32		0.00052	5.32		0.000722	5.32		0.000655	5.32		0.000772	5.32		0.000537	5.32		0.000319	5.32
				0.000587	5.33		0.000252	5.33		0.000201	5.33		0.000369	5.33		0.000201	5.33		0.000554	5.33		0.00052	5.33		0.000722	5.33		0.000655	5.33		0.000772	5.33		0.000537	5.33		0.000319	5.33
				0.000587	5.34		0.000269	5.34		0.000201	5.34		0.000369	5.34		0.000201	5.34		0.000554	5.34		0.00052	5.34		0.000739	5.34		0.000655	5.34		0.000772	5.34		0.000537	5.34		0.000319	5.34
				0.000587	5.35		0.000252	5.35		0.000218	5.35		0.000369	5.35		0.000185	5.35		0.000554	5.35		0.00052	5.35		0.000722	5.35		0.000655	5.35		0.000772	5.35		0.000537	5.35		0.000319	5.35
				0.000587	5.36		0.000252	5.36		0.000218	5.36		0.000369	5.36		0.000185	5.36		0.000554	5.36		0.00052	5.36		0.000722	5.36		0.000638	5.36		0.000772	5.36		0.000537	5.36		0.000319	5.36
				0.000587	5.37		0.000252	5.37		0.000218	5.37		0.000369	5.37		0.000185	5.37		0.000571	5.37		0.00052	5.37		0.000722	5.37		0.000638	5.37		0.000755	5.37		0.000537	5.37		0.000319	5.37
				0.000587	5.38		0.000252	5.38		0.000218	5.38		0.000352	5.38		0.000201	5.38		0.000571	5.38		0.00052	5.38		0.000722	5.38		0.000621	5.38		0.000755	5.38		0.000537	5.38		0.000319	5.38
				0.000587	5.39		0.000252	5.39		0.000218	5.39		0.000352	5.39		0.000201	5.39		0.000571	5.39		0.00052	5.39		0.000722	5.39		0.000621	5.39		0.000739	5.39		0.000537	5.39		0.000302	5.39
				0.000587	5.4		0.000252	5.4		0.000218	5.4		0.000352	5.4		0.000201	5.4		0.000571	5.4		0.00052	5.4		0.000722	5.4		0.000621	5.4		0.000755	5.4		0.000554	5.4		0.000302	5.4
				0.000587	5.41		0.000252	5.41		0.000218	5.41		0.000352	5.41		0.000201	5.41		0.000571	5.41		0.00052	5.41		0.000722	5.41		0.000621	5.41		0.000755	5.41		0.000554	5.41		0.000302	5.41
				0.000587	5.42		0.000252	5.42		0.000218	5.42		0.000352	5.42		0.000201	5.42		0.000571	5.42		0.00052	5.42		0.000722	5.42		0.000621	5.42		0.000755	5.42		0.000554	5.42		0.000302	5.42
				0.000587	5.43		0.000252	5.43		0.000218	5.43		0.000352	5.43		0.000201	5.43		0.000571	5.43		0.00052	5.43		0.000705	5.43		0.000621	5.43		0.000772	5.43		0.000554	5.43		0.000302	5.43
				0.000587	5.44		0.000252	5.44		0.000218	5.44		0.000352	5.44		0.000185	5.44		0.000571	5.44		0.00052	5.44		0.000705	5.44		0.000621	5.44		0.000772	5.44		0.000571	5.44		0.000302	5.44
				0.000587	5.45		0.000252	5.45		0.000218	5.45		0.000352	5.45		0.000185	5.45		0.000571	5.45		0.00052	5.45		0.000705	5.45		0.000621	5.45		0.000772	5.45		0.000571	5.45		0.000302	5.45
				0.000587	5.46		0.000252	5.46		0.000218	5.46		0.000352	5.46		0.000201	5.46		0.000571	5.46		0.00052	5.46		0.000722	5.46		0.000604	5.46		0.000755	5.46		0.000571	5.46		0.000302	5.46
				0.000587	5.47		0.000269	5.47		0.000218	5.47		0.000352	5.47		0.000201	5.47		0.000571	5.47		0.000537	5.47		0.000722	5.47		0.000604	5.47		0.000755	5.47		0.000571	5.47		0.000302	5.47
				0.000604	5.48		0.000269	5.48		0.000235	5.48		0.000352	5.48		0.000201	5.48		0.000571	5.48		0.00052	5.48		0.000722	5.48		0.000604	5.48		0.000755	5.48		0.000554	5.48		0.000302	5.48
				0.000604	5.49		0.000269	5.49		0.000235	5.49		0.000352	5.49		0.000201	5.49		0.000571	5.49		0.00052	5.49		0.000722	5.49		0.000604	5.49		0.000755	5.49		0.000571	5.49		0.000302	5.49
				0.000604	5.5		0.000269	5.5		0.000235	5.5		0.000352	5.5		0.000218	5.5		0.000571	5.5		0.00052	5.5		0.000722	5.5		0.000621	5.5		0.000739	5.5		0.000571	5.5		0.000302	5.5
				0.000604	5.51		0.000269	5.51		0.000218	5.51		0.000369	5.51		0.000201	5.51		0.000571	5.51		0.00052	5.51		0.000722	5.51		0.000621	5.51		0.000739	5.51		0.000571	5.51		0.000302	5.51
				0.000604	5.52		0.000269	5.52		0.000218	5.52		0.000369	5.52		0.000201	5.52		0.000571	5.52		0.00052	5.52		0.000722	5.52		0.000638	5.52		0.000739	5.52		0.000571	5.52		0.000319	5.52
				0.000604	5.53		0.000269	5.53		0.000218	5.53		0.000369	5.53		0.000201	5.53		0.000587	5.53		0.00052	5.53		0.000722	5.53		0.000638	5.53		0.000739	5.53		0.000571	5.53		0.000319	5.53
				0.000604	5.54		0.000252	5.54		0.000218	5.54		0.000352	5.54		0.000201	5.54		0.000571	5.54		0.00052	5.54		0.000739	5.54		0.000638	5.54		0.000739	5.54		0.000571	5.54		0.000319	5.54
				0.000604	5.55		0.000252	5.55		0.000201	5.55		0.000352	5.55		0.000201	5.55		0.000571	5.55		0.00052	5.55		0.000739	5.55		0.000638	5.55		0.000739	5.55		0.000571	5.55		0.000319	5.55
				0.000604	5.56		0.000252	5.56		0.000201	5.56		0.000352	5.56		0.000201	5.56		0.000571	5.56		0.00052	5.56		0.000739	5.56		0.000638	5.56		0.000739	5.56		0.000571	5.56		0.000302	5.56
				0.000604	5.57		0.000252	5.57		0.000201	5.57		0.000352	5.57		0.000201	5.57		0.000571	5.57		0.00052	5.57		0.000755	5.57		0.000638	5.57		0.000755	5.57		0.000571	5.57		0.000302	5.57
				0.000587	5.58		0.000252	5.58		0.000201	5.58		0.000352	5.58		0.000218	5.58		0.000571	5.58		0.000504	5.58		0.000755	5.58		0.000638	5.58		0.000755	5.58		0.000571	5.58		0.000302	5.58
				0.000587	5.59		0.000269	5.59		0.000201	5.59		0.000352	5.59		0.000218	5.59		0.000571	5.59		0.000504	5.59		0.000755	5.59		0.000638	5.59		0.000755	5.59		0.000571	5.59		0.000319	5.59
				0.000587	5.6		0.000269	5.6		0.000201	5.6		0.000352	5.6		0.000235	5.6		0.000571	5.6		0.000504	5.6		0.000755	5.6		0.000638	5.6		0.000739	5.6		0.000571	5.6		0.000319	5.6
				0.000587	5.61		0.000269	5.61		0.000201	5.61		0.000352	5.61		0.000252	5.61		0.000571	5.61		0.000504	5.61		0.000755	5.61		0.000638	5.61		0.000739	5.61		0.000571	5.61		0.000319	5.61
				0.000587	5.62		0.000269	5.62		0.000201	5.62		0.000352	5.62		0.000252	5.62		0.000571	5.62		0.000504	5.62		0.000755	5.62		0.000655	5.62		0.000739	5.62		0.000571	5.62		0.000319	5.62
				0.000604	5.63		0.000269	5.63		0.000201	5.63		0.000352	5.63		0.000252	5.63		0.000571	5.63		0.000504	5.63		0.000755	5.63		0.000655	5.63		0.000739	5.63		0.000571	5.63		0.000319	5.63
				0.000604	5.64		0.000269	5.64		0.000201	5.64		0.000352	5.64		0.000252	5.64		0.000571	5.64		0.000504	5.64		0.000755	5.64		0.000655	5.64		0.000739	5.64		0.000571	5.64		0.000319	5.64
				0.000604	5.65		0.000269	5.65		0.000201	5.65		0.000352	5.65		0.000269	5.65		0.000571	5.65		0.000504	5.65		0.000755	5.65		0.000655	5.65		0.000739	5.65		0.000571	5.65		0.000319	5.65
				0.000604	5.66		0.000269	5.66		0.000201	5.66		0.000352	5.66		0.000269	5.66		0.000571	5.66		0.000504	5.66		0.000755	5.66		0.000638	5.66		0.000755	5.66		0.000571	5.66		0.000302	5.66
				0.000604	5.67		0.000252	5.67		0.000201	5.67		0.000336	5.67		0.000269	5.67		0.000571	5.67		0.000504	5.67		0.000739	5.67		0.000638	5.67		0.000772	5.67		0.000571	5.67		0.000302	5.67
				0.000604	5.68		0.000252	5.68		0.000201	5.68		0.000336	5.68		0.000269	5.68		0.000571	5.68		0.00052	5.68		0.000739	5.68		0.000638	5.68		0.000772	5.68		0.000587	5.68		0.000302	5.68
				0.000604	5.69		0.000252	5.69		0.000201	5.69		0.000336	5.69		0.000269	5.69		0.000571	5.69		0.00052	5.69		0.000739	5.69		0.000638	5.69		0.000789	5.69		0.000587	5.69		0.000302	5.69
				0.000604	5.7		0.000252	5.7		0.000201	5.7		0.000336	5.7		0.000285	5.7		0.000571	5.7		0.00052	5.7		0.000739	5.7		0.000638	5.7		0.000789	5.7		0.000587	5.7		0.000285	5.7
				0.000604	5.71		0.000252	5.71		0.000201	5.71		0.000352	5.71		0.000302	5.71		0.000571	5.71		0.00052	5.71		0.000739	5.71		0.000638	5.71		0.000806	5.71		0.000587	5.71		0.000285	5.71
				0.000604	5.72		0.000252	5.72		0.000201	5.72		0.000352	5.72		0.000302	5.72		0.000571	5.72		0.000504	5.72		0.000739	5.72		0.000638	5.72		0.000806	5.72		0.000571	5.72		0.000285	5.72
				0.000604	5.73		0.000252	5.73		0.000201	5.73		0.000352	5.73		0.000319	5.73		0.000571	5.73		0.000504	5.73		0.000739	5.73		0.000638	5.73		0.000806	5.73		0.000571	5.73		0.000285	5.73
				0.000604	5.74		0.000252	5.74		0.000201	5.74		0.000352	5.74		0.000319	5.74		0.000571	5.74		0.00052	5.74		0.000739	5.74		0.000655	5.74		0.000822	5.74		0.000571	5.74		0.000285	5.74
				0.000604	5.75		0.000269	5.75		0.000201	5.75		0.000352	5.75		0.000336	5.75		0.000571	5.75		0.00052	5.75		0.000739	5.75		0.000655	5.75		0.000822	5.75		0.000571	5.75		0.000285	5.75
				0.000604	5.76		0.000269	5.76		0.000201	5.76		0.000352	5.76		0.000336	5.76		0.000571	5.76		0.00052	5.76		0.000739	5.76		0.000655	5.76		0.000822	5.76		0.000571	5.76		0.000269	5.76
				0.000604	5.77		0.000269	5.77		0.000201	5.77		0.000352	5.77		0.000336	5.77		0.000571	5.77		0.00052	5.77		0.000739	5.77		0.000655	5.77		0.000822	5.77		0.000554	5.77		0.000269	5.77
				0.000604	5.78		0.000269	5.78		0.000201	5.78		0.000352	5.78		0.000319	5.78		0.000571	5.78		0.00052	5.78		0.000722	5.78		0.000655	5.78		0.000839	5.78		0.000554	5.78		0.000285	5.78
				0.000604	5.79		0.000269	5.79		0.000201	5.79		0.000352	5.79		0.000319	5.79		0.000554	5.79		0.00052	5.79		0.000722	5.79		0.000655	5.79		0.000839	5.79		0.000554	5.79		0.000285	5.79
				0.000604	5.8		0.000269	5.8		0.000201	5.8		0.000352	5.8		0.000319	5.8		0.000554	5.8		0.00052	5.8		0.000722	5.8		0.000638	5.8		0.000839	5.8		0.000554	5.8		0.000302	5.8
				0.000604	5.81		0.000269	5.81		0.000201	5.81		0.000369	5.81		0.000319	5.81		0.000554	5.81		0.00052	5.81		0.000722	5.81		0.000638	5.81		0.000856	5.81		0.000571	5.81		0.000302	5.81
				0.000604	5.82		0.000269	5.82		0.000201	5.82		0.000369	5.82		0.000319	5.82		0.000554	5.82		0.00052	5.82		0.000722	5.82		0.000638	5.82		0.000856	5.82		0.000571	5.82		0.000319	5.82
				0.000604	5.83		0.000252	5.83		0.000201	5.83		0.000369	5.83		0.000319	5.83		0.000554	5.83		0.00052	5.83		0.000722	5.83		0.000638	5.83		0.000856	5.83		0.000571	5.83		0.000319	5.83
				0.000604	5.84		0.000252	5.84		0.000201	5.84		0.000369	5.84		0.000319	5.84		0.000537	5.84		0.00052	5.84		0.000739	5.84		0.000638	5.84		0.000856	5.84		0.000571	5.84		0.000319	5.84
				0.000621	5.85		0.000252	5.85		0.000201	5.85		0.000369	5.85		0.000319	5.85		0.000537	5.85		0.00052	5.85		0.000739	5.85		0.000638	5.85		0.000856	5.85		0.000571	5.85		0.000319	5.85
				0.000621	5.86		0.000252	5.86		0.000201	5.86		0.000369	5.86		0.000319	5.86		0.000537	5.86		0.00052	5.86		0.000739	5.86		0.000638	5.86		0.000856	5.86		0.000571	5.86		0.000319	5.86
				0.000621	5.87		0.000252	5.87		0.000201	5.87		0.000369	5.87		0.000302	5.87		0.000537	5.87		0.00052	5.87		0.000739	5.87		0.000638	5.87		0.000856	5.87		0.000571	5.87		0.000319	5.87
				0.000621	5.88		0.000252	5.88		0.000201	5.88		0.000369	5.88		0.000302	5.88		0.000537	5.88		0.00052	5.88		0.000755	5.88		0.000638	5.88		0.000856	5.88		0.000554	5.88		0.000319	5.88
				0.000621	5.89		0.000269	5.89		0.000201	5.89		0.000369	5.89		0.000302	5.89		0.000537	5.89		0.00052	5.89		0.000755	5.89		0.000638	5.89		0.000873	5.89		0.000554	5.89		0.000319	5.89
				0.000621	5.9		0.000269	5.9		0.000201	5.9		0.000369	5.9		0.000319	5.9		0.000554	5.9		0.00052	5.9		0.000755	5.9		0.000638	5.9		0.000873	5.9		0.000554	5.9		0.000319	5.9
				0.000604	5.91		0.000269	5.91		0.000201	5.91		0.000369	5.91		0.000319	5.91		0.000554	5.91		0.00052	5.91		0.000755	5.91		0.000638	5.91		0.000873	5.91		0.000554	5.91		0.000319	5.91
				0.000604	5.92		0.000269	5.92		0.000201	5.92		0.000369	5.92		0.000319	5.92		0.000554	5.92		0.00052	5.92		0.000755	5.92		0.000638	5.92		0.000873	5.92		0.000554	5.92		0.000319	5.92
				0.000604	5.93		0.000252	5.93		0.000201	5.93		0.000386	5.93		0.000302	5.93		0.000554	5.93		0.00052	5.93		0.000739	5.93		0.000638	5.93		0.000856	5.93		0.000554	5.93		0.000302	5.93
				0.000604	5.94		0.000252	5.94		0.000201	5.94		0.000386	5.94		0.000302	5.94		0.000537	5.94		0.00052	5.94		0.000739	5.94		0.000638	5.94		0.000856	5.94		0.000571	5.94		0.000302	5.94
				0.000604	5.95		0.000252	5.95		0.000201	5.95		0.000386	5.95		0.000302	5.95		0.000537	5.95		0.00052	5.95		0.000739	5.95		0.000638	5.95		0.000873	5.95		0.000571	5.95		0.000302	5.95
				0.000604	5.96		0.000252	5.96		0.000201	5.96		0.000386	5.96		0.000285	5.96		0.000537	5.96		0.00052	5.96		0.000739	5.96		0.000621	5.96		0.000873	5.96		0.000571	5.96		0.000302	5.96
				0.000604	5.97		0.000252	5.97		0.000201	5.97		0.000369	5.97		0.000285	5.97		0.000537	5.97		0.00052	5.97		0.000739	5.97		0.000621	5.97		0.000873	5.97		0.000571	5.97		0.000302	5.97
				0.000604	5.98		0.000252	5.98		0.000201	5.98		0.000369	5.98		0.000302	5.98		0.00052	5.98		0.00052	5.98		0.000755	5.98		0.000621	5.98		0.00089	5.98		0.000571	5.98		0.000302	5.98
				0.000604	5.99		0.000252	5.99		0.000201	5.99		0.000369	5.99		0.000302	5.99		0.00052	5.99		0.000504	5.99		0.000755	5.99		0.000621	5.99		0.00089	5.99		0.000571	5.99		0.000302	5.99
				0.000604	6		0.000252	6		0.000201	6		0.000369	6		0.000319	6		0.00052	6		0.000504	6		0.000755	6		0.000621	6		0.00089	6		0.000571	6		0.000302	6
				0.000604	6.01		0.000252	6.01		0.000201	6.01		0.000369	6.01		0.000319	6.01		0.00052	6.01		0.000504	6.01		0.000755	6.01		0.000621	6.01		0.000906	6.01		0.000554	6.01		0.000302	6.01
				0.000604	6.02		0.000252	6.02		0.000218	6.02		0.000369	6.02		0.000319	6.02		0.00052	6.02		0.000504	6.02		0.000755	6.02		0.000621	6.02		0.000906	6.02		0.000554	6.02		0.000302	6.02
				0.000604	6.03		0.000269	6.03		0.000201	6.03		0.000369	6.03		0.000336	6.03		0.00052	6.03		0.000504	6.03		0.000755	6.03		0.000638	6.03		0.000906	6.03		0.000554	6.03		0.000302	6.03
				0.000604	6.04		0.000269	6.04		0.000201	6.04		0.000369	6.04		0.000336	6.04		0.00052	6.04		0.000504	6.04		0.000755	6.04		0.000638	6.04		0.000923	6.04		0.000554	6.04		0.000302	6.04
				0.000604	6.05		0.000269	6.05		0.000201	6.05		0.000369	6.05		0.000336	6.05		0.00052	6.05		0.00052	6.05		0.000739	6.05		0.000638	6.05		0.000906	6.05		0.000554	6.05		0.000302	6.05
				0.000604	6.06		0.000269	6.06		0.000201	6.06		0.000369	6.06		0.000336	6.06		0.00052	6.06		0.00052	6.06		0.000739	6.06		0.000638	6.06		0.000906	6.06		0.000537	6.06		0.000302	6.06
				0.000604	6.07		0.000269	6.07		0.000201	6.07		0.000369	6.07		0.000336	6.07		0.00052	6.07		0.00052	6.07		0.000739	6.07		0.000655	6.07		0.000906	6.07		0.000537	6.07		0.000302	6.07
				0.000604	6.08		0.000252	6.08		0.000201	6.08		0.000369	6.08		0.000336	6.08		0.000537	6.08		0.00052	6.08		0.000739	6.08		0.000655	6.08		0.000906	6.08		0.000537	6.08		0.000302	6.08
				0.000587	6.09		0.000252	6.09		0.000201	6.09		0.000369	6.09		0.000336	6.09		0.000537	6.09		0.00052	6.09		0.000739	6.09		0.000655	6.09		0.000906	6.09		0.000537	6.09		0.000302	6.09
				0.000587	6.1		0.000252	6.1		0.000201	6.1		0.000369	6.1		0.000336	6.1		0.000537	6.1		0.00052	6.1		0.000755	6.1		0.000655	6.1		0.000906	6.1		0.000537	6.1		0.000319	6.1
				0.000587	6.11		0.000252	6.11		0.000201	6.11		0.000369	6.11		0.000352	6.11		0.000537	6.11		0.00052	6.11		0.000755	6.11		0.000655	6.11		0.00089	6.11		0.000537	6.11		0.000319	6.11
				0.000604	6.12		0.000252	6.12		0.000201	6.12		0.000386	6.12		0.000352	6.12		0.000537	6.12		0.00052	6.12		0.000755	6.12		0.000655	6.12		0.00089	6.12		0.000537	6.12		0.000319	6.12
				0.000604	6.13		0.000252	6.13		0.000218	6.13		0.000386	6.13		0.000352	6.13		0.000554	6.13		0.00052	6.13		0.000755	6.13		0.000638	6.13		0.000873	6.13		0.000537	6.13		0.000336	6.13
				0.000604	6.14		0.000252	6.14		0.000218	6.14		0.000369	6.14		0.000352	6.14		0.000554	6.14		0.00052	6.14		0.000755	6.14		0.000638	6.14		0.000856	6.14		0.000554	6.14		0.000336	6.14
				0.000604	6.15		0.000252	6.15		0.000218	6.15		0.000369	6.15		0.000352	6.15		0.000554	6.15		0.000504	6.15		0.000755	6.15		0.000638	6.15		0.000839	6.15		0.000554	6.15		0.000336	6.15
				0.000604	6.16		0.000252	6.16		0.000218	6.16		0.000369	6.16		0.000336	6.16		0.000571	6.16		0.000504	6.16		0.000755	6.16		0.000638	6.16		0.000822	6.16		0.000554	6.16		0.000336	6.16
				0.000604	6.17		0.000269	6.17		0.000201	6.17		0.000369	6.17		0.000336	6.17		0.000571	6.17		0.000504	6.17		0.000755	6.17		0.000638	6.17		0.000806	6.17		0.000554	6.17		0.000319	6.17
				0.000604	6.18		0.000269	6.18		0.000201	6.18		0.000369	6.18		0.000336	6.18		0.000571	6.18		0.000504	6.18		0.000755	6.18		0.000621	6.18		0.000806	6.18		0.000554	6.18		0.000319	6.18
				0.000604	6.19		0.000269	6.19		0.000201	6.19		0.000369	6.19		0.000336	6.19		0.000571	6.19		0.000504	6.19		0.000755	6.19		0.000621	6.19		0.000806	6.19		0.000554	6.19		0.000319	6.19
				0.000604	6.2		0.000269	6.2		0.000201	6.2		0.000369	6.2		0.000336	6.2		0.000571	6.2		0.000504	6.2		0.000755	6.2		0.000621	6.2		0.000789	6.2		0.000554	6.2		0.000319	6.2
				0.000604	6.21		0.000285	6.21		0.000201	6.21		0.000369	6.21		0.000336	6.21		0.000571	6.21		0.000504	6.21		0.000755	6.21		0.000621	6.21		0.000772	6.21		0.000571	6.21		0.000319	6.21
				0.000604	6.22		0.000285	6.22		0.000201	6.22		0.000369	6.22		0.000336	6.22		0.000571	6.22		0.000504	6.22		0.000755	6.22		0.000621	6.22		0.000755	6.22		0.000554	6.22		0.000319	6.22
				0.000604	6.23		0.000285	6.23		0.000201	6.23		0.000369	6.23		0.000336	6.23		0.000571	6.23		0.000504	6.23		0.000755	6.23		0.000621	6.23		0.000739	6.23		0.000554	6.23		0.000319	6.23
				0.000604	6.24		0.000285	6.24		0.000201	6.24		0.000369	6.24		0.000336	6.24		0.000571	6.24		0.000504	6.24		0.000772	6.24		0.000604	6.24		0.000722	6.24		0.000554	6.24		0.000302	6.24
				0.000604	6.25		0.000285	6.25		0.000201	6.25		0.000369	6.25		0.000336	6.25		0.000571	6.25		0.000504	6.25		0.000772	6.25		0.000604	6.25		0.000722	6.25		0.000554	6.25		0.000302	6.25
				0.000621	6.26		0.000285	6.26		0.000201	6.26		0.000369	6.26		0.000336	6.26		0.000587	6.26		0.000504	6.26		0.000772	6.26		0.000604	6.26		0.000722	6.26		0.000571	6.26		0.000302	6.26
				0.000621	6.27		0.000285	6.27		0.000201	6.27		0.000369	6.27		0.000336	6.27		0.000587	6.27		0.000504	6.27		0.000772	6.27		0.000604	6.27		0.000722	6.27		0.000571	6.27		0.000302	6.27
				0.000621	6.28		0.000285	6.28		0.000201	6.28		0.000369	6.28		0.000336	6.28		0.000587	6.28		0.000504	6.28		0.000772	6.28		0.000604	6.28		0.000705	6.28		0.000571	6.28		0.000285	6.28
				0.000621	6.29		0.000285	6.29		0.000201	6.29		0.000369	6.29		0.000336	6.29		0.000587	6.29		0.000504	6.29		0.000772	6.29		0.000621	6.29		0.000705	6.29		0.000571	6.29		0.000285	6.29
				0.000621	6.3		0.000285	6.3		0.000201	6.3		0.000369	6.3		0.000319	6.3		0.000587	6.3		0.000504	6.3		0.000772	6.3		0.000621	6.3		0.000705	6.3		0.000571	6.3		0.000285	6.3
				0.000621	6.31		0.000285	6.31		0.000218	6.31		0.000369	6.31		0.000319	6.31		0.000604	6.31		0.000487	6.31		0.000772	6.31		0.000621	6.31		0.000705	6.31		0.000554	6.31		0.000285	6.31
				0.000621	6.32		0.000269	6.32		0.000218	6.32		0.000369	6.32		0.000302	6.32		0.000604	6.32		0.000487	6.32		0.000772	6.32		0.000621	6.32		0.000705	6.32		0.000554	6.32		0.000285	6.32
				0.000621	6.33		0.000269	6.33		0.000218	6.33		0.000369	6.33		0.000285	6.33		0.000604	6.33		0.000487	6.33		0.000772	6.33		0.000621	6.33		0.000705	6.33		0.000554	6.33		0.000285	6.33
				0.000621	6.34		0.000269	6.34		0.000218	6.34		0.000369	6.34		0.000285	6.34		0.000604	6.34		0.000504	6.34		0.000772	6.34		0.000638	6.34		0.000705	6.34		0.000537	6.34		0.000285	6.34
				0.000604	6.35		0.000269	6.35		0.000218	6.35		0.000369	6.35		0.000269	6.35		0.000604	6.35		0.000504	6.35		0.000772	6.35		0.000638	6.35		0.000705	6.35		0.000537	6.35		0.000285	6.35
				0.000604	6.36		0.000269	6.36		0.000201	6.36		0.000386	6.36		0.000269	6.36		0.000604	6.36		0.000504	6.36		0.000772	6.36		0.000638	6.36		0.000705	6.36		0.000537	6.36		0.000285	6.36
				0.000604	6.37		0.000269	6.37		0.000201	6.37		0.000386	6.37		0.000252	6.37		0.000587	6.37		0.000504	6.37		0.000772	6.37		0.000655	6.37		0.000705	6.37		0.000537	6.37		0.000302	6.37
				0.000587	6.38		0.000269	6.38		0.000201	6.38		0.000386	6.38		0.000252	6.38		0.000587	6.38		0.000504	6.38		0.000772	6.38		0.000655	6.38		0.000722	6.38		0.000537	6.38		0.000302	6.38
				0.000587	6.39		0.000269	6.39		0.000201	6.39		0.000386	6.39		0.000252	6.39		0.000587	6.39		0.000504	6.39		0.000755	6.39		0.000655	6.39		0.000722	6.39		0.000537	6.39		0.000302	6.39
				0.000587	6.4		0.000269	6.4		0.000201	6.4		0.000386	6.4		0.000235	6.4		0.000604	6.4		0.000504	6.4		0.000755	6.4		0.000655	6.4		0.000722	6.4		0.000537	6.4		0.000302	6.4
				0.000604	6.41		0.000285	6.41		0.000201	6.41		0.000386	6.41		0.000235	6.41		0.000604	6.41		0.000504	6.41		0.000755	6.41		0.000638	6.41		0.000722	6.41		0.000537	6.41		0.000302	6.41
				0.000604	6.42		0.000285	6.42		0.000201	6.42		0.000386	6.42		0.000252	6.42		0.000621	6.42		0.000504	6.42		0.000739	6.42		0.000638	6.42		0.000705	6.42		0.000537	6.42		0.000302	6.42
				0.000604	6.43		0.000285	6.43		0.000201	6.43		0.000386	6.43		0.000252	6.43		0.000621	6.43		0.000504	6.43		0.000739	6.43		0.000638	6.43		0.000705	6.43		0.000537	6.43		0.000302	6.43
				0.000604	6.44		0.000285	6.44		0.000201	6.44		0.000386	6.44		0.000252	6.44		0.000638	6.44		0.000504	6.44		0.000739	6.44		0.000638	6.44		0.000688	6.44		0.000537	6.44		0.000302	6.44
				0.000621	6.45		0.000285	6.45		0.000201	6.45		0.000386	6.45		0.000269	6.45		0.000638	6.45		0.000504	6.45		0.000739	6.45		0.000638	6.45		0.000688	6.45		0.00052	6.45		0.000302	6.45
				0.000621	6.46		0.000285	6.46		0.000201	6.46		0.000386	6.46		0.000269	6.46		0.000638	6.46		0.000504	6.46		0.000739	6.46		0.000638	6.46		0.000688	6.46		0.00052	6.46		0.000302	6.46
				0.000621	6.47		0.000285	6.47		0.000201	6.47		0.000386	6.47		0.000285	6.47		0.000638	6.47		0.000504	6.47		0.000739	6.47		0.000638	6.47		0.000688	6.47		0.00052	6.47		0.000302	6.47
				0.000621	6.48		0.000285	6.48		0.000201	6.48		0.000386	6.48		0.000285	6.48		0.000621	6.48		0.000504	6.48		0.000739	6.48		0.000638	6.48		0.000688	6.48		0.00052	6.48		0.000285	6.48
				0.000621	6.49		0.000285	6.49		0.000201	6.49		0.000386	6.49		0.000285	6.49		0.000621	6.49		0.000504	6.49		0.000739	6.49		0.000638	6.49		0.000688	6.49		0.00052	6.49		0.000285	6.49
				0.000621	6.5		0.000285	6.5		0.000201	6.5		0.000386	6.5		0.000269	6.5		0.000604	6.5		0.000504	6.5		0.000739	6.5		0.000638	6.5		0.000688	6.5		0.00052	6.5		0.000285	6.5
				0.000621	6.51		0.000285	6.51		0.000201	6.51		0.000386	6.51		0.000269	6.51		0.000604	6.51		0.000504	6.51		0.000739	6.51		0.000638	6.51		0.000688	6.51		0.00052	6.51		0.000285	6.51
				0.000621	6.52		0.000269	6.52		0.000201	6.52		0.000386	6.52		0.000269	6.52		0.000604	6.52		0.000504	6.52		0.000722	6.52		0.000638	6.52		0.000688	6.52		0.00052	6.52		0.000285	6.52
				0.000621	6.53		0.000269	6.53		0.000201	6.53		0.000386	6.53		0.000252	6.53		0.000604	6.53		0.000504	6.53		0.000722	6.53		0.000638	6.53		0.000688	6.53		0.00052	6.53		0.000285	6.53
				0.000621	6.54		0.000269	6.54		0.000201	6.54		0.000369	6.54		0.000252	6.54		0.000621	6.54		0.000504	6.54		0.000722	6.54		0.000638	6.54		0.000688	6.54		0.00052	6.54		0.000285	6.54
				0.000621	6.55		0.000269	6.55		0.000201	6.55		0.000369	6.55		0.000252	6.55		0.000621	6.55		0.000487	6.55		0.000705	6.55		0.000621	6.55		0.000688	6.55		0.00052	6.55		0.000285	6.55
				0.000621	6.56		0.000269	6.56		0.000201	6.56		0.000369	6.56		0.000252	6.56		0.000638	6.56		0.000487	6.56		0.000705	6.56		0.000621	6.56		0.000705	6.56		0.00052	6.56		0.000302	6.56
				0.000604	6.57		0.000269	6.57		0.000201	6.57		0.000369	6.57		0.000269	6.57		0.000638	6.57		0.000487	6.57		0.000705	6.57		0.000621	6.57		0.000705	6.57		0.00052	6.57		0.000302	6.57
				0.000604	6.58		0.000269	6.58		0.000201	6.58		0.000386	6.58		0.000269	6.58		0.000638	6.58		0.000504	6.58		0.000705	6.58		0.000621	6.58		0.000705	6.58		0.00052	6.58		0.000285	6.58
				0.000604	6.59		0.000285	6.59		0.000201	6.59		0.000386	6.59		0.000285	6.59		0.000638	6.59		0.000504	6.59		0.000705	6.59		0.000638	6.59		0.000705	6.59		0.00052	6.59		0.000285	6.59
				0.000604	6.6		0.000285	6.6		0.000201	6.6		0.000386	6.6		0.000285	6.6		0.000638	6.6		0.000504	6.6		0.000705	6.6		0.000638	6.6		0.000705	6.6		0.00052	6.6		0.000285	6.6
				0.000604	6.61		0.000285	6.61		0.000201	6.61		0.000403	6.61		0.000302	6.61		0.000638	6.61		0.000504	6.61		0.000705	6.61		0.000638	6.61		0.000705	6.61		0.00052	6.61		0.000285	6.61
				0.000604	6.62		0.000285	6.62		0.000201	6.62		0.000403	6.62		0.000302	6.62		0.000621	6.62		0.000504	6.62		0.000705	6.62		0.000655	6.62		0.000722	6.62		0.000537	6.62		0.000285	6.62
				0.000604	6.63		0.000285	6.63		0.000201	6.63		0.000403	6.63		0.000319	6.63		0.000604	6.63		0.000504	6.63		0.000705	6.63		0.000655	6.63		0.000722	6.63		0.000537	6.63		0.000285	6.63
				0.000604	6.64		0.000285	6.64		0.000201	6.64		0.000403	6.64		0.000336	6.64		0.000587	6.64		0.000504	6.64		0.000705	6.64		0.000638	6.64		0.000722	6.64		0.000537	6.64		0.000285	6.64
				0.000604	6.65		0.000285	6.65		0.000201	6.65		0.000403	6.65		0.000336	6.65		0.000571	6.65		0.000504	6.65		0.000705	6.65		0.000638	6.65		0.000739	6.65		0.000537	6.65		0.000285	6.65
				0.000604	6.66		0.000285	6.66		0.000201	6.66		0.000386	6.66		0.000352	6.66		0.000554	6.66		0.000504	6.66		0.000705	6.66		0.000638	6.66		0.000739	6.66		0.00052	6.66		0.000285	6.66
				0.000604	6.67		0.000285	6.67		0.000201	6.67		0.000386	6.67		0.000336	6.67		0.000537	6.67		0.000504	6.67		0.000705	6.67		0.000638	6.67		0.000739	6.67		0.00052	6.67		0.000285	6.67
				0.000604	6.68		0.000285	6.68		0.000201	6.68		0.000386	6.68		0.000336	6.68		0.00052	6.68		0.00052	6.68		0.000705	6.68		0.000638	6.68		0.000739	6.68		0.00052	6.68		0.000285	6.68
				0.000604	6.69		0.000285	6.69		0.000201	6.69		0.000386	6.69		0.000319	6.69		0.00052	6.69		0.00052	6.69		0.000705	6.69		0.000638	6.69		0.000739	6.69		0.00052	6.69		0.000285	6.69
				0.000604	6.7		0.000285	6.7		0.000201	6.7		0.000386	6.7		0.000302	6.7		0.00052	6.7		0.000504	6.7		0.000705	6.7		0.000638	6.7		0.000755	6.7		0.00052	6.7		0.000285	6.7
				0.000604	6.71		0.000285	6.71		0.000201	6.71		0.000386	6.71		0.000302	6.71		0.000537	6.71		0.000504	6.71		0.000705	6.71		0.000638	6.71		0.000755	6.71		0.00052	6.71		0.000302	6.71
				0.000604	6.72		0.000285	6.72		0.000201	6.72		0.000386	6.72		0.000302	6.72		0.000571	6.72		0.000504	6.72		0.000705	6.72		0.000638	6.72		0.000772	6.72		0.00052	6.72		0.000302	6.72
				0.000604	6.73		0.000285	6.73		0.000218	6.73		0.000386	6.73		0.000302	6.73		0.000604	6.73		0.000504	6.73		0.000705	6.73		0.000638	6.73		0.000772	6.73		0.00052	6.73		0.000302	6.73
				0.000604	6.74		0.000285	6.74		0.000218	6.74		0.000386	6.74		0.000302	6.74		0.000655	6.74		0.000504	6.74		0.000705	6.74		0.000638	6.74		0.000772	6.74		0.00052	6.74		0.000302	6.74
				0.000604	6.75		0.000285	6.75		0.000218	6.75		0.000386	6.75		0.000302	6.75		0.000688	6.75		0.000504	6.75		0.000705	6.75		0.000621	6.75		0.000772	6.75		0.000537	6.75		0.000302	6.75
				0.000604	6.76		0.000285	6.76		0.000218	6.76		0.000386	6.76		0.000302	6.76		0.000722	6.76		0.000504	6.76		0.000705	6.76		0.000621	6.76		0.000755	6.76		0.000537	6.76		0.000302	6.76
				0.000604	6.77		0.000285	6.77		0.000218	6.77		0.000386	6.77		0.000285	6.77		0.000739	6.77		0.00052	6.77		0.000722	6.77		0.000604	6.77		0.000755	6.77		0.000554	6.77		0.000319	6.77
				0.000604	6.78		0.000285	6.78		0.000218	6.78		0.000386	6.78		0.000285	6.78		0.000755	6.78		0.00052	6.78		0.000722	6.78		0.000604	6.78		0.000755	6.78		0.000554	6.78		0.000319	6.78
				0.000604	6.79		0.000285	6.79		0.000218	6.79		0.000386	6.79		0.000269	6.79		0.000755	6.79		0.00052	6.79		0.000722	6.79		0.000621	6.79		0.000755	6.79		0.000571	6.79		0.000319	6.79
				0.000604	6.8		0.000285	6.8		0.000218	6.8		0.000386	6.8		0.000269	6.8		0.000755	6.8		0.00052	6.8		0.000722	6.8		0.000621	6.8		0.000755	6.8		0.000587	6.8		0.000319	6.8
				0.000604	6.81		0.000285	6.81		0.000218	6.81		0.000386	6.81		0.000252	6.81		0.000755	6.81		0.00052	6.81		0.000739	6.81		0.000621	6.81		0.000755	6.81		0.000587	6.81		0.000319	6.81
				0.000604	6.82		0.000285	6.82		0.000218	6.82		0.000386	6.82		0.000252	6.82		0.000739	6.82		0.00052	6.82		0.000739	6.82		0.000621	6.82		0.000755	6.82		0.000587	6.82		0.000319	6.82
				0.000604	6.83		0.000269	6.83		0.000218	6.83		0.000386	6.83		0.000252	6.83		0.000722	6.83		0.00052	6.83		0.000739	6.83		0.000621	6.83		0.000755	6.83		0.000604	6.83		0.000319	6.83
				0.000604	6.84		0.000269	6.84		0.000201	6.84		0.000386	6.84		0.000269	6.84		0.000722	6.84		0.000504	6.84		0.000739	6.84		0.000621	6.84		0.000755	6.84		0.000604	6.84		0.000302	6.84
				0.000604	6.85		0.000269	6.85		0.000201	6.85		0.000386	6.85		0.000269	6.85		0.000722	6.85		0.000504	6.85		0.000739	6.85		0.000604	6.85		0.000772	6.85		0.000604	6.85		0.000302	6.85
				0.000587	6.86		0.000269	6.86		0.000201	6.86		0.000386	6.86		0.000285	6.86		0.000722	6.86		0.000504	6.86		0.000739	6.86		0.000604	6.86		0.000772	6.86		0.000604	6.86		0.000302	6.86
				0.000587	6.87		0.000269	6.87		0.000218	6.87		0.000386	6.87		0.000285	6.87		0.000722	6.87		0.000504	6.87		0.000739	6.87		0.000604	6.87		0.000789	6.87		0.000604	6.87		0.000302	6.87
				0.000587	6.88		0.000269	6.88		0.000218	6.88		0.000386	6.88		0.000285	6.88		0.000722	6.88		0.000504	6.88		0.000722	6.88		0.000604	6.88		0.000789	6.88		0.000604	6.88		0.000302	6.88
				0.000587	6.89		0.000269	6.89		0.000218	6.89		0.000386	6.89		0.000285	6.89		0.000722	6.89		0.000504	6.89		0.000722	6.89		0.000621	6.89		0.000806	6.89		0.000604	6.89		0.000302	6.89
				0.000604	6.9		0.000269	6.9		0.000218	6.9		0.000386	6.9		0.000285	6.9		0.000722	6.9		0.000504	6.9		0.000722	6.9		0.000621	6.9		0.000806	6.9		0.000604	6.9		0.000285	6.9
				0.000604	6.91		0.000269	6.91		0.000218	6.91		0.000386	6.91		0.000285	6.91		0.000705	6.91		0.000504	6.91		0.000722	6.91		0.000638	6.91		0.000822	6.91		0.000621	6.91		0.000285	6.91
				0.000604	6.92		0.000269	6.92		0.000201	6.92		0.000386	6.92		0.000285	6.92		0.000705	6.92		0.00052	6.92		0.000722	6.92		0.000638	6.92		0.000822	6.92		0.000621	6.92		0.000285	6.92
				0.000604	6.93		0.000269	6.93		0.000218	6.93		0.000369	6.93		0.000269	6.93		0.000705	6.93		0.00052	6.93		0.000722	6.93		0.000638	6.93		0.000822	6.93		0.000621	6.93		0.000269	6.93
				0.000604	6.94		0.000269	6.94		0.000218	6.94		0.000369	6.94		0.000269	6.94		0.000705	6.94		0.00052	6.94		0.000722	6.94		0.000638	6.94		0.000822	6.94		0.000604	6.94		0.000269	6.94
				0.000604	6.95		0.000269	6.95		0.000218	6.95		0.000369	6.95		0.000269	6.95		0.000722	6.95		0.00052	6.95		0.000722	6.95		0.000621	6.95		0.000822	6.95		0.000604	6.95		0.000269	6.95
				0.000604	6.96		0.000269	6.96		0.000218	6.96		0.000369	6.96		0.000269	6.96		0.000722	6.96		0.00052	6.96		0.000722	6.96		0.000621	6.96		0.000822	6.96		0.000604	6.96		0.000269	6.96
				0.000604	6.97		0.000269	6.97		0.000218	6.97		0.000369	6.97		0.000269	6.97		0.000722	6.97		0.00052	6.97		0.000722	6.97		0.000604	6.97		0.000822	6.97		0.000604	6.97		0.000269	6.97
				0.000604	6.98		0.000269	6.98		0.000218	6.98		0.000369	6.98		0.000269	6.98		0.000722	6.98		0.00052	6.98		0.000722	6.98		0.000604	6.98		0.000822	6.98		0.000621	6.98		0.000269	6.98
				0.000604	6.99		0.000269	6.99		0.000218	6.99		0.000369	6.99		0.000252	6.99		0.000722	6.99		0.00052	6.99		0.000722	6.99		0.000604	6.99		0.000822	6.99		0.000621	6.99		0.000269	6.99
				0.000587	7		0.000269	7		0.000218	7		0.000369	7		0.000252	7		0.000739	7		0.00052	7		0.000722	7		0.000621	7		0.000822	7		0.000621	7		0.000269	7
				0.000587	7.01		0.000269	7.01		0.000201	7.01		0.000369	7.01		0.000235	7.01		0.000739	7.01		0.00052	7.01		0.000722	7.01		0.000621	7.01		0.000822	7.01		0.000638	7.01		0.000269	7.01
				0.000587	7.02		0.000269	7.02		0.000218	7.02		0.000369	7.02		0.000235	7.02		0.000739	7.02		0.00052	7.02		0.000722	7.02		0.000638	7.02		0.000822	7.02		0.000638	7.02		0.000285	7.02
				0.000587	7.03		0.000269	7.03		0.000218	7.03		0.000369	7.03		0.000235	7.03		0.000755	7.03		0.00052	7.03		0.000722	7.03		0.000638	7.03		0.000806	7.03		0.000638	7.03		0.000285	7.03
				0.000587	7.04		0.000269	7.04		0.000218	7.04		0.000369	7.04		0.000235	7.04		0.000755	7.04		0.00052	7.04		0.000722	7.04		0.000638	7.04		0.000806	7.04		0.000638	7.04		0.000285	7.04
				0.000587	7.05		0.000269	7.05		0.000218	7.05		0.000369	7.05		0.000252	7.05		0.000772	7.05		0.00052	7.05		0.000722	7.05		0.000638	7.05		0.000789	7.05		0.000638	7.05		0.000285	7.05
				0.000587	7.06		0.000269	7.06		0.000218	7.06		0.000369	7.06		0.000252	7.06		0.000772	7.06		0.00052	7.06		0.000722	7.06		0.000621	7.06		0.000772	7.06		0.000621	7.06		0.000285	7.06
				0.000587	7.07		0.000285	7.07		0.000218	7.07		0.000369	7.07		0.000252	7.07		0.000772	7.07		0.00052	7.07		0.000722	7.07		0.000621	7.07		0.000772	7.07		0.000621	7.07		0.000302	7.07
				0.000587	7.08		0.000285	7.08		0.000218	7.08		0.000369	7.08		0.000252	7.08		0.000772	7.08		0.00052	7.08		0.000722	7.08		0.000604	7.08		0.000755	7.08		0.000638	7.08		0.000302	7.08
				0.000587	7.09		0.000285	7.09		0.000218	7.09		0.000369	7.09		0.000252	7.09		0.000772	7.09		0.00052	7.09		0.000722	7.09		0.000604	7.09		0.000755	7.09		0.000638	7.09		0.000302	7.09
				0.000587	7.1		0.000285	7.1		0.000218	7.1		0.000386	7.1		0.000235	7.1		0.000772	7.1		0.00052	7.1		0.000722	7.1		0.000604	7.1		0.000755	7.1		0.000638	7.1		0.000302	7.1
				0.000587	7.11		0.000285	7.11		0.000218	7.11		0.000386	7.11		0.000235	7.11		0.000772	7.11		0.000504	7.11		0.000722	7.11		0.000621	7.11		0.000755	7.11		0.000638	7.11		0.000302	7.11
				0.000587	7.12		0.000285	7.12		0.000218	7.12		0.000386	7.12		0.000218	7.12		0.000755	7.12		0.000504	7.12		0.000722	7.12		0.000621	7.12		0.000755	7.12		0.000638	7.12		0.000302	7.12
				0.000604	7.13		0.000285	7.13		0.000218	7.13		0.000386	7.13		0.000218	7.13		0.000755	7.13		0.000504	7.13		0.000722	7.13		0.000621	7.13		0.000755	7.13		0.000638	7.13		0.000302	7.13
				0.000604	7.14		0.000269	7.14		0.000218	7.14		0.000386	7.14		0.000218	7.14		0.000739	7.14		0.000504	7.14		0.000722	7.14		0.000638	7.14		0.000755	7.14		0.000638	7.14		0.000302	7.14
				0.000604	7.15		0.000269	7.15		0.000218	7.15		0.000386	7.15		0.000218	7.15		0.000739	7.15		0.000504	7.15		0.000722	7.15		0.000638	7.15		0.000755	7.15		0.000638	7.15		0.000319	7.15
				0.000604	7.16		0.000269	7.16		0.000218	7.16		0.000386	7.16		0.000235	7.16		0.000722	7.16		0.000504	7.16		0.000722	7.16		0.000638	7.16		0.000755	7.16		0.000638	7.16		0.000319	7.16
				0.000604	7.17		0.000269	7.17		0.000218	7.17		0.000386	7.17		0.000252	7.17		0.000722	7.17		0.000504	7.17		0.000722	7.17		0.000621	7.17		0.000755	7.17		0.000621	7.17		0.000319	7.17
				0.000604	7.18		0.000269	7.18		0.000218	7.18		0.000386	7.18		0.000269	7.18		0.000722	7.18		0.00052	7.18		0.000722	7.18		0.000621	7.18		0.000755	7.18		0.000621	7.18		0.000319	7.18
				0.000604	7.19		0.000269	7.19		0.000218	7.19		0.000386	7.19		0.000285	7.19		0.000722	7.19		0.00052	7.19		0.000722	7.19		0.000621	7.19		0.000755	7.19		0.000621	7.19		0.000319	7.19
				0.000604	7.2		0.000269	7.2		0.000218	7.2		0.000386	7.2		0.000302	7.2		0.000705	7.2		0.00052	7.2		0.000722	7.2		0.000621	7.2		0.000739	7.2		0.000604	7.2		0.000319	7.2
				0.000604	7.21		0.000269	7.21		0.000218	7.21		0.000386	7.21		0.000302	7.21		0.000705	7.21		0.00052	7.21		0.000722	7.21		0.000621	7.21		0.000739	7.21		0.000604	7.21		0.000336	7.21
				0.000604	7.22		0.000269	7.22		0.000218	7.22		0.000386	7.22		0.000319	7.22		0.000688	7.22		0.00052	7.22		0.000722	7.22		0.000621	7.22		0.000739	7.22		0.000587	7.22		0.000336	7.22
				0.000587	7.23		0.000269	7.23		0.000218	7.23		0.000386	7.23		0.000336	7.23		0.000688	7.23		0.00052	7.23		0.000739	7.23		0.000621	7.23		0.000739	7.23		0.000587	7.23		0.000336	7.23
				0.000587	7.24		0.000269	7.24		0.000218	7.24		0.000386	7.24		0.000336	7.24		0.000688	7.24		0.00052	7.24		0.000739	7.24		0.000621	7.24		0.000722	7.24		0.000571	7.24		0.000336	7.24
				0.000587	7.25		0.000269	7.25		0.000218	7.25		0.000386	7.25		0.000352	7.25		0.000688	7.25		0.00052	7.25		0.000739	7.25		0.000621	7.25		0.000722	7.25		0.000571	7.25		0.000319	7.25
				0.000587	7.26		0.000269	7.26		0.000218	7.26		0.000386	7.26		0.000352	7.26		0.000688	7.26		0.00052	7.26		0.000739	7.26		0.000604	7.26		0.000705	7.26		0.000571	7.26		0.000319	7.26
				0.000587	7.27		0.000269	7.27		0.000235	7.27		0.000386	7.27		0.000369	7.27		0.000688	7.27		0.00052	7.27		0.000739	7.27		0.000604	7.27		0.000688	7.27		0.000571	7.27		0.000319	7.27
				0.000587	7.28		0.000269	7.28		0.000235	7.28		0.000386	7.28		0.000369	7.28		0.000688	7.28		0.00052	7.28		0.000739	7.28		0.000604	7.28		0.000688	7.28		0.000571	7.28		0.000319	7.28
				0.000604	7.29		0.000269	7.29		0.000235	7.29		0.000386	7.29		0.000369	7.29		0.000688	7.29		0.00052	7.29		0.000739	7.29		0.000604	7.29		0.000671	7.29		0.000571	7.29		0.000319	7.29
				0.000604	7.3		0.000269	7.3		0.000235	7.3		0.000386	7.3		0.000369	7.3		0.000688	7.3		0.00052	7.3		0.000739	7.3		0.000604	7.3		0.000671	7.3		0.000571	7.3		0.000319	7.3
				0.000604	7.31		0.000269	7.31		0.000235	7.31		0.000386	7.31		0.000352	7.31		0.000688	7.31		0.00052	7.31		0.000755	7.31		0.000604	7.31		0.000671	7.31		0.000554	7.31		0.000319	7.31
				0.000604	7.32		0.000269	7.32		0.000235	7.32		0.000386	7.32		0.000352	7.32		0.000688	7.32		0.00052	7.32		0.000755	7.32		0.000604	7.32		0.000671	7.32		0.000554	7.32		0.000319	7.32
				0.000604	7.33		0.000269	7.33		0.000235	7.33		0.000386	7.33		0.000336	7.33		0.000688	7.33		0.00052	7.33		0.000755	7.33		0.000604	7.33		0.000671	7.33		0.000537	7.33		0.000302	7.33
				0.000604	7.34		0.000269	7.34		0.000235	7.34		0.000386	7.34		0.000319	7.34		0.000688	7.34		0.00052	7.34		0.000755	7.34		0.000604	7.34		0.000671	7.34		0.000537	7.34		0.000302	7.34
				0.000587	7.35		0.000269	7.35		0.000235	7.35		0.000386	7.35		0.000319	7.35		0.000688	7.35		0.00052	7.35		0.000755	7.35		0.000604	7.35		0.000671	7.35		0.00052	7.35		0.000302	7.35
				0.000587	7.36		0.000269	7.36		0.000218	7.36		0.000386	7.36		0.000319	7.36		0.000671	7.36		0.000537	7.36		0.000755	7.36		0.000604	7.36		0.000671	7.36		0.00052	7.36		0.000302	7.36
				0.000587	7.37		0.000269	7.37		0.000218	7.37		0.000386	7.37		0.000319	7.37		0.000671	7.37		0.000537	7.37		0.000755	7.37		0.000604	7.37		0.000671	7.37		0.000504	7.37		0.000302	7.37
				0.000587	7.38		0.000269	7.38		0.000218	7.38		0.000386	7.38		0.000319	7.38		0.000671	7.38		0.000537	7.38		0.000755	7.38		0.000587	7.38		0.000688	7.38		0.000504	7.38		0.000302	7.38
				0.000587	7.39		0.000269	7.39		0.000218	7.39		0.000386	7.39		0.000319	7.39		0.000655	7.39		0.00052	7.39		0.000755	7.39		0.000587	7.39		0.000688	7.39		0.000487	7.39		0.000302	7.39
				0.000587	7.4		0.000269	7.4		0.000218	7.4		0.000386	7.4		0.000319	7.4		0.000655	7.4		0.00052	7.4		0.000755	7.4		0.000587	7.4		0.000705	7.4		0.000487	7.4		0.000302	7.4
				0.000587	7.41		0.000269	7.41		0.000218	7.41		0.000386	7.41		0.000319	7.41		0.000655	7.41		0.00052	7.41		0.000755	7.41		0.000587	7.41		0.000705	7.41		0.00047	7.41		0.000302	7.41
				0.000587	7.42		0.000269	7.42		0.000235	7.42		0.000386	7.42		0.000319	7.42		0.000655	7.42		0.000504	7.42		0.000739	7.42		0.000587	7.42		0.000705	7.42		0.00047	7.42		0.000302	7.42
				0.000587	7.43		0.000269	7.43		0.000235	7.43		0.000386	7.43		0.000319	7.43		0.000655	7.43		0.000504	7.43		0.000739	7.43		0.000587	7.43		0.000705	7.43		0.00047	7.43		0.000302	7.43
				0.000604	7.44		0.000269	7.44		0.000235	7.44		0.000386	7.44		0.000302	7.44		0.000655	7.44		0.000504	7.44		0.000739	7.44		0.000604	7.44		0.000705	7.44		0.00047	7.44		0.000302	7.44
				0.000604	7.45		0.000269	7.45		0.000235	7.45		0.000386	7.45		0.000302	7.45		0.000655	7.45		0.000504	7.45		0.000755	7.45		0.000621	7.45		0.000705	7.45		0.00047	7.45		0.000302	7.45
				0.000604	7.46		0.000269	7.46		0.000235	7.46		0.000386	7.46		0.000302	7.46		0.000655	7.46		0.00052	7.46		0.000755	7.46		0.000621	7.46		0.000705	7.46		0.00047	7.46		0.000302	7.46
				0.000604	7.47		0.000285	7.47		0.000235	7.47		0.000386	7.47		0.000302	7.47		0.000655	7.47		0.00052	7.47		0.000755	7.47		0.000621	7.47		0.000705	7.47		0.00047	7.47		0.000302	7.47
				0.000604	7.48		0.000285	7.48		0.000235	7.48		0.000386	7.48		0.000285	7.48		0.000638	7.48		0.00052	7.48		0.000772	7.48		0.000638	7.48		0.000705	7.48		0.00047	7.48		0.000302	7.48
				0.000604	7.49		0.000285	7.49		0.000235	7.49		0.000386	7.49		0.000285	7.49		0.000638	7.49		0.00052	7.49		0.000772	7.49		0.000638	7.49		0.000705	7.49		0.00047	7.49		0.000302	7.49
				0.000604	7.5		0.000285	7.5		0.000252	7.5		0.000386	7.5		0.000269	7.5		0.000638	7.5		0.00052	7.5		0.000755	7.5		0.000621	7.5		0.000705	7.5		0.00047	7.5		0.000302	7.5
				0.000604	7.51		0.000269	7.51		0.000235	7.51		0.000386	7.51		0.000269	7.51		0.000621	7.51		0.00052	7.51		0.000755	7.51		0.000621	7.51		0.000688	7.51		0.00047	7.51		0.000302	7.51
				0.000604	7.52		0.000269	7.52		0.000235	7.52		0.000386	7.52		0.000252	7.52		0.000621	7.52		0.00052	7.52		0.000755	7.52		0.000621	7.52		0.000688	7.52		0.00047	7.52		0.000302	7.52
				0.000604	7.53		0.000269	7.53		0.000235	7.53		0.000386	7.53		0.000252	7.53		0.000621	7.53		0.00052	7.53		0.000755	7.53		0.000604	7.53		0.000671	7.53		0.00047	7.53		0.000302	7.53
				0.000604	7.54		0.000269	7.54		0.000235	7.54		0.000386	7.54		0.000252	7.54		0.000638	7.54		0.00052	7.54		0.000755	7.54		0.000604	7.54		0.000671	7.54		0.00047	7.54		0.000302	7.54
				0.000604	7.55		0.000269	7.55		0.000235	7.55		0.000386	7.55		0.000252	7.55		0.000638	7.55		0.00052	7.55		0.000772	7.55		0.000604	7.55		0.000655	7.55		0.00047	7.55		0.000302	7.55
				0.000604	7.56		0.000269	7.56		0.000235	7.56		0.000386	7.56		0.000252	7.56		0.000655	7.56		0.00052	7.56		0.000772	7.56		0.000604	7.56		0.000655	7.56		0.00047	7.56		0.000302	7.56
				0.000604	7.57		0.000269	7.57		0.000235	7.57		0.000386	7.57		0.000269	7.57		0.000671	7.57		0.00052	7.57		0.000772	7.57		0.000604	7.57		0.000655	7.57		0.00047	7.57		0.000302	7.57
				0.000604	7.58		0.000269	7.58		0.000235	7.58		0.000386	7.58		0.000269	7.58		0.000688	7.58		0.00052	7.58		0.000772	7.58		0.000604	7.58		0.000655	7.58		0.00047	7.58		0.000302	7.58
				0.000604	7.59		0.000285	7.59		0.000235	7.59		0.000386	7.59		0.000269	7.59		0.000688	7.59		0.00052	7.59		0.000772	7.59		0.000604	7.59		0.000655	7.59		0.00047	7.59		0.000302	7.59
				0.000604	7.6		0.000285	7.6		0.000218	7.6		0.000386	7.6		0.000269	7.6		0.000688	7.6		0.00052	7.6		0.000772	7.6		0.000604	7.6		0.000655	7.6		0.00047	7.6		0.000302	7.6
				0.000604	7.61		0.000269	7.61		0.000218	7.61		0.000386	7.61		0.000269	7.61		0.000688	7.61		0.00052	7.61		0.000772	7.61		0.000587	7.61		0.000671	7.61		0.00047	7.61		0.000302	7.61
				0.000604	7.62		0.000269	7.62		0.000218	7.62		0.000386	7.62		0.000269	7.62		0.000688	7.62		0.00052	7.62		0.000755	7.62		0.000587	7.62		0.000671	7.62		0.00047	7.62		0.000302	7.62
				0.000604	7.63		0.000269	7.63		0.000218	7.63		0.000386	7.63		0.000269	7.63		0.000688	7.63		0.00052	7.63		0.000755	7.63		0.000571	7.63		0.000671	7.63		0.00047	7.63		0.000302	7.63
				0.000604	7.64		0.000269	7.64		0.000218	7.64		0.000386	7.64		0.000269	7.64		0.000688	7.64		0.00052	7.64		0.000755	7.64		0.000571	7.64		0.000688	7.64		0.00047	7.64		0.000302	7.64
				0.000604	7.65		0.000269	7.65		0.000218	7.65		0.000386	7.65		0.000285	7.65		0.000671	7.65		0.00052	7.65		0.000772	7.65		0.000571	7.65		0.000705	7.65		0.000453	7.65		0.000302	7.65
				0.000587	7.66		0.000269	7.66		0.000218	7.66		0.000369	7.66		0.000302	7.66		0.000671	7.66		0.00052	7.66		0.000772	7.66		0.000571	7.66		0.000705	7.66		0.00047	7.66		0.000285	7.66
				0.000587	7.67		0.000252	7.67		0.000218	7.67		0.000369	7.67		0.000302	7.67		0.000671	7.67		0.00052	7.67		0.000772	7.67		0.000587	7.67		0.000722	7.67		0.00047	7.67		0.000285	7.67
				0.000587	7.68		0.000252	7.68		0.000218	7.68		0.000369	7.68		0.000319	7.68		0.000671	7.68		0.00052	7.68		0.000772	7.68		0.000587	7.68		0.000739	7.68		0.00047	7.68		0.000285	7.68
				0.000587	7.69		0.000252	7.69		0.000218	7.69		0.000369	7.69		0.000336	7.69		0.000671	7.69		0.00052	7.69		0.000772	7.69		0.000587	7.69		0.000755	7.69		0.00047	7.69		0.000285	7.69
				0.000587	7.7		0.000252	7.7		0.000218	7.7		0.000369	7.7		0.000352	7.7		0.000671	7.7		0.00052	7.7		0.000772	7.7		0.000587	7.7		0.000755	7.7		0.00047	7.7		0.000302	7.7
				0.000587	7.71		0.000252	7.71		0.000218	7.71		0.000369	7.71		0.000352	7.71		0.000688	7.71		0.00052	7.71		0.000772	7.71		0.000587	7.71		0.000755	7.71		0.00047	7.71		0.000302	7.71
				0.000587	7.72		0.000252	7.72		0.000218	7.72		0.000369	7.72		0.000352	7.72		0.000688	7.72		0.00052	7.72		0.000755	7.72		0.000587	7.72		0.000755	7.72		0.00047	7.72		0.000319	7.72
				0.000587	7.73		0.000252	7.73		0.000218	7.73		0.000369	7.73		0.000352	7.73		0.000688	7.73		0.00052	7.73		0.000755	7.73		0.000587	7.73		0.000755	7.73		0.000453	7.73		0.000319	7.73
				0.000587	7.74		0.000252	7.74		0.000218	7.74		0.000369	7.74		0.000336	7.74		0.000671	7.74		0.000504	7.74		0.000755	7.74		0.000587	7.74		0.000739	7.74		0.000453	7.74		0.000336	7.74
				0.000587	7.75		0.000252	7.75		0.000218	7.75		0.000369	7.75		0.000336	7.75		0.000671	7.75		0.000504	7.75		0.000755	7.75		0.000587	7.75		0.000739	7.75		0.000453	7.75		0.000352	7.75
				0.000587	7.76		0.000252	7.76		0.000218	7.76		0.000369	7.76		0.000352	7.76		0.000671	7.76		0.000504	7.76		0.000739	7.76		0.000604	7.76		0.000739	7.76		0.000453	7.76		0.000352	7.76
				0.000587	7.77		0.000252	7.77		0.000218	7.77		0.000369	7.77		0.000352	7.77		0.000655	7.77		0.000504	7.77		0.000739	7.77		0.000604	7.77		0.000722	7.77		0.000453	7.77		0.000352	7.77
				0.000587	7.78		0.000252	7.78		0.000218	7.78		0.000369	7.78		0.000369	7.78		0.000655	7.78		0.000504	7.78		0.000739	7.78		0.000604	7.78		0.000722	7.78		0.000453	7.78		0.000352	7.78
				0.000604	7.79		0.000252	7.79		0.000218	7.79		0.000386	7.79		0.000386	7.79		0.000638	7.79		0.000504	7.79		0.000739	7.79		0.000604	7.79		0.000705	7.79		0.000453	7.79		0.000352	7.79
				0.000604	7.8		0.000252	7.8		0.000218	7.8		0.000386	7.8		0.000403	7.8		0.000638	7.8		0.000504	7.8		0.000739	7.8		0.000604	7.8		0.000705	7.8		0.000453	7.8		0.000336	7.8
				0.000604	7.81		0.000252	7.81		0.000218	7.81		0.000386	7.81		0.000403	7.81		0.000621	7.81		0.000504	7.81		0.000739	7.81		0.000587	7.81		0.000705	7.81		0.000453	7.81		0.000319	7.81
				0.000604	7.82		0.000252	7.82		0.000201	7.82		0.000386	7.82		0.000403	7.82		0.000621	7.82		0.000504	7.82		0.000739	7.82		0.000587	7.82		0.000705	7.82		0.000453	7.82		0.000319	7.82
				0.000604	7.83		0.000252	7.83		0.000201	7.83		0.000386	7.83		0.000403	7.83		0.000621	7.83		0.000504	7.83		0.000739	7.83		0.000604	7.83		0.000705	7.83		0.000453	7.83		0.000302	7.83
				0.000604	7.84		0.000252	7.84		0.000201	7.84		0.000386	7.84		0.000403	7.84		0.000621	7.84		0.000504	7.84		0.000739	7.84		0.000604	7.84		0.000705	7.84		0.000453	7.84		0.000302	7.84
				0.000587	7.85		0.000252	7.85		0.000201	7.85		0.000369	7.85		0.000403	7.85		0.000621	7.85		0.000504	7.85		0.000739	7.85		0.000604	7.85		0.000688	7.85		0.000453	7.85		0.000285	7.85
				0.000587	7.86		0.000252	7.86		0.000201	7.86		0.000369	7.86		0.00042	7.86		0.000621	7.86		0.000504	7.86		0.000739	7.86		0.000604	7.86		0.000688	7.86		0.000453	7.86		0.000285	7.86
				0.000587	7.87		0.000252	7.87		0.000201	7.87		0.000369	7.87		0.00042	7.87		0.000621	7.87		0.000504	7.87		0.000739	7.87		0.000604	7.87		0.000688	7.87		0.000453	7.87		0.000285	7.87
				0.000587	7.88		0.000252	7.88		0.000201	7.88		0.000369	7.88		0.00042	7.88		0.000621	7.88		0.000504	7.88		0.000739	7.88		0.000604	7.88		0.000671	7.88		0.00047	7.88		0.000269	7.88
				0.000587	7.89		0.000252	7.89		0.000201	7.89		0.000369	7.89		0.000436	7.89		0.000621	7.89		0.000504	7.89		0.000739	7.89		0.000587	7.89		0.000671	7.89		0.000453	7.89		0.000269	7.89
				0.000587	7.9		0.000252	7.9		0.000201	7.9		0.000369	7.9		0.000453	7.9		0.000621	7.9		0.000504	7.9		0.000739	7.9		0.000587	7.9		0.000671	7.9		0.000453	7.9		0.000269	7.9
				0.000604	7.91		0.000252	7.91		0.000201	7.91		0.000369	7.91		0.000453	7.91		0.000621	7.91		0.000504	7.91		0.000739	7.91		0.000571	7.91		0.000671	7.91		0.000453	7.91		0.000269	7.91
				0.000604	7.92		0.000252	7.92		0.000201	7.92		0.000369	7.92		0.00047	7.92		0.000621	7.92		0.000504	7.92		0.000739	7.92		0.000554	7.92		0.000671	7.92		0.000453	7.92		0.000269	7.92
				0.000604	7.93		0.000252	7.93		0.000201	7.93		0.000369	7.93		0.00047	7.93		0.000604	7.93		0.000504	7.93		0.000739	7.93		0.000554	7.93		0.000671	7.93		0.000453	7.93		0.000269	7.93
				0.000604	7.94		0.000252	7.94		0.000201	7.94		0.000369	7.94		0.000487	7.94		0.000604	7.94		0.000504	7.94		0.000739	7.94		0.000537	7.94		0.000671	7.94		0.000453	7.94		0.000269	7.94
				0.000604	7.95		0.000269	7.95		0.000201	7.95		0.000369	7.95		0.000487	7.95		0.000621	7.95		0.000504	7.95		0.000739	7.95		0.000554	7.95		0.000655	7.95		0.000453	7.95		0.000269	7.95
				0.000604	7.96		0.000269	7.96		0.000201	7.96		0.000369	7.96		0.000504	7.96		0.000621	7.96		0.000504	7.96		0.000739	7.96		0.000554	7.96		0.000655	7.96		0.000453	7.96		0.000269	7.96
				0.000604	7.97		0.000269	7.97		0.000201	7.97		0.000369	7.97		0.000504	7.97		0.000621	7.97		0.000504	7.97		0.000739	7.97		0.000554	7.97		0.000655	7.97		0.000453	7.97		0.000285	7.97
				0.000604	7.98		0.000269	7.98		0.000201	7.98		0.000369	7.98		0.000504	7.98		0.000621	7.98		0.000504	7.98		0.000755	7.98		0.000571	7.98		0.000638	7.98		0.000453	7.98		0.000285	7.98
				0.000604	7.99		0.000269	7.99		0.000201	7.99		0.000369	7.99		0.000504	7.99		0.000638	7.99		0.000504	7.99		0.000739	7.99		0.000571	7.99		0.000638	7.99		0.000453	7.99		0.000302	7.99
				0.000604	8		0.000269	8		0.000201	8		0.000369	8		0.000487	8		0.000638	8		0.000504	8		0.000739	8		0.000571	8		0.000638	8		0.000453	8		0.000302	8
				0.000604	8.01		0.000269	8.01		0.000201	8.01		0.000369	8.01		0.000487	8.01		0.000638	8.01		0.000504	8.01		0.000739	8.01		0.000571	8.01		0.000655	8.01		0.000453	8.01		0.000302	8.01
				0.000604	8.02		0.000269	8.02		0.000201	8.02		0.000369	8.02		0.00047	8.02		0.000638	8.02		0.000504	8.02		0.000739	8.02		0.000554	8.02		0.000655	8.02		0.00047	8.02		0.000285	8.02
				0.000604	8.03		0.000269	8.03		0.000201	8.03		0.000369	8.03		0.000453	8.03		0.000638	8.03		0.00052	8.03		0.000739	8.03		0.000554	8.03		0.000638	8.03		0.00047	8.03		0.000285	8.03
				0.000604	8.04		0.000269	8.04		0.000201	8.04		0.000369	8.04		0.000436	8.04		0.000638	8.04		0.00052	8.04		0.000739	8.04		0.000554	8.04		0.000638	8.04		0.000453	8.04		0.000285	8.04
				0.000604	8.05		0.000269	8.05		0.000201	8.05		0.000369	8.05		0.00042	8.05		0.000638	8.05		0.00052	8.05		0.000739	8.05		0.000554	8.05		0.000638	8.05		0.000453	8.05		0.000285	8.05
				0.000604	8.06		0.000269	8.06		0.000201	8.06		0.000369	8.06		0.000403	8.06		0.000638	8.06		0.00052	8.06		0.000722	8.06		0.000554	8.06		0.000638	8.06		0.000453	8.06		0.000285	8.06
				0.000604	8.07		0.000269	8.07		0.000201	8.07		0.000369	8.07		0.000386	8.07		0.000655	8.07		0.00052	8.07		0.000722	8.07		0.000554	8.07		0.000621	8.07		0.000453	8.07		0.000302	8.07
				0.000604	8.08		0.000269	8.08		0.000201	8.08		0.000369	8.08		0.000369	8.08		0.000655	8.08		0.00052	8.08		0.000722	8.08		0.000554	8.08		0.000638	8.08		0.00047	8.08		0.000302	8.08
				0.000604	8.09		0.000269	8.09		0.000201	8.09		0.000369	8.09		0.000369	8.09		0.000655	8.09		0.00052	8.09		0.000722	8.09		0.000571	8.09		0.000638	8.09		0.00047	8.09		0.000319	8.09
				0.000604	8.1		0.000269	8.1		0.000201	8.1		0.000369	8.1		0.000369	8.1		0.000655	8.1		0.000504	8.1		0.000722	8.1		0.000571	8.1		0.000638	8.1		0.00047	8.1		0.000319	8.1
				0.000604	8.11		0.000269	8.11		0.000201	8.11		0.000369	8.11		0.000369	8.11		0.000655	8.11		0.000504	8.11		0.000722	8.11		0.000571	8.11		0.000638	8.11		0.00047	8.11		0.000319	8.11
				0.000604	8.12		0.000269	8.12		0.000201	8.12		0.000386	8.12		0.000386	8.12		0.000655	8.12		0.000504	8.12		0.000722	8.12		0.000571	8.12		0.000638	8.12		0.00047	8.12		0.000319	8.12
				0.000604	8.13		0.000269	8.13		0.000201	8.13		0.000386	8.13		0.000386	8.13		0.000655	8.13		0.00052	8.13		0.000739	8.13		0.000571	8.13		0.000638	8.13		0.00047	8.13		0.000302	8.13
				0.000604	8.14		0.000269	8.14		0.000201	8.14		0.000386	8.14		0.000386	8.14		0.000671	8.14		0.00052	8.14		0.000722	8.14		0.000571	8.14		0.000638	8.14		0.00047	8.14		0.000302	8.14
				0.000604	8.15		0.000269	8.15		0.000201	8.15		0.000369	8.15		0.000386	8.15		0.000671	8.15		0.00052	8.15		0.000722	8.15		0.000587	8.15		0.000638	8.15		0.00047	8.15		0.000302	8.15
				0.000604	8.16		0.000252	8.16		0.000201	8.16		0.000369	8.16		0.000369	8.16		0.000671	8.16		0.00052	8.16		0.000722	8.16		0.000587	8.16		0.000638	8.16		0.00047	8.16		0.000302	8.16
				0.000604	8.17		0.000252	8.17		0.000201	8.17		0.000369	8.17		0.000369	8.17		0.000671	8.17		0.000504	8.17		0.000722	8.17		0.000587	8.17		0.000638	8.17		0.00047	8.17		0.000302	8.17
				0.000604	8.18		0.000269	8.18		0.000201	8.18		0.000369	8.18		0.000352	8.18		0.000671	8.18		0.000504	8.18		0.000722	8.18		0.000587	8.18		0.000638	8.18		0.000487	8.18		0.000302	8.18
				0.000604	8.19		0.000269	8.19		0.000201	8.19		0.000369	8.19		0.000336	8.19		0.000671	8.19		0.00052	8.19		0.000705	8.19		0.000587	8.19		0.000638	8.19		0.000487	8.19		0.000302	8.19
				0.000604	8.2		0.000269	8.2		0.000201	8.2		0.000369	8.2		0.000336	8.2		0.000671	8.2		0.00052	8.2		0.000705	8.2		0.000587	8.2		0.000638	8.2		0.000487	8.2		0.000302	8.2
				0.000604	8.21		0.000269	8.21		0.000201	8.21		0.000369	8.21		0.000319	8.21		0.000671	8.21		0.00052	8.21		0.000705	8.21		0.000587	8.21		0.000638	8.21		0.000487	8.21		0.000302	8.21
				0.000604	8.22		0.000269	8.22		0.000201	8.22		0.000369	8.22		0.000319	8.22		0.000671	8.22		0.00052	8.22		0.000705	8.22		0.000587	8.22		0.000638	8.22		0.000487	8.22		0.000285	8.22
				0.000604	8.23		0.000269	8.23		0.000201	8.23		0.000369	8.23		0.000336	8.23		0.000671	8.23		0.00052	8.23		0.000705	8.23		0.000587	8.23		0.000638	8.23		0.000504	8.23		0.000285	8.23
				0.000604	8.24		0.000285	8.24		0.000201	8.24		0.000369	8.24		0.000336	8.24		0.000688	8.24		0.00052	8.24		0.000705	8.24		0.000604	8.24		0.000638	8.24		0.000504	8.24		0.000285	8.24
				0.000604	8.25		0.000285	8.25		0.000201	8.25		0.000369	8.25		0.000336	8.25		0.000688	8.25		0.00052	8.25		0.000705	8.25		0.000604	8.25		0.000638	8.25		0.000487	8.25		0.000285	8.25
				0.000604	8.26		0.000285	8.26		0.000201	8.26		0.000369	8.26		0.000352	8.26		0.000705	8.26		0.00052	8.26		0.000705	8.26		0.000604	8.26		0.000621	8.26		0.000487	8.26		0.000285	8.26
				0.000604	8.27		0.000285	8.27		0.000201	8.27		0.000369	8.27		0.000352	8.27		0.000722	8.27		0.00052	8.27		0.000705	8.27		0.000604	8.27		0.000621	8.27		0.000487	8.27		0.000285	8.27
				0.000604	8.28		0.000285	8.28		0.000201	8.28		0.000369	8.28		0.000369	8.28		0.000722	8.28		0.00052	8.28		0.000705	8.28		0.000604	8.28		0.000621	8.28		0.000504	8.28		0.000285	8.28
				0.000604	8.29		0.000269	8.29		0.000201	8.29		0.000369	8.29		0.000369	8.29		0.000739	8.29		0.00052	8.29		0.000705	8.29		0.000604	8.29		0.000604	8.29		0.000504	8.29		0.000285	8.29
				0.000604	8.3		0.000269	8.3		0.000201	8.3		0.000369	8.3		0.000369	8.3		0.000739	8.3		0.00052	8.3		0.000705	8.3		0.000587	8.3		0.000604	8.3		0.000504	8.3		0.000302	8.3
				0.000604	8.31		0.000269	8.31		0.000201	8.31		0.000386	8.31		0.000386	8.31		0.000739	8.31		0.00052	8.31		0.000705	8.31		0.000587	8.31		0.000604	8.31		0.00052	8.31		0.000302	8.31
				0.000604	8.32		0.000269	8.32		0.000201	8.32		0.000386	8.32		0.000386	8.32		0.000739	8.32		0.00052	8.32		0.000705	8.32		0.000587	8.32		0.000604	8.32		0.00052	8.32		0.000302	8.32
				0.000604	8.33		0.000269	8.33		0.000218	8.33		0.000386	8.33		0.000386	8.33		0.000755	8.33		0.00052	8.33		0.000705	8.33		0.000587	8.33		0.000604	8.33		0.000537	8.33		0.000302	8.33
				0.000604	8.34		0.000269	8.34		0.000218	8.34		0.000386	8.34		0.000403	8.34		0.000755	8.34		0.00052	8.34		0.000705	8.34		0.000587	8.34		0.000621	8.34		0.000537	8.34		0.000302	8.34
				0.000604	8.35		0.000269	8.35		0.000218	8.35		0.000386	8.35		0.000403	8.35		0.000755	8.35		0.000504	8.35		0.000705	8.35		0.000587	8.35		0.000621	8.35		0.000537	8.35		0.000302	8.35
				0.000604	8.36		0.000269	8.36		0.000218	8.36		0.000386	8.36		0.000403	8.36		0.000755	8.36		0.000504	8.36		0.000705	8.36		0.000587	8.36		0.000621	8.36		0.000537	8.36		0.000302	8.36
				0.000604	8.37		0.000269	8.37		0.000218	8.37		0.000386	8.37		0.000386	8.37		0.000755	8.37		0.000504	8.37		0.000705	8.37		0.000587	8.37		0.000638	8.37		0.000537	8.37		0.000302	8.37
				0.000604	8.38		0.000269	8.38		0.000218	8.38		0.000386	8.38		0.000369	8.38		0.000755	8.38		0.000504	8.38		0.000705	8.38		0.000587	8.38		0.000638	8.38		0.000537	8.38		0.000302	8.38
				0.000604	8.39		0.000269	8.39		0.000218	8.39		0.000386	8.39		0.000369	8.39		0.000739	8.39		0.000504	8.39		0.000705	8.39		0.000587	8.39		0.000621	8.39		0.00052	8.39		0.000302	8.39
				0.000604	8.4		0.000269	8.4		0.000218	8.4		0.000386	8.4		0.000352	8.4		0.000739	8.4		0.000504	8.4		0.000722	8.4		0.000587	8.4		0.000621	8.4		0.00052	8.4		0.000302	8.4
				0.000604	8.41		0.000269	8.41		0.000218	8.41		0.000386	8.41		0.000336	8.41		0.000739	8.41		0.000504	8.41		0.000722	8.41		0.000587	8.41		0.000604	8.41		0.00052	8.41		0.000319	8.41
				0.000604	8.42		0.000269	8.42		0.000218	8.42		0.000386	8.42		0.000336	8.42		0.000739	8.42		0.000504	8.42		0.000722	8.42		0.000587	8.42		0.000604	8.42		0.00052	8.42		0.000319	8.42
				0.000604	8.43		0.000269	8.43		0.000218	8.43		0.000369	8.43		0.000319	8.43		0.000739	8.43		0.000504	8.43		0.000722	8.43		0.000587	8.43		0.000587	8.43		0.000504	8.43		0.000319	8.43
				0.000604	8.44		0.000269	8.44		0.000218	8.44		0.000369	8.44		0.000302	8.44		0.000739	8.44		0.000504	8.44		0.000722	8.44		0.000587	8.44		0.000587	8.44		0.000504	8.44		0.000319	8.44
				0.000604	8.45		0.000269	8.45		0.000218	8.45		0.000369	8.45		0.000285	8.45		0.000755	8.45		0.000504	8.45		0.000722	8.45		0.000587	8.45		0.000571	8.45		0.000504	8.45		0.000319	8.45
				0.000604	8.46		0.000269	8.46		0.000218	8.46		0.000369	8.46		0.000285	8.46		0.000755	8.46		0.000504	8.46		0.000722	8.46		0.000587	8.46		0.000571	8.46		0.000504	8.46		0.000302	8.46
				0.000604	8.47		0.000269	8.47		0.000218	8.47		0.000369	8.47		0.000285	8.47		0.000755	8.47		0.000504	8.47		0.000722	8.47		0.000587	8.47		0.000587	8.47		0.000504	8.47		0.000302	8.47
				0.000604	8.48		0.000269	8.48		0.000218	8.48		0.000386	8.48		0.000302	8.48		0.000755	8.48		0.000504	8.48		0.000722	8.48		0.000604	8.48		0.000587	8.48		0.000504	8.48		0.000302	8.48
				0.000621	8.49		0.000269	8.49		0.000218	8.49		0.000386	8.49		0.000319	8.49		0.000755	8.49		0.000504	8.49		0.000722	8.49		0.000604	8.49		0.000587	8.49		0.000504	8.49		0.000302	8.49
				0.000621	8.5		0.000269	8.5		0.000218	8.5		0.000386	8.5		0.000336	8.5		0.000755	8.5		0.000504	8.5		0.000722	8.5		0.000604	8.5		0.000604	8.5		0.000504	8.5		0.000319	8.5
				0.000621	8.51		0.000269	8.51		0.000218	8.51		0.000386	8.51		0.000352	8.51		0.000739	8.51		0.000504	8.51		0.000722	8.51		0.000604	8.51		0.000604	8.51		0.000504	8.51		0.000319	8.51
				0.000621	8.52		0.000269	8.52		0.000218	8.52		0.000386	8.52		0.000369	8.52		0.000739	8.52		0.000504	8.52		0.000722	8.52		0.000587	8.52		0.000621	8.52		0.000504	8.52		0.000319	8.52
				0.000621	8.53		0.000269	8.53		0.000218	8.53		0.000386	8.53		0.000369	8.53		0.000739	8.53		0.000504	8.53		0.000722	8.53		0.000587	8.53		0.000638	8.53		0.000487	8.53		0.000336	8.53
				0.000621	8.54		0.000269	8.54		0.000218	8.54		0.000386	8.54		0.000369	8.54		0.000739	8.54		0.000504	8.54		0.000722	8.54		0.000587	8.54		0.000655	8.54		0.000487	8.54		0.000336	8.54
				0.000621	8.55		0.000269	8.55		0.000218	8.55		0.000369	8.55		0.000386	8.55		0.000739	8.55		0.00052	8.55		0.000722	8.55		0.000587	8.55		0.000671	8.55		0.000487	8.55		0.000336	8.55
				0.000621	8.56		0.000269	8.56		0.000218	8.56		0.000369	8.56		0.000386	8.56		0.000739	8.56		0.00052	8.56		0.000722	8.56		0.000587	8.56		0.000671	8.56		0.000487	8.56		0.000336	8.56
				0.000621	8.57		0.000269	8.57		0.000218	8.57		0.000369	8.57		0.000369	8.57		0.000722	8.57		0.00052	8.57		0.000722	8.57		0.000587	8.57		0.000671	8.57		0.000487	8.57		0.000336	8.57
				0.000621	8.58		0.000269	8.58		0.000201	8.58		0.000369	8.58		0.000369	8.58		0.000705	8.58		0.00052	8.58		0.000722	8.58		0.000587	8.58		0.000688	8.58		0.000504	8.58		0.000336	8.58
				0.000621	8.59		0.000269	8.59		0.000201	8.59		0.000386	8.59		0.000369	8.59		0.000688	8.59		0.00052	8.59		0.000722	8.59		0.000587	8.59		0.000688	8.59		0.000504	8.59		0.000336	8.59
				0.000621	8.6		0.000252	8.6		0.000201	8.6		0.000386	8.6		0.000352	8.6		0.000688	8.6		0.00052	8.6		0.000722	8.6		0.000587	8.6		0.000688	8.6		0.000504	8.6		0.000319	8.6
				0.000621	8.61		0.000252	8.61		0.000201	8.61		0.000386	8.61		0.000352	8.61		0.000671	8.61		0.00052	8.61		0.000722	8.61		0.000587	8.61		0.000688	8.61		0.000504	8.61		0.000319	8.61
				0.000621	8.62		0.000252	8.62		0.000201	8.62		0.000386	8.62		0.000352	8.62		0.000671	8.62		0.000504	8.62		0.000722	8.62		0.000587	8.62		0.000688	8.62		0.000504	8.62		0.000302	8.62
				0.000621	8.63		0.000252	8.63		0.000201	8.63		0.000386	8.63		0.000336	8.63		0.000655	8.63		0.000504	8.63		0.000722	8.63		0.000571	8.63		0.000688	8.63		0.000504	8.63		0.000302	8.63
				0.000621	8.64		0.000252	8.64		0.000201	8.64		0.000386	8.64		0.000336	8.64		0.000655	8.64		0.000504	8.64		0.000722	8.64		0.000571	8.64		0.000688	8.64		0.000504	8.64		0.000302	8.64
				0.000621	8.65		0.000252	8.65		0.000201	8.65		0.000386	8.65		0.000336	8.65		0.000655	8.65		0.000504	8.65		0.000722	8.65		0.000571	8.65		0.000671	8.65		0.000504	8.65		0.000302	8.65
				0.000621	8.66		0.000252	8.66		0.000201	8.66		0.000386	8.66		0.000336	8.66		0.000655	8.66		0.000504	8.66		0.000739	8.66		0.000571	8.66		0.000671	8.66		0.000504	8.66		0.000302	8.66
				0.000621	8.67		0.000252	8.67		0.000201	8.67		0.000386	8.67		0.000319	8.67		0.000655	8.67		0.000504	8.67		0.000739	8.67		0.000571	8.67		0.000655	8.67		0.000504	8.67		0.000302	8.67
				0.000621	8.68		0.000252	8.68		0.000201	8.68		0.000386	8.68		0.000302	8.68		0.000655	8.68		0.000504	8.68		0.000739	8.68		0.000587	8.68		0.000655	8.68		0.000504	8.68		0.000319	8.68
				0.000604	8.69		0.000252	8.69		0.000201	8.69		0.000386	8.69		0.000269	8.69		0.000655	8.69		0.000504	8.69		0.000755	8.69		0.000587	8.69		0.000638	8.69		0.000504	8.69		0.000319	8.69
				0.000604	8.7		0.000252	8.7		0.000201	8.7		0.000386	8.7		0.000252	8.7		0.000655	8.7		0.00052	8.7		0.000739	8.7		0.000587	8.7		0.000638	8.7		0.000504	8.7		0.000319	8.7
				0.000604	8.71		0.000252	8.71		0.000201	8.71		0.000386	8.71		0.000218	8.71		0.000655	8.71		0.00052	8.71		0.000739	8.71		0.000571	8.71		0.000621	8.71		0.000504	8.71		0.000319	8.71
				0.000604	8.72		0.000269	8.72		0.000201	8.72		0.000386	8.72		0.000201	8.72		0.000655	8.72		0.00052	8.72		0.000739	8.72		0.000571	8.72		0.000621	8.72		0.00052	8.72		0.000319	8.72
				0.000604	8.73		0.000269	8.73		0.000201	8.73		0.000369	8.73		0.000185	8.73		0.000655	8.73		0.00052	8.73		0.000739	8.73		0.000571	8.73		0.000621	8.73		0.00052	8.73		0.000302	8.73
				0.000604	8.74		0.000269	8.74		0.000218	8.74		0.000369	8.74		0.000185	8.74		0.000655	8.74		0.00052	8.74		0.000739	8.74		0.000571	8.74		0.000604	8.74		0.00052	8.74		0.000302	8.74
				0.000604	8.75		0.000269	8.75		0.000218	8.75		0.000369	8.75		0.000201	8.75		0.000638	8.75		0.00052	8.75		0.000739	8.75		0.000571	8.75		0.000604	8.75		0.000504	8.75		0.000302	8.75
				0.000604	8.76		0.000269	8.76		0.000201	8.76		0.000369	8.76		0.000218	8.76		0.000638	8.76		0.00052	8.76		0.000739	8.76		0.000587	8.76		0.000604	8.76		0.000504	8.76		0.000302	8.76
				0.000604	8.77		0.000269	8.77		0.000201	8.77		0.000369	8.77		0.000252	8.77		0.000638	8.77		0.00052	8.77		0.000755	8.77		0.000587	8.77		0.000604	8.77		0.000504	8.77		0.000302	8.77
				0.000604	8.78		0.000285	8.78		0.000201	8.78		0.000369	8.78		0.000269	8.78		0.000638	8.78		0.00052	8.78		0.000755	8.78		0.000587	8.78		0.000604	8.78		0.000504	8.78		0.000302	8.78
				0.000604	8.79		0.000285	8.79		0.000201	8.79		0.000369	8.79		0.000285	8.79		0.000638	8.79		0.00052	8.79		0.000755	8.79		0.000587	8.79		0.000587	8.79		0.000504	8.79		0.000302	8.79
				0.000604	8.8		0.000285	8.8		0.000201	8.8		0.000369	8.8		0.000302	8.8		0.000638	8.8		0.00052	8.8		0.000755	8.8		0.000587	8.8		0.000587	8.8		0.000504	8.8		0.000302	8.8
				0.000604	8.81		0.000269	8.81		0.000201	8.81		0.000369	8.81		0.000302	8.81		0.000638	8.81		0.00052	8.81		0.000755	8.81		0.000587	8.81		0.000587	8.81		0.000504	8.81		0.000319	8.81
				0.000604	8.82		0.000269	8.82		0.000201	8.82		0.000369	8.82		0.000319	8.82		0.000638	8.82		0.00052	8.82		0.000755	8.82		0.000587	8.82		0.000587	8.82		0.000504	8.82		0.000319	8.82
				0.000604	8.83		0.000269	8.83		0.000201	8.83		0.000369	8.83		0.000319	8.83		0.000638	8.83		0.00052	8.83		0.000755	8.83		0.000587	8.83		0.000587	8.83		0.000504	8.83		0.000319	8.83
				0.000604	8.84		0.000269	8.84		0.000201	8.84		0.000369	8.84		0.000319	8.84		0.000638	8.84		0.00052	8.84		0.000755	8.84		0.000587	8.84		0.000571	8.84		0.000504	8.84		0.000336	8.84
				0.000604	8.85		0.000269	8.85		0.000201	8.85		0.000369	8.85		0.000319	8.85		0.000638	8.85		0.00052	8.85		0.000739	8.85		0.000571	8.85		0.000571	8.85		0.000504	8.85		0.000336	8.85
				0.000604	8.86		0.000269	8.86		0.000185	8.86		0.000369	8.86		0.000319	8.86		0.000638	8.86		0.00052	8.86		0.000739	8.86		0.000571	8.86		0.000571	8.86		0.00052	8.86		0.000336	8.86
				0.000604	8.87		0.000269	8.87		0.000185	8.87		0.000369	8.87		0.000336	8.87		0.000655	8.87		0.00052	8.87		0.000739	8.87		0.000571	8.87		0.000554	8.87		0.00052	8.87		0.000319	8.87
				0.000604	8.88		0.000269	8.88		0.000185	8.88		0.000369	8.88		0.000336	8.88		0.000655	8.88		0.00052	8.88		0.000739	8.88		0.000571	8.88		0.000571	8.88		0.00052	8.88		0.000319	8.88
				0.000604	8.89		0.000269	8.89		0.000185	8.89		0.000369	8.89		0.000319	8.89		0.000655	8.89		0.00052	8.89		0.000722	8.89		0.000571	8.89		0.000571	8.89		0.00052	8.89		0.000319	8.89
				0.000604	8.9		0.000269	8.9		0.000201	8.9		0.000369	8.9		0.000319	8.9		0.000671	8.9		0.00052	8.9		0.000722	8.9		0.000571	8.9		0.000571	8.9		0.00052	8.9		0.000319	8.9
				0.000604	8.91		0.000285	8.91		0.000201	8.91		0.000386	8.91		0.000302	8.91		0.000671	8.91		0.000504	8.91		0.000722	8.91		0.000571	8.91		0.000571	8.91		0.00052	8.91		0.000319	8.91
				0.000604	8.92		0.000285	8.92		0.000201	8.92		0.000386	8.92		0.000285	8.92		0.000671	8.92		0.000504	8.92		0.000705	8.92		0.000587	8.92		0.000571	8.92		0.00052	8.92		0.000319	8.92
				0.000604	8.93		0.000285	8.93		0.000201	8.93		0.000386	8.93		0.000269	8.93		0.000671	8.93		0.000504	8.93		0.000705	8.93		0.000587	8.93		0.000571	8.93		0.000504	8.93		0.000302	8.93
				0.000604	8.94		0.000285	8.94		0.000201	8.94		0.000386	8.94		0.000269	8.94		0.000671	8.94		0.000504	8.94		0.000705	8.94		0.000587	8.94		0.000571	8.94		0.000504	8.94		0.000302	8.94
				0.000604	8.95		0.000285	8.95		0.000201	8.95		0.000386	8.95		0.000252	8.95		0.000671	8.95		0.000504	8.95		0.000688	8.95		0.000587	8.95		0.000571	8.95		0.000504	8.95		0.000302	8.95
				0.000604	8.96		0.000285	8.96		0.000201	8.96		0.000386	8.96		0.000252	8.96		0.000671	8.96		0.000504	8.96		0.000688	8.96		0.000587	8.96		0.000571	8.96		0.000504	8.96		0.000302	8.96
				0.000604	8.97		0.000285	8.97		0.000201	8.97		0.000386	8.97		0.000252	8.97		0.000671	8.97		0.000504	8.97		0.000705	8.97		0.000587	8.97		0.000571	8.97		0.000487	8.97		0.000302	8.97
				0.000621	8.98		0.000285	8.98		0.000201	8.98		0.000386	8.98		0.000252	8.98		0.000671	8.98		0.000504	8.98		0.000705	8.98		0.000571	8.98		0.000571	8.98		0.000487	8.98		0.000302	8.98
				0.000621	8.99		0.000285	8.99		0.000201	8.99		0.000386	8.99		0.000252	8.99		0.000671	8.99		0.000504	8.99		0.000705	8.99		0.000571	8.99		0.000571	8.99		0.000487	8.99		0.000302	8.99
				0.000621	9		0.000285	9		0.000201	9		0.000386	9		0.000269	9		0.000671	9		0.000504	9		0.000705	9		0.000554	9		0.000571	9		0.000487	9		0.000302	9
				0.000621	9.01		0.000285	9.01		0.000201	9.01		0.000403	9.01		0.000269	9.01		0.000671	9.01		0.000504	9.01		0.000705	9.01		0.000554	9.01		0.000571	9.01		0.000487	9.01		0.000302	9.01
				0.000621	9.02		0.000285	9.02		0.000201	9.02		0.000403	9.02		0.000269	9.02		0.000671	9.02		0.000504	9.02		0.000705	9.02		0.000554	9.02		0.000571	9.02		0.000487	9.02		0.000302	9.02
				0.000621	9.03		0.000285	9.03		0.000201	9.03		0.000403	9.03		0.000285	9.03		0.000671	9.03		0.00052	9.03		0.000705	9.03		0.000554	9.03		0.000571	9.03		0.000487	9.03		0.000302	9.03
				0.000621	9.04		0.000285	9.04		0.000201	9.04		0.000403	9.04		0.000285	9.04		0.000671	9.04		0.00052	9.04		0.000705	9.04		0.000554	9.04		0.000571	9.04		0.000487	9.04		0.000302	9.04
				0.000621	9.05		0.000285	9.05		0.000201	9.05		0.000386	9.05		0.000302	9.05		0.000671	9.05		0.00052	9.05		0.000705	9.05		0.000554	9.05		0.000571	9.05		0.000487	9.05		0.000302	9.05
				0.000604	9.06		0.000285	9.06		0.000201	9.06		0.000386	9.06		0.000302	9.06		0.000671	9.06		0.00052	9.06		0.000705	9.06		0.000554	9.06		0.000571	9.06		0.000487	9.06		0.000302	9.06
				0.000604	9.07		0.000285	9.07		0.000201	9.07		0.000386	9.07		0.000319	9.07		0.000671	9.07		0.00052	9.07		0.000705	9.07		0.000554	9.07		0.000571	9.07		0.000487	9.07		0.000302	9.07
				0.000604	9.08		0.000285	9.08		0.000201	9.08		0.000386	9.08		0.000319	9.08		0.000671	9.08		0.00052	9.08		0.000705	9.08		0.000554	9.08		0.000571	9.08		0.000487	9.08		0.000302	9.08
				0.000604	9.09		0.000285	9.09		0.000201	9.09		0.000386	9.09		0.000319	9.09		0.000671	9.09		0.00052	9.09		0.000705	9.09		0.000554	9.09		0.000571	9.09		0.000487	9.09		0.000302	9.09
				0.000604	9.1		0.000285	9.1		0.000201	9.1		0.000386	9.1		0.000319	9.1		0.000671	9.1		0.00052	9.1		0.000705	9.1		0.000571	9.1		0.000587	9.1		0.000487	9.1		0.000302	9.1
				0.000604	9.11		0.000285	9.11		0.000201	9.11		0.000386	9.11		0.000319	9.11		0.000671	9.11		0.00052	9.11		0.000705	9.11		0.000571	9.11		0.000587	9.11		0.000487	9.11		0.000302	9.11
				0.000587	9.12		0.000285	9.12		0.000201	9.12		0.000386	9.12		0.000319	9.12		0.000671	9.12		0.000504	9.12		0.000705	9.12		0.000571	9.12		0.000587	9.12		0.000487	9.12		0.000302	9.12
				0.000587	9.13		0.000285	9.13		0.000201	9.13		0.000369	9.13		0.000319	9.13		0.000655	9.13		0.000504	9.13		0.000705	9.13		0.000571	9.13		0.000587	9.13		0.000487	9.13		0.000302	9.13
				0.000587	9.14		0.000285	9.14		0.000201	9.14		0.000369	9.14		0.000319	9.14		0.000655	9.14		0.000504	9.14		0.000705	9.14		0.000571	9.14		0.000604	9.14		0.000487	9.14		0.000302	9.14
				0.000587	9.15		0.000285	9.15		0.000201	9.15		0.000369	9.15		0.000336	9.15		0.000655	9.15		0.000504	9.15		0.000705	9.15		0.000587	9.15		0.000604	9.15		0.000487	9.15		0.000302	9.15
				0.000587	9.16		0.000285	9.16		0.000201	9.16		0.000369	9.16		0.000336	9.16		0.000655	9.16		0.000504	9.16		0.000705	9.16		0.000587	9.16		0.000604	9.16		0.000504	9.16		0.000302	9.16
				0.000587	9.17		0.000285	9.17		0.000201	9.17		0.000369	9.17		0.000352	9.17		0.000655	9.17		0.000504	9.17		0.000705	9.17		0.000604	9.17		0.000621	9.17		0.000504	9.17		0.000302	9.17
				0.000587	9.18		0.000269	9.18		0.000201	9.18		0.000369	9.18		0.000369	9.18		0.000671	9.18		0.000504	9.18		0.000705	9.18		0.000604	9.18		0.000638	9.18		0.000504	9.18		0.000302	9.18
				0.000587	9.19		0.000269	9.19		0.000201	9.19		0.000369	9.19		0.000386	9.19		0.000671	9.19		0.00052	9.19		0.000705	9.19		0.000604	9.19		0.000638	9.19		0.000504	9.19		0.000302	9.19
				0.000604	9.2		0.000269	9.2		0.000201	9.2		0.000369	9.2		0.000403	9.2		0.000688	9.2		0.00052	9.2		0.000722	9.2		0.000604	9.2		0.000638	9.2		0.000504	9.2		0.000302	9.2
				0.000604	9.21		0.000269	9.21		0.000218	9.21		0.000369	9.21		0.000403	9.21		0.000688	9.21		0.00052	9.21		0.000722	9.21		0.000604	9.21		0.000638	9.21		0.000487	9.21		0.000302	9.21
				0.000604	9.22		0.000269	9.22		0.000218	9.22		0.000369	9.22		0.00042	9.22		0.000688	9.22		0.00052	9.22		0.000722	9.22		0.000604	9.22		0.000638	9.22		0.000487	9.22		0.000302	9.22
				0.000604	9.23		0.000269	9.23		0.000218	9.23		0.000369	9.23		0.00042	9.23		0.000688	9.23		0.000504	9.23		0.000722	9.23		0.000587	9.23		0.000638	9.23		0.000487	9.23		0.000302	9.23
				0.000604	9.24		0.000269	9.24		0.000201	9.24		0.000369	9.24		0.00042	9.24		0.000688	9.24		0.000504	9.24		0.000722	9.24		0.000587	9.24		0.000655	9.24		0.000487	9.24		0.000302	9.24
				0.000604	9.25		0.000269	9.25		0.000201	9.25		0.000369	9.25		0.00042	9.25		0.000688	9.25		0.000504	9.25		0.000705	9.25		0.000604	9.25		0.000655	9.25		0.000487	9.25		0.000285	9.25
				0.000604	9.26		0.000269	9.26		0.000201	9.26		0.000369	9.26		0.000403	9.26		0.000688	9.26		0.000504	9.26		0.000705	9.26		0.000604	9.26		0.000655	9.26		0.000487	9.26		0.000285	9.26
				0.000604	9.27		0.000269	9.27		0.000201	9.27		0.000352	9.27		0.000386	9.27		0.000688	9.27		0.000504	9.27		0.000705	9.27		0.000604	9.27		0.000655	9.27		0.000487	9.27		0.000285	9.27
				0.000604	9.28		0.000269	9.28		0.000201	9.28		0.000352	9.28		0.000369	9.28		0.000688	9.28		0.000504	9.28		0.000705	9.28		0.000604	9.28		0.000655	9.28		0.000504	9.28		0.000302	9.28
				0.000604	9.29		0.000269	9.29		0.000201	9.29		0.000352	9.29		0.000352	9.29		0.000688	9.29		0.000504	9.29		0.000722	9.29		0.000604	9.29		0.000671	9.29		0.000504	9.29		0.000302	9.29
				0.000604	9.3		0.000269	9.3		0.000201	9.3		0.000352	9.3		0.000352	9.3		0.000688	9.3		0.000504	9.3		0.000722	9.3		0.000587	9.3		0.000671	9.3		0.00052	9.3		0.000302	9.3
				0.000604	9.31		0.000269	9.31		0.000201	9.31		0.000352	9.31		0.000336	9.31		0.000688	9.31		0.000504	9.31		0.000722	9.31		0.000587	9.31		0.000671	9.31		0.00052	9.31		0.000319	9.31
				0.000604	9.32		0.000285	9.32		0.000201	9.32		0.000352	9.32		0.000319	9.32		0.000688	9.32		0.000504	9.32		0.000722	9.32		0.000571	9.32		0.000671	9.32		0.00052	9.32		0.000319	9.32
				0.000604	9.33		0.000285	9.33		0.000201	9.33		0.000369	9.33		0.000319	9.33		0.000688	9.33		0.000504	9.33		0.000722	9.33		0.000571	9.33		0.000671	9.33		0.00052	9.33		0.000319	9.33
				0.000604	9.34		0.000285	9.34		0.000201	9.34		0.000369	9.34		0.000302	9.34		0.000688	9.34		0.000504	9.34		0.000722	9.34		0.000571	9.34		0.000671	9.34		0.00052	9.34		0.000319	9.34
				0.000587	9.35		0.000285	9.35		0.000201	9.35		0.000369	9.35		0.000285	9.35		0.000688	9.35		0.000504	9.35		0.000722	9.35		0.000571	9.35		0.000671	9.35		0.000537	9.35		0.000336	9.35
				0.000604	9.36		0.000285	9.36		0.000201	9.36		0.000369	9.36		0.000285	9.36		0.000688	9.36		0.000504	9.36		0.000722	9.36		0.000587	9.36		0.000671	9.36		0.000537	9.36		0.000336	9.36
				0.000604	9.37		0.000269	9.37		0.000218	9.37		0.000369	9.37		0.000269	9.37		0.000688	9.37		0.000504	9.37		0.000722	9.37		0.000604	9.37		0.000688	9.37		0.000537	9.37		0.000319	9.37
				0.000604	9.38		0.000269	9.38		0.000218	9.38		0.000369	9.38		0.000252	9.38		0.000688	9.38		0.000504	9.38		0.000722	9.38		0.000621	9.38		0.000705	9.38		0.000537	9.38		0.000319	9.38
				0.000604	9.39		0.000285	9.39		0.000218	9.39		0.000369	9.39		0.000252	9.39		0.000688	9.39		0.000504	9.39		0.000739	9.39		0.000621	9.39		0.000705	9.39		0.000537	9.39		0.000319	9.39
				0.000604	9.4		0.000285	9.4		0.000218	9.4		0.000369	9.4		0.000252	9.4		0.000671	9.4		0.000504	9.4		0.000739	9.4		0.000621	9.4		0.000705	9.4		0.000537	9.4		0.000319	9.4
				0.000604	9.41		0.000285	9.41		0.000218	9.41		0.000369	9.41		0.000252	9.41		0.000671	9.41		0.000504	9.41		0.000739	9.41		0.000604	9.41		0.000705	9.41		0.000537	9.41		0.000336	9.41
				0.000604	9.42		0.000285	9.42		0.000218	9.42		0.000369	9.42		0.000269	9.42		0.000671	9.42		0.000504	9.42		0.000739	9.42		0.000587	9.42		0.000705	9.42		0.000537	9.42		0.000336	9.42
				0.000604	9.43		0.000285	9.43		0.000218	9.43		0.000369	9.43		0.000269	9.43		0.000671	9.43		0.000504	9.43		0.000739	9.43		0.000587	9.43		0.000705	9.43		0.000537	9.43		0.000352	9.43
				0.000604	9.44		0.000269	9.44		0.000201	9.44		0.000369	9.44		0.000269	9.44		0.000671	9.44		0.000504	9.44		0.000722	9.44		0.000571	9.44		0.000705	9.44		0.000554	9.44		0.000352	9.44
				0.000604	9.45		0.000269	9.45		0.000201	9.45		0.000386	9.45		0.000285	9.45		0.000671	9.45		0.000504	9.45		0.000722	9.45		0.000571	9.45		0.000705	9.45		0.000554	9.45		0.000352	9.45
				0.000604	9.46		0.000269	9.46		0.000201	9.46		0.000386	9.46		0.000285	9.46		0.000671	9.46		0.000504	9.46		0.000722	9.46		0.000571	9.46		0.000705	9.46		0.000554	9.46		0.000352	9.46
				0.000604	9.47		0.000269	9.47		0.000201	9.47		0.000386	9.47		0.000285	9.47		0.000671	9.47		0.000504	9.47		0.000722	9.47		0.000587	9.47		0.000705	9.47		0.000554	9.47		0.000352	9.47
				0.000604	9.48		0.000269	9.48		0.000201	9.48		0.000386	9.48		0.000285	9.48		0.000671	9.48		0.000504	9.48		0.000722	9.48		0.000587	9.48		0.000722	9.48		0.000554	9.48		0.000352	9.48
				0.000604	9.49		0.000269	9.49		0.000201	9.49		0.000386	9.49		0.000285	9.49		0.000671	9.49		0.000504	9.49		0.000722	9.49		0.000587	9.49		0.000722	9.49		0.000537	9.49		0.000336	9.49
				0.000604	9.5		0.000269	9.5		0.000201	9.5		0.000386	9.5		0.000285	9.5		0.000671	9.5		0.000487	9.5		0.000722	9.5		0.000587	9.5		0.000722	9.5		0.000537	9.5		0.000336	9.5
				0.000604	9.51		0.000269	9.51		0.000201	9.51		0.000369	9.51		0.000285	9.51		0.000671	9.51		0.000487	9.51		0.000722	9.51		0.000571	9.51		0.000739	9.51		0.000537	9.51		0.000336	9.51
				0.000604	9.52		0.000269	9.52		0.000201	9.52		0.000369	9.52		0.000285	9.52		0.000655	9.52		0.000487	9.52		0.000722	9.52		0.000571	9.52		0.000739	9.52		0.000537	9.52		0.000336	9.52
				0.000587	9.53		0.000269	9.53		0.000201	9.53		0.000369	9.53		0.000302	9.53		0.000655	9.53		0.000504	9.53		0.000722	9.53		0.000554	9.53		0.000739	9.53		0.00052	9.53		0.000336	9.53
				0.000587	9.54		0.000269	9.54		0.000218	9.54		0.000369	9.54		0.000302	9.54		0.000638	9.54		0.000504	9.54		0.000722	9.54		0.000554	9.54		0.000739	9.54		0.00052	9.54		0.000336	9.54
				0.000587	9.55		0.000269	9.55		0.000218	9.55		0.000369	9.55		0.000302	9.55		0.000638	9.55		0.000504	9.55		0.000722	9.55		0.000554	9.55		0.000739	9.55		0.00052	9.55		0.000352	9.55
				0.000587	9.56		0.000269	9.56		0.000218	9.56		0.000369	9.56		0.000285	9.56		0.000621	9.56		0.000504	9.56		0.000722	9.56		0.000554	9.56		0.000755	9.56		0.00052	9.56		0.000352	9.56
				0.000587	9.57		0.000269	9.57		0.000218	9.57		0.000369	9.57		0.000269	9.57		0.000621	9.57		0.000504	9.57		0.000722	9.57		0.000571	9.57		0.000755	9.57		0.000504	9.57		0.000352	9.57
				0.000604	9.58		0.000269	9.58		0.000218	9.58		0.000369	9.58		0.000269	9.58		0.000621	9.58		0.000504	9.58		0.000739	9.58		0.000571	9.58		0.000755	9.58		0.000504	9.58		0.000352	9.58
				0.000604	9.59		0.000269	9.59		0.000218	9.59		0.000369	9.59		0.000252	9.59		0.000621	9.59		0.000504	9.59		0.000739	9.59		0.000571	9.59		0.000772	9.59		0.000487	9.59		0.000352	9.59
				0.000604	9.6		0.000269	9.6		0.000218	9.6		0.000369	9.6		0.000252	9.6		0.000621	9.6		0.000504	9.6		0.000739	9.6		0.000571	9.6		0.000772	9.6		0.000487	9.6		0.000352	9.6
				0.000604	9.61		0.000252	9.61		0.000218	9.61		0.000386	9.61		0.000269	9.61		0.000621	9.61		0.000504	9.61		0.000739	9.61		0.000554	9.61		0.000772	9.61		0.000487	9.61		0.000352	9.61
				0.000604	9.62		0.000252	9.62		0.000218	9.62		0.000386	9.62		0.000269	9.62		0.000621	9.62		0.000504	9.62		0.000739	9.62		0.000554	9.62		0.000789	9.62		0.000504	9.62		0.000352	9.62
				0.000604	9.63		0.000252	9.63		0.000218	9.63		0.000386	9.63		0.000285	9.63		0.000621	9.63		0.000504	9.63		0.000739	9.63		0.000554	9.63		0.000772	9.63		0.000504	9.63		0.000352	9.63
				0.000604	9.64		0.000252	9.64		0.000218	9.64		0.000386	9.64		0.000285	9.64		0.000621	9.64		0.000504	9.64		0.000739	9.64		0.000537	9.64		0.000772	9.64		0.000504	9.64		0.000352	9.64
				0.000604	9.65		0.000252	9.65		0.000218	9.65		0.000386	9.65		0.000285	9.65		0.000621	9.65		0.000487	9.65		0.000739	9.65		0.000537	9.65		0.000755	9.65		0.000504	9.65		0.000352	9.65
				0.000604	9.66		0.000252	9.66		0.000218	9.66		0.000386	9.66		0.000285	9.66		0.000604	9.66		0.000487	9.66		0.000739	9.66		0.000537	9.66		0.000755	9.66		0.000504	9.66		0.000352	9.66
				0.000604	9.67		0.000252	9.67		0.000218	9.67		0.000386	9.67		0.000285	9.67		0.000604	9.67		0.000487	9.67		0.000722	9.67		0.000554	9.67		0.000739	9.67		0.000504	9.67		0.000352	9.67
				0.000604	9.68		0.000252	9.68		0.000218	9.68		0.000386	9.68		0.000285	9.68		0.000604	9.68		0.000487	9.68		0.000722	9.68		0.000554	9.68		0.000739	9.68		0.000504	9.68		0.000336	9.68
				0.000604	9.69		0.000269	9.69		0.000218	9.69		0.000386	9.69		0.000285	9.69		0.000587	9.69		0.000487	9.69		0.000722	9.69		0.000571	9.69		0.000739	9.69		0.000504	9.69		0.000336	9.69
				0.000604	9.7		0.000269	9.7		0.000218	9.7		0.000386	9.7		0.000285	9.7		0.000604	9.7		0.000487	9.7		0.000722	9.7		0.000571	9.7		0.000739	9.7		0.000504	9.7		0.000336	9.7
				0.000604	9.71		0.000269	9.71		0.000218	9.71		0.000386	9.71		0.000302	9.71		0.000604	9.71		0.000487	9.71		0.000722	9.71		0.000587	9.71		0.000722	9.71		0.000487	9.71		0.000336	9.71
				0.000604	9.72		0.000269	9.72		0.000218	9.72		0.000369	9.72		0.000302	9.72		0.000604	9.72		0.000487	9.72		0.000722	9.72		0.000587	9.72		0.000722	9.72		0.000487	9.72		0.000336	9.72
				0.000604	9.73		0.000269	9.73		0.000218	9.73		0.000369	9.73		0.000319	9.73		0.000621	9.73		0.000487	9.73		0.000705	9.73		0.000571	9.73		0.000705	9.73		0.000487	9.73		0.000336	9.73
				0.000604	9.74		0.000269	9.74		0.000218	9.74		0.000369	9.74		0.000336	9.74		0.000621	9.74		0.000487	9.74		0.000705	9.74		0.000571	9.74		0.000705	9.74		0.000487	9.74		0.000352	9.74
				0.000604	9.75		0.000269	9.75		0.000201	9.75		0.000369	9.75		0.000336	9.75		0.000621	9.75		0.000487	9.75		0.000705	9.75		0.000571	9.75		0.000688	9.75		0.000487	9.75		0.000352	9.75
				0.000604	9.76		0.000269	9.76		0.000201	9.76		0.000369	9.76		0.000336	9.76		0.000621	9.76		0.000487	9.76		0.000705	9.76		0.000571	9.76		0.000688	9.76		0.000487	9.76		0.000352	9.76
				0.000604	9.77		0.000269	9.77		0.000201	9.77		0.000369	9.77		0.000336	9.77		0.000621	9.77		0.000487	9.77		0.000705	9.77		0.000587	9.77		0.000688	9.77		0.000487	9.77		0.000336	9.77
				0.000604	9.78		0.000269	9.78		0.000201	9.78		0.000369	9.78		0.000319	9.78		0.000621	9.78		0.000487	9.78		0.000705	9.78		0.000587	9.78		0.000688	9.78		0.000487	9.78		0.000336	9.78
				0.000604	9.79		0.000269	9.79		0.000201	9.79		0.000369	9.79		0.000302	9.79		0.000621	9.79		0.000487	9.79		0.000705	9.79		0.000587	9.79		0.000688	9.79		0.000487	9.79		0.000336	9.79
				0.000604	9.8		0.000269	9.8		0.000201	9.8		0.000369	9.8		0.000285	9.8		0.000621	9.8		0.000487	9.8		0.000705	9.8		0.000587	9.8		0.000688	9.8		0.000504	9.8		0.000336	9.8
				0.000604	9.81		0.000269	9.81		0.000201	9.81		0.000369	9.81		0.000285	9.81		0.000604	9.81		0.000487	9.81		0.000722	9.81		0.000587	9.81		0.000705	9.81		0.000504	9.81		0.000336	9.81
				0.000621	9.82		0.000269	9.82		0.000201	9.82		0.000369	9.82		0.000269	9.82		0.000604	9.82		0.000487	9.82		0.000722	9.82		0.000587	9.82		0.000705	9.82		0.000504	9.82		0.000336	9.82
				0.000621	9.83		0.000269	9.83		0.000201	9.83		0.000369	9.83		0.000285	9.83		0.000587	9.83		0.000504	9.83		0.000722	9.83		0.000587	9.83		0.000705	9.83		0.000504	9.83		0.000336	9.83
				0.000621	9.84		0.000269	9.84		0.000201	9.84		0.000369	9.84		0.000285	9.84		0.000587	9.84		0.000504	9.84		0.000705	9.84		0.000571	9.84		0.000688	9.84		0.000504	9.84		0.000336	9.84
				0.000604	9.85		0.000269	9.85		0.000201	9.85		0.000369	9.85		0.000302	9.85		0.000587	9.85		0.000504	9.85		0.000705	9.85		0.000571	9.85		0.000688	9.85		0.000504	9.85		0.000336	9.85
				0.000604	9.86		0.000269	9.86		0.000218	9.86		0.000369	9.86		0.000302	9.86		0.000587	9.86		0.000504	9.86		0.000705	9.86		0.000554	9.86		0.000688	9.86		0.000504	9.86		0.000336	9.86
				0.000604	9.87		0.000269	9.87		0.000218	9.87		0.000369	9.87		0.000319	9.87		0.000587	9.87		0.000504	9.87		0.000705	9.87		0.000554	9.87		0.000688	9.87		0.000504	9.87		0.000352	9.87
				0.000604	9.88		0.000269	9.88		0.000218	9.88		0.000369	9.88		0.000319	9.88		0.000604	9.88		0.000504	9.88		0.000705	9.88		0.000554	9.88		0.000688	9.88		0.000504	9.88		0.000352	9.88
				0.000604	9.89		0.000269	9.89		0.000218	9.89		0.000369	9.89		0.000319	9.89		0.000604	9.89		0.000504	9.89		0.000705	9.89		0.000554	9.89		0.000705	9.89		0.000504	9.89		0.000336	9.89
				0.000604	9.9		0.000269	9.9		0.000218	9.9		0.000369	9.9		0.000319	9.9		0.000604	9.9		0.000504	9.9		0.000705	9.9		0.000554	9.9		0.000705	9.9		0.000504	9.9		0.000336	9.9
				0.000604	9.91		0.000269	9.91		0.000218	9.91		0.000369	9.91		0.000319	9.91		0.000604	9.91		0.000504	9.91		0.000705	9.91		0.000554	9.91		0.000705	9.91		0.000504	9.91		0.000336	9.91
				0.000604	9.92		0.000269	9.92		0.000218	9.92		0.000369	9.92		0.000319	9.92		0.000604	9.92		0.000504	9.92		0.000705	9.92		0.000554	9.92		0.000722	9.92		0.00052	9.92		0.000336	9.92
				0.000604	9.93		0.000269	9.93		0.000201	9.93		0.000369	9.93		0.000319	9.93		0.000604	9.93		0.000504	9.93		0.000705	9.93		0.000554	9.93		0.000722	9.93		0.00052	9.93		0.000319	9.93
				0.000604	9.94		0.000269	9.94		0.000201	9.94		0.000369	9.94		0.000319	9.94		0.000604	9.94		0.000504	9.94		0.000705	9.94		0.000554	9.94		0.000722	9.94		0.00052	9.94		0.000319	9.94
				0.000604	9.95		0.000285	9.95		0.000201	9.95		0.000369	9.95		0.000336	9.95		0.000604	9.95		0.000504	9.95		0.000705	9.95		0.000554	9.95		0.000722	9.95		0.00052	9.95		0.000319	9.95
				0.000604	9.96		0.000285	9.96		0.000218	9.96		0.000369	9.96		0.000352	9.96		0.000604	9.96		0.000504	9.96		0.000705	9.96		0.000571	9.96		0.000722	9.96		0.00052	9.96		0.000319	9.96
				0.000604	9.97		0.000269	9.97		0.000218	9.97		0.000369	9.97		0.000352	9.97		0.000604	9.97		0.000504	9.97		0.000705	9.97		0.000571	9.97		0.000705	9.97		0.00052	9.97		0.000319	9.97
				0.000604	9.98		0.000269	9.98		0.000218	9.98		0.000369	9.98		0.000369	9.98		0.000604	9.98		0.000504	9.98		0.000705	9.98		0.000571	9.98		0.000705	9.98		0.00052	9.98		0.000319	9.98
				0.000604	9.99		0.000269	9.99		0.000201	9.99		0.000369	9.99		0.000386	9.99		0.000621	9.99		0.000504	9.99		0.000705	9.99		0.000587	9.99		0.000705	9.99		0.00052	9.99		0.000319	9.99
				0.000604	10		0.000269	10		0.000201	10		0.000369	10		0.000386	10		0.000621	10		0.000504	10		0.000705	10		0.000587	10		0.000722	10		0.00052	10		0.000319	10
				0.000604	10.01		0.000269	10.01		0.000201	10.01		0.000369	10.01		0.000369	10.01		0.000621	10.01		0.000504	10.01		0.000705	10.01		0.000587	10.01		0.000722	10.01		0.00052	10.01		0.000302	10.01
				0.000604	10.02		0.000269	10.02		0.000201	10.02		0.000369	10.02		0.000369	10.02		0.000621	10.02		0.00052	10.02		0.000722	10.02		0.000587	10.02		0.000722	10.02		0.00052	10.02		0.000302	10.02
				0.000621	10.03		0.000269	10.03		0.000201	10.03		0.000369	10.03		0.000352	10.03		0.000621	10.03		0.00052	10.03		0.000722	10.03		0.000571	10.03		0.000739	10.03		0.00052	10.03		0.000302	10.03
				0.000621	10.04		0.000285	10.04		0.000201	10.04		0.000369	10.04		0.000352	10.04		0.000621	10.04		0.00052	10.04		0.000722	10.04		0.000571	10.04		0.000739	10.04		0.000537	10.04		0.000319	10.04
				0.000621	10.05		0.000285	10.05		0.000201	10.05		0.000386	10.05		0.000336	10.05		0.000621	10.05		0.00052	10.05		0.000722	10.05		0.000571	10.05		0.000722	10.05		0.000537	10.05		0.000319	10.05
				0.000621	10.06		0.000285	10.06		0.000201	10.06		0.000386	10.06		0.000336	10.06		0.000621	10.06		0.000504	10.06		0.000722	10.06		0.000571	10.06		0.000722	10.06		0.000537	10.06		0.000319	10.06
				0.000604	10.07		0.000285	10.07		0.000201	10.07		0.000386	10.07		0.000336	10.07		0.000604	10.07		0.000504	10.07		0.000722	10.07		0.000587	10.07		0.000722	10.07		0.000537	10.07		0.000336	10.07
				0.000604	10.08		0.000285	10.08		0.000218	10.08		0.000386	10.08		0.000336	10.08		0.000604	10.08		0.000504	10.08		0.000722	10.08		0.000587	10.08		0.000705	10.08		0.000537	10.08		0.000336	10.08
				0.000604	10.09		0.000269	10.09		0.000201	10.09		0.000386	10.09		0.000336	10.09		0.000604	10.09		0.000504	10.09		0.000722	10.09		0.000587	10.09		0.000722	10.09		0.000554	10.09		0.000319	10.09
				0.000604	10.1		0.000269	10.1		0.000201	10.1		0.000386	10.1		0.000319	10.1		0.000621	10.1		0.000504	10.1		0.000722	10.1		0.000587	10.1		0.000722	10.1		0.000554	10.1		0.000319	10.1
				0.000604	10.11		0.000269	10.11		0.000218	10.11		0.000386	10.11		0.000319	10.11		0.000621	10.11		0.000504	10.11		0.000722	10.11		0.000587	10.11		0.000722	10.11		0.000554	10.11		0.000319	10.11
				0.000621	10.12		0.000269	10.12		0.000218	10.12		0.000369	10.12		0.000319	10.12		0.000621	10.12		0.000504	10.12		0.000722	10.12		0.000571	10.12		0.000739	10.12		0.000571	10.12		0.000302	10.12
				0.000621	10.13		0.000269	10.13		0.000218	10.13		0.000369	10.13		0.000302	10.13		0.000604	10.13		0.000504	10.13		0.000722	10.13		0.000571	10.13		0.000739	10.13		0.000571	10.13		0.000302	10.13
				0.000621	10.14		0.000285	10.14		0.000218	10.14		0.000352	10.14		0.000302	10.14		0.000604	10.14		0.000504	10.14		0.000722	10.14		0.000554	10.14		0.000755	10.14		0.000571	10.14		0.000319	10.14
				0.000621	10.15		0.000285	10.15		0.000218	10.15		0.000352	10.15		0.000302	10.15		0.000604	10.15		0.000504	10.15		0.000722	10.15		0.000554	10.15		0.000755	10.15		0.000571	10.15		0.000319	10.15
				0.000621	10.16		0.000285	10.16		0.000218	10.16		0.000352	10.16		0.000285	10.16		0.000604	10.16		0.000504	10.16		0.000722	10.16		0.000554	10.16		0.000739	10.16		0.000571	10.16		0.000319	10.16
				0.000621	10.17		0.000285	10.17		0.000218	10.17		0.000352	10.17		0.000285	10.17		0.000604	10.17		0.000487	10.17		0.000722	10.17		0.000554	10.17		0.000739	10.17		0.000554	10.17		0.000319	10.17
				0.000621	10.18		0.000285	10.18		0.000218	10.18		0.000369	10.18		0.000285	10.18		0.000604	10.18		0.000487	10.18		0.000722	10.18		0.000554	10.18		0.000755	10.18		0.000554	10.18		0.000319	10.18
				0.000604	10.19		0.000285	10.19		0.000218	10.19		0.000369	10.19		0.000285	10.19		0.000604	10.19		0.000487	10.19		0.000705	10.19		0.000571	10.19		0.000755	10.19		0.000554	10.19		0.000319	10.19
				0.000604	10.2		0.000285	10.2		0.000218	10.2		0.000369	10.2		0.000285	10.2		0.000604	10.2		0.000487	10.2		0.000705	10.2		0.000571	10.2		0.000772	10.2		0.000554	10.2		0.000319	10.2
				0.000604	10.21		0.000285	10.21		0.000218	10.21		0.000369	10.21		0.000285	10.21		0.000604	10.21		0.000487	10.21		0.000705	10.21		0.000571	10.21		0.000772	10.21		0.000554	10.21		0.000319	10.21
				0.000604	10.22		0.000285	10.22		0.000218	10.22		0.000369	10.22		0.000285	10.22		0.000621	10.22		0.000487	10.22		0.000705	10.22		0.000571	10.22		0.000789	10.22		0.000554	10.22		0.000319	10.22
				0.000604	10.23		0.000285	10.23		0.000201	10.23		0.000369	10.23		0.000269	10.23		0.000621	10.23		0.000504	10.23		0.000705	10.23		0.000571	10.23		0.000789	10.23		0.000554	10.23		0.000319	10.23
				0.000604	10.24		0.000285	10.24		0.000201	10.24		0.000369	10.24		0.000269	10.24		0.000621	10.24		0.000504	10.24		0.000705	10.24		0.000571	10.24		0.000789	10.24		0.000554	10.24		0.000319	10.24
				0.000604	10.25		0.000285	10.25		0.000201	10.25		0.000369	10.25		0.000269	10.25		0.000621	10.25		0.000504	10.25		0.000705	10.25		0.000571	10.25		0.000789	10.25		0.000554	10.25		0.000319	10.25
				0.000604	10.26		0.000285	10.26		0.000201	10.26		0.000369	10.26		0.000252	10.26		0.000604	10.26		0.000504	10.26		0.000705	10.26		0.000587	10.26		0.000789	10.26		0.000554	10.26		0.000319	10.26
				0.000604	10.27		0.000269	10.27		0.000201	10.27		0.000352	10.27		0.000252	10.27		0.000604	10.27		0.000504	10.27		0.000705	10.27		0.000587	10.27		0.000789	10.27		0.000554	10.27		0.000319	10.27
				0.000604	10.28		0.000269	10.28		0.000201	10.28		0.000352	10.28		0.000252	10.28		0.000604	10.28		0.00052	10.28		0.000705	10.28		0.000604	10.28		0.000789	10.28		0.000554	10.28		0.000319	10.28
				0.000604	10.29		0.000269	10.29		0.000201	10.29		0.000352	10.29		0.000252	10.29		0.000587	10.29		0.00052	10.29		0.000722	10.29		0.000604	10.29		0.000789	10.29		0.000554	10.29		0.000319	10.29
				0.000604	10.3		0.000269	10.3		0.000201	10.3		0.000369	10.3		0.000252	10.3		0.000587	10.3		0.00052	10.3		0.000722	10.3		0.000604	10.3		0.000789	10.3		0.000554	10.3		0.000319	10.3
				0.000621	10.31		0.000269	10.31		0.000201	10.31		0.000369	10.31		0.000269	10.31		0.000587	10.31		0.00052	10.31		0.000722	10.31		0.000604	10.31		0.000789	10.31		0.000571	10.31		0.000319	10.31
				0.000621	10.32		0.000269	10.32		0.000201	10.32		0.000369	10.32		0.000269	10.32		0.000587	10.32		0.00052	10.32		0.000722	10.32		0.000604	10.32		0.000789	10.32		0.000571	10.32		0.000336	10.32
				0.000621	10.33		0.000252	10.33		0.000201	10.33		0.000369	10.33		0.000269	10.33		0.000587	10.33		0.000504	10.33		0.000722	10.33		0.000587	10.33		0.000789	10.33		0.000571	10.33		0.000336	10.33
				0.000621	10.34		0.000252	10.34		0.000201	10.34		0.000369	10.34		0.000269	10.34		0.000587	10.34		0.000504	10.34		0.000722	10.34		0.000587	10.34		0.000789	10.34		0.000587	10.34		0.000336	10.34
				0.000621	10.35		0.000252	10.35		0.000201	10.35		0.000369	10.35		0.000269	10.35		0.000604	10.35		0.000504	10.35		0.000739	10.35		0.000587	10.35		0.000789	10.35		0.000587	10.35		0.000336	10.35
				0.000621	10.36		0.000269	10.36		0.000201	10.36		0.000369	10.36		0.000252	10.36		0.000604	10.36		0.000504	10.36		0.000739	10.36		0.000587	10.36		0.000789	10.36		0.000587	10.36		0.000336	10.36
				0.000621	10.37		0.000269	10.37		0.000218	10.37		0.000369	10.37		0.000252	10.37		0.000604	10.37		0.000504	10.37		0.000739	10.37		0.000587	10.37		0.000772	10.37		0.000587	10.37		0.000336	10.37
				0.000621	10.38		0.000269	10.38		0.000218	10.38		0.000369	10.38		0.000252	10.38		0.000604	10.38		0.00052	10.38		0.000739	10.38		0.000587	10.38		0.000772	10.38		0.000571	10.38		0.000336	10.38
				0.000621	10.39		0.000269	10.39		0.000218	10.39		0.000369	10.39		0.000235	10.39		0.000604	10.39		0.00052	10.39		0.000722	10.39		0.000587	10.39		0.000772	10.39		0.000571	10.39		0.000336	10.39
				0.000621	10.4		0.000269	10.4		0.000201	10.4		0.000369	10.4		0.000218	10.4		0.000604	10.4		0.00052	10.4		0.000722	10.4		0.000587	10.4		0.000772	10.4		0.000554	10.4		0.000336	10.4
				0.000621	10.41		0.000269	10.41		0.000201	10.41		0.000369	10.41		0.000201	10.41		0.000621	10.41		0.000504	10.41		0.000722	10.41		0.000587	10.41		0.000772	10.41		0.000554	10.41		0.000336	10.41
				0.000621	10.42		0.000269	10.42		0.000201	10.42		0.000352	10.42		0.000201	10.42		0.000621	10.42		0.000504	10.42		0.000722	10.42		0.000587	10.42		0.000772	10.42		0.000537	10.42		0.000336	10.42
				0.000621	10.43		0.000269	10.43		0.000201	10.43		0.000352	10.43		0.000201	10.43		0.000621	10.43		0.000504	10.43		0.000722	10.43		0.000571	10.43		0.000755	10.43		0.000537	10.43		0.000336	10.43
				0.000621	10.44		0.000269	10.44		0.000201	10.44		0.000352	10.44		0.000201	10.44		0.000621	10.44		0.000504	10.44		0.000722	10.44		0.000571	10.44		0.000755	10.44		0.000537	10.44		0.000336	10.44
				0.000621	10.45		0.000269	10.45		0.000201	10.45		0.000369	10.45		0.000201	10.45		0.000604	10.45		0.00052	10.45		0.000722	10.45		0.000554	10.45		0.000755	10.45		0.000537	10.45		0.000336	10.45
				0.000621	10.46		0.000269	10.46		0.000201	10.46		0.000369	10.46		0.000201	10.46		0.000604	10.46		0.00052	10.46		0.000722	10.46		0.000554	10.46		0.000755	10.46		0.000537	10.46		0.000336	10.46
				0.000621	10.47		0.000269	10.47		0.000201	10.47		0.000369	10.47		0.000201	10.47		0.000604	10.47		0.000504	10.47		0.000722	10.47		0.000554	10.47		0.000755	10.47		0.00052	10.47		0.000336	10.47
				0.000621	10.48		0.000269	10.48		0.000201	10.48		0.000369	10.48		0.000201	10.48		0.000587	10.48		0.000504	10.48		0.000722	10.48		0.000554	10.48		0.000755	10.48		0.00052	10.48		0.000336	10.48
				0.000621	10.49		0.000269	10.49		0.000201	10.49		0.000369	10.49		0.000201	10.49		0.000587	10.49		0.000504	10.49		0.000705	10.49		0.000554	10.49		0.000755	10.49		0.00052	10.49		0.000336	10.49
				0.000621	10.5		0.000269	10.5		0.000201	10.5		0.000352	10.5		0.000218	10.5		0.000587	10.5		0.000504	10.5		0.000705	10.5		0.000571	10.5		0.000755	10.5		0.00052	10.5		0.000336	10.5
				0.000621	10.51		0.000269	10.51		0.000201	10.51		0.000352	10.51		0.000218	10.51		0.000587	10.51		0.00052	10.51		0.000705	10.51		0.000587	10.51		0.000755	10.51		0.000504	10.51		0.000336	10.51
				0.000621	10.52		0.000269	10.52		0.000185	10.52		0.000352	10.52		0.000235	10.52		0.000587	10.52		0.00052	10.52		0.000705	10.52		0.000587	10.52		0.000755	10.52		0.000504	10.52		0.000336	10.52
				0.000621	10.53		0.000269	10.53		0.000185	10.53		0.000352	10.53		0.000235	10.53		0.000587	10.53		0.000504	10.53		0.000722	10.53		0.000587	10.53		0.000755	10.53		0.000504	10.53		0.000336	10.53
				0.000621	10.54		0.000269	10.54		0.000185	10.54		0.000352	10.54		0.000252	10.54		0.000587	10.54		0.000504	10.54		0.000722	10.54		0.000587	10.54		0.000755	10.54		0.000504	10.54		0.000336	10.54
				0.000621	10.55		0.000269	10.55		0.000201	10.55		0.000352	10.55		0.000252	10.55		0.000604	10.55		0.000504	10.55		0.000722	10.55		0.000587	10.55		0.000755	10.55		0.000504	10.55		0.000336	10.55
				0.000621	10.56		0.000269	10.56		0.000201	10.56		0.000369	10.56		0.000252	10.56		0.000604	10.56		0.000504	10.56		0.000722	10.56		0.000587	10.56		0.000755	10.56		0.000504	10.56		0.000336	10.56
				0.000621	10.57		0.000269	10.57		0.000201	10.57		0.000369	10.57		0.000252	10.57		0.000604	10.57		0.000504	10.57		0.000722	10.57		0.000587	10.57		0.000755	10.57		0.000504	10.57		0.000319	10.57
				0.000621	10.58		0.000269	10.58		0.000201	10.58		0.000369	10.58		0.000252	10.58		0.000587	10.58		0.000504	10.58		0.000705	10.58		0.000604	10.58		0.000755	10.58		0.000504	10.58		0.000319	10.58
				0.000621	10.59		0.000269	10.59		0.000201	10.59		0.000369	10.59		0.000252	10.59		0.000587	10.59		0.000504	10.59		0.000705	10.59		0.000604	10.59		0.000755	10.59		0.000504	10.59		0.000319	10.59
				0.000621	10.6		0.000269	10.6		0.000201	10.6		0.000386	10.6		0.000252	10.6		0.000587	10.6		0.000504	10.6		0.000705	10.6		0.000604	10.6		0.000739	10.6		0.000504	10.6		0.000319	10.6
				0.000621	10.61		0.000269	10.61		0.000201	10.61		0.000386	10.61		0.000252	10.61		0.000587	10.61		0.00052	10.61		0.000722	10.61		0.000604	10.61		0.000739	10.61		0.00052	10.61		0.000319	10.61
				0.000604	10.62		0.000269	10.62		0.000201	10.62		0.000386	10.62		0.000269	10.62		0.000587	10.62		0.00052	10.62		0.000722	10.62		0.000604	10.62		0.000722	10.62		0.00052	10.62		0.000319	10.62
				0.000604	10.63		0.000269	10.63		0.000201	10.63		0.000386	10.63		0.000269	10.63		0.000587	10.63		0.000504	10.63		0.000722	10.63		0.000604	10.63		0.000722	10.63		0.00052	10.63		0.000319	10.63
				0.000604	10.64		0.000269	10.64		0.000201	10.64		0.000386	10.64		0.000269	10.64		0.000571	10.64		0.000504	10.64		0.000722	10.64		0.000604	10.64		0.000705	10.64		0.00052	10.64		0.000319	10.64
				0.000604	10.65		0.000269	10.65		0.000201	10.65		0.000386	10.65		0.000285	10.65		0.000571	10.65		0.000504	10.65		0.000739	10.65		0.000587	10.65		0.000705	10.65		0.00052	10.65		0.000336	10.65
				0.000604	10.66		0.000269	10.66		0.000201	10.66		0.000369	10.66		0.000302	10.66		0.000571	10.66		0.000504	10.66		0.000739	10.66		0.000587	10.66		0.000705	10.66		0.00052	10.66		0.000336	10.66
				0.000604	10.67		0.000269	10.67		0.000218	10.67		0.000369	10.67		0.000336	10.67		0.000571	10.67		0.000504	10.67		0.000739	10.67		0.000587	10.67		0.000705	10.67		0.000504	10.67		0.000336	10.67
				0.000604	10.68		0.000269	10.68		0.000218	10.68		0.000369	10.68		0.000352	10.68		0.000554	10.68		0.000504	10.68		0.000739	10.68		0.000604	10.68		0.000705	10.68		0.000504	10.68		0.000336	10.68
				0.000621	10.69		0.000269	10.69		0.000218	10.69		0.000369	10.69		0.000386	10.69		0.000554	10.69		0.000504	10.69		0.000739	10.69		0.000621	10.69		0.000705	10.69		0.000504	10.69		0.000352	10.69
				0.000621	10.7		0.000269	10.7		0.000218	10.7		0.000369	10.7		0.000403	10.7		0.000554	10.7		0.000504	10.7		0.000755	10.7		0.000621	10.7		0.000705	10.7		0.000504	10.7		0.000352	10.7
				0.000621	10.71		0.000269	10.71		0.000218	10.71		0.000369	10.71		0.000403	10.71		0.000537	10.71		0.000504	10.71		0.000755	10.71		0.000638	10.71		0.000688	10.71		0.000504	10.71		0.000336	10.71
				0.000621	10.72		0.000269	10.72		0.000218	10.72		0.000369	10.72		0.000403	10.72		0.000537	10.72		0.00052	10.72		0.000755	10.72		0.000655	10.72		0.000688	10.72		0.000504	10.72		0.000336	10.72
				0.000621	10.73		0.000269	10.73		0.000218	10.73		0.000369	10.73		0.000403	10.73		0.000537	10.73		0.00052	10.73		0.000755	10.73		0.000655	10.73		0.000671	10.73		0.000487	10.73		0.000336	10.73
				0.000621	10.74		0.000269	10.74		0.000218	10.74		0.000369	10.74		0.000386	10.74		0.000537	10.74		0.00052	10.74		0.000755	10.74		0.000655	10.74		0.000671	10.74		0.000487	10.74		0.000336	10.74
				0.000621	10.75		0.000269	10.75		0.000218	10.75		0.000386	10.75		0.000369	10.75		0.000537	10.75		0.00052	10.75		0.000755	10.75		0.000655	10.75		0.000655	10.75		0.000487	10.75		0.000336	10.75
				0.000621	10.76		0.000269	10.76		0.000218	10.76		0.000386	10.76		0.000352	10.76		0.000537	10.76		0.00052	10.76		0.000755	10.76		0.000655	10.76		0.000655	10.76		0.00047	10.76		0.000336	10.76
				0.000621	10.77		0.000269	10.77		0.000218	10.77		0.000386	10.77		0.000336	10.77		0.000537	10.77		0.00052	10.77		0.000755	10.77		0.000655	10.77		0.000655	10.77		0.00047	10.77		0.000336	10.77
				0.000621	10.78		0.000269	10.78		0.000218	10.78		0.000403	10.78		0.000336	10.78		0.000537	10.78		0.00052	10.78		0.000755	10.78		0.000638	10.78		0.000655	10.78		0.00047	10.78		0.000336	10.78
				0.000604	10.79		0.000269	10.79		0.000218	10.79		0.000403	10.79		0.000319	10.79		0.000537	10.79		0.000504	10.79		0.000755	10.79		0.000638	10.79		0.000655	10.79		0.00047	10.79		0.000336	10.79
				0.000604	10.8		0.000269	10.8		0.000201	10.8		0.000403	10.8		0.000319	10.8		0.000537	10.8		0.000504	10.8		0.000755	10.8		0.000621	10.8		0.000671	10.8		0.00047	10.8		0.000336	10.8
				0.000604	10.81		0.000269	10.81		0.000201	10.81		0.000403	10.81		0.000319	10.81		0.00052	10.81		0.000504	10.81		0.000755	10.81		0.000621	10.81		0.000688	10.81		0.00047	10.81		0.000336	10.81
				0.000604	10.82		0.000269	10.82		0.000201	10.82		0.000403	10.82		0.000319	10.82		0.00052	10.82		0.000504	10.82		0.000755	10.82		0.000604	10.82		0.000688	10.82		0.00047	10.82		0.000319	10.82
				0.000604	10.83		0.000269	10.83		0.000201	10.83		0.000386	10.83		0.000336	10.83		0.00052	10.83		0.000504	10.83		0.000755	10.83		0.000587	10.83		0.000705	10.83		0.00047	10.83		0.000319	10.83
				0.000604	10.84		0.000269	10.84		0.000201	10.84		0.000386	10.84		0.000336	10.84		0.00052	10.84		0.000504	10.84		0.000772	10.84		0.000571	10.84		0.000722	10.84		0.000453	10.84		0.000319	10.84
				0.000604	10.85		0.000269	10.85		0.000201	10.85		0.000386	10.85		0.000352	10.85		0.00052	10.85		0.000504	10.85		0.000772	10.85		0.000571	10.85		0.000722	10.85		0.000453	10.85		0.000319	10.85
				0.000604	10.86		0.000269	10.86		0.000201	10.86		0.000386	10.86		0.000352	10.86		0.00052	10.86		0.000504	10.86		0.000772	10.86		0.000554	10.86		0.000739	10.86		0.000453	10.86		0.000336	10.86
				0.000604	10.87		0.000269	10.87		0.000201	10.87		0.000386	10.87		0.000352	10.87		0.00052	10.87		0.000504	10.87		0.000772	10.87		0.000554	10.87		0.000739	10.87		0.000436	10.87		0.000336	10.87
				0.000604	10.88		0.000269	10.88		0.000201	10.88		0.000386	10.88		0.000352	10.88		0.00052	10.88		0.000504	10.88		0.000772	10.88		0.000554	10.88		0.000739	10.88		0.000436	10.88		0.000336	10.88
				0.000604	10.89		0.000269	10.89		0.000201	10.89		0.000386	10.89		0.000352	10.89		0.00052	10.89		0.000504	10.89		0.000772	10.89		0.000571	10.89		0.000739	10.89		0.000436	10.89		0.000336	10.89
				0.000604	10.9		0.000269	10.9		0.000218	10.9		0.000386	10.9		0.000336	10.9		0.00052	10.9		0.000504	10.9		0.000772	10.9		0.000571	10.9		0.000739	10.9		0.000436	10.9		0.000336	10.9
				0.000604	10.91		0.000269	10.91		0.000218	10.91		0.000386	10.91		0.000336	10.91		0.000537	10.91		0.000504	10.91		0.000772	10.91		0.000587	10.91		0.000739	10.91		0.000436	10.91		0.000336	10.91
				0.000604	10.92		0.000269	10.92		0.000218	10.92		0.000386	10.92		0.000336	10.92		0.000537	10.92		0.000504	10.92		0.000772	10.92		0.000587	10.92		0.000739	10.92		0.000436	10.92		0.000336	10.92
				0.000604	10.93		0.000252	10.93		0.000218	10.93		0.000386	10.93		0.000319	10.93		0.000537	10.93		0.000504	10.93		0.000772	10.93		0.000587	10.93		0.000722	10.93		0.000436	10.93		0.000336	10.93
				0.000604	10.94		0.000252	10.94		0.000218	10.94		0.000386	10.94		0.000302	10.94		0.000537	10.94		0.000504	10.94		0.000772	10.94		0.000587	10.94		0.000722	10.94		0.000436	10.94		0.000336	10.94
				0.000604	10.95		0.000252	10.95		0.000218	10.95		0.000386	10.95		0.000285	10.95		0.000537	10.95		0.000504	10.95		0.000772	10.95		0.000587	10.95		0.000705	10.95		0.000436	10.95		0.000336	10.95
				0.000604	10.96		0.000252	10.96		0.000218	10.96		0.000386	10.96		0.000269	10.96		0.000537	10.96		0.000504	10.96		0.000772	10.96		0.000604	10.96		0.000688	10.96		0.000453	10.96		0.000336	10.96
				0.000604	10.97		0.000252	10.97		0.000218	10.97		0.000386	10.97		0.000269	10.97		0.000537	10.97		0.000504	10.97		0.000755	10.97		0.000604	10.97		0.000688	10.97		0.000453	10.97		0.000336	10.97
				0.000604	10.98		0.000269	10.98		0.000218	10.98		0.000386	10.98		0.000269	10.98		0.000537	10.98		0.000504	10.98		0.000755	10.98		0.000621	10.98		0.000671	10.98		0.000453	10.98		0.000336	10.98
				0.000604	10.99		0.000269	10.99		0.000218	10.99		0.000386	10.99		0.000269	10.99		0.000537	10.99		0.000504	10.99		0.000755	10.99		0.000638	10.99		0.000671	10.99		0.000453	10.99		0.000336	10.99
				0.000604	11		0.000269	11		0.000218	11		0.000386	11		0.000285	11		0.000537	11		0.000504	11		0.000755	11		0.000655	11		0.000671	11		0.000453	11		0.000336	11
				0.000604	11.01		0.000269	11.01		0.000235	11.01		0.000386	11.01		0.000302	11.01		0.000554	11.01		0.000504	11.01		0.000772	11.01		0.000655	11.01		0.000655	11.01		0.000453	11.01		0.000352	11.01
				0.000604	11.02		0.000252	11.02		0.000235	11.02		0.000386	11.02		0.000319	11.02		0.000554	11.02		0.000504	11.02		0.000772	11.02		0.000655	11.02		0.000655	11.02		0.000453	11.02		0.000352	11.02
				0.000604	11.03		0.000252	11.03		0.000235	11.03		0.000369	11.03		0.000336	11.03		0.000554	11.03		0.000504	11.03		0.000772	11.03		0.000638	11.03		0.000638	11.03		0.000453	11.03		0.000352	11.03
				0.000604	11.04		0.000252	11.04		0.000235	11.04		0.000369	11.04		0.000336	11.04		0.000554	11.04		0.000504	11.04		0.000772	11.04		0.000621	11.04		0.000638	11.04		0.000453	11.04		0.000352	11.04
				0.000604	11.05		0.000252	11.05		0.000235	11.05		0.000369	11.05		0.000352	11.05		0.000554	11.05		0.000504	11.05		0.000772	11.05		0.000604	11.05		0.000621	11.05		0.00047	11.05		0.000352	11.05
				0.000604	11.06		0.000252	11.06		0.000235	11.06		0.000369	11.06		0.000352	11.06		0.000554	11.06		0.000504	11.06		0.000772	11.06		0.000604	11.06		0.000621	11.06		0.00047	11.06		0.000352	11.06
				0.000604	11.07		0.000252	11.07		0.000235	11.07		0.000386	11.07		0.000352	11.07		0.000554	11.07		0.000504	11.07		0.000772	11.07		0.000587	11.07		0.000621	11.07		0.00047	11.07		0.000352	11.07
				0.000604	11.08		0.000252	11.08		0.000235	11.08		0.000386	11.08		0.000369	11.08		0.000554	11.08		0.000504	11.08		0.000772	11.08		0.000587	11.08		0.000621	11.08		0.00047	11.08		0.000352	11.08
				0.000604	11.09		0.000252	11.09		0.000235	11.09		0.000386	11.09		0.000369	11.09		0.000554	11.09		0.000504	11.09		0.000772	11.09		0.000587	11.09		0.000638	11.09		0.00047	11.09		0.000352	11.09
				0.000604	11.1		0.000252	11.1		0.000235	11.1		0.000403	11.1		0.000369	11.1		0.000554	11.1		0.000504	11.1		0.000772	11.1		0.000587	11.1		0.000638	11.1		0.00047	11.1		0.000352	11.1
				0.000604	11.11		0.000252	11.11		0.000235	11.11		0.000403	11.11		0.000369	11.11		0.000571	11.11		0.000504	11.11		0.000772	11.11		0.000587	11.11		0.000638	11.11		0.00047	11.11		0.000352	11.11
				0.000604	11.12		0.000252	11.12		0.000235	11.12		0.000403	11.12		0.000369	11.12		0.000571	11.12		0.000504	11.12		0.000789	11.12		0.000587	11.12		0.000638	11.12		0.00047	11.12		0.000352	11.12
				0.000604	11.13		0.000252	11.13		0.000235	11.13		0.000403	11.13		0.000369	11.13		0.000571	11.13		0.000504	11.13		0.000789	11.13		0.000587	11.13		0.000638	11.13		0.00047	11.13		0.000352	11.13
				0.000587	11.14		0.000269	11.14		0.000235	11.14		0.000403	11.14		0.000369	11.14		0.000571	11.14		0.000504	11.14		0.000789	11.14		0.000571	11.14		0.000638	11.14		0.00047	11.14		0.000336	11.14
				0.000587	11.15		0.000269	11.15		0.000235	11.15		0.000403	11.15		0.000352	11.15		0.000587	11.15		0.000504	11.15		0.000789	11.15		0.000571	11.15		0.000638	11.15		0.00047	11.15		0.000336	11.15
				0.000587	11.16		0.000269	11.16		0.000235	11.16		0.000403	11.16		0.000352	11.16		0.000587	11.16		0.000504	11.16		0.000772	11.16		0.000554	11.16		0.000638	11.16		0.000487	11.16		0.000336	11.16
				0.000604	11.17		0.000269	11.17		0.000235	11.17		0.000403	11.17		0.000352	11.17		0.000587	11.17		0.000504	11.17		0.000772	11.17		0.000554	11.17		0.000638	11.17		0.000487	11.17		0.000336	11.17
				0.000604	11.18		0.000269	11.18		0.000218	11.18		0.000403	11.18		0.000352	11.18		0.000571	11.18		0.000504	11.18		0.000772	11.18		0.000571	11.18		0.000638	11.18		0.000487	11.18		0.000336	11.18
				0.000604	11.19		0.000269	11.19		0.000218	11.19		0.000403	11.19		0.000336	11.19		0.000571	11.19		0.000487	11.19		0.000772	11.19		0.000587	11.19		0.000638	11.19		0.000487	11.19		0.000336	11.19
				0.000604	11.2		0.000269	11.2		0.000235	11.2		0.000403	11.2		0.000336	11.2		0.000571	11.2		0.000487	11.2		0.000772	11.2		0.000604	11.2		0.000638	11.2		0.000487	11.2		0.000336	11.2
				0.000604	11.21		0.000269	11.21		0.000235	11.21		0.000403	11.21		0.000319	11.21		0.000571	11.21		0.000487	11.21		0.000772	11.21		0.000621	11.21		0.000621	11.21		0.000487	11.21		0.000336	11.21
				0.000604	11.22		0.000252	11.22		0.000218	11.22		0.000403	11.22		0.000319	11.22		0.000571	11.22		0.000487	11.22		0.000772	11.22		0.000638	11.22		0.000621	11.22		0.000487	11.22		0.000352	11.22
				0.000604	11.23		0.000252	11.23		0.000218	11.23		0.000403	11.23		0.000302	11.23		0.000587	11.23		0.000487	11.23		0.000772	11.23		0.000655	11.23		0.000604	11.23		0.000487	11.23		0.000352	11.23
				0.000604	11.24		0.000252	11.24		0.000218	11.24		0.000403	11.24		0.000302	11.24		0.000587	11.24		0.000487	11.24		0.000772	11.24		0.000655	11.24		0.000604	11.24		0.000487	11.24		0.000352	11.24
				0.000604	11.25		0.000252	11.25		0.000218	11.25		0.000403	11.25		0.000285	11.25		0.000604	11.25		0.000487	11.25		0.000772	11.25		0.000655	11.25		0.000604	11.25		0.000487	11.25		0.000352	11.25
				0.000604	11.26		0.000252	11.26		0.000235	11.26		0.000403	11.26		0.000285	11.26		0.000604	11.26		0.000487	11.26		0.000772	11.26		0.000655	11.26		0.000621	11.26		0.000487	11.26		0.000336	11.26
				0.000604	11.27		0.000252	11.27		0.000235	11.27		0.000403	11.27		0.000285	11.27		0.000604	11.27		0.000487	11.27		0.000772	11.27		0.000655	11.27		0.000638	11.27		0.00047	11.27		0.000336	11.27
				0.000604	11.28		0.000252	11.28		0.000235	11.28		0.000403	11.28		0.000285	11.28		0.000621	11.28		0.000504	11.28		0.000772	11.28		0.000655	11.28		0.000638	11.28		0.00047	11.28		0.000336	11.28
				0.000604	11.29		0.000269	11.29		0.000235	11.29		0.000403	11.29		0.000269	11.29		0.000621	11.29		0.000504	11.29		0.000772	11.29		0.000655	11.29		0.000638	11.29		0.00047	11.29		0.000336	11.29
				0.000604	11.3		0.000269	11.3		0.000235	11.3		0.000403	11.3		0.000285	11.3		0.000638	11.3		0.000504	11.3		0.000772	11.3		0.000655	11.3		0.000638	11.3		0.00047	11.3		0.000336	11.3
				0.000604	11.31		0.000269	11.31		0.000218	11.31		0.000403	11.31		0.000285	11.31		0.000638	11.31		0.000504	11.31		0.000772	11.31		0.000655	11.31		0.000621	11.31		0.00047	11.31		0.000352	11.31
				0.000604	11.32		0.000269	11.32		0.000218	11.32		0.000403	11.32		0.000285	11.32		0.000638	11.32		0.000504	11.32		0.000772	11.32		0.000655	11.32		0.000621	11.32		0.00047	11.32		0.000352	11.32
				0.000604	11.33		0.000269	11.33		0.000218	11.33		0.000403	11.33		0.000285	11.33		0.000638	11.33		0.000504	11.33		0.000772	11.33		0.000655	11.33		0.000604	11.33		0.00047	11.33		0.000369	11.33
				0.000587	11.34		0.000269	11.34		0.000218	11.34		0.000403	11.34		0.000285	11.34		0.000638	11.34		0.000504	11.34		0.000772	11.34		0.000655	11.34		0.000604	11.34		0.00047	11.34		0.000369	11.34
				0.000587	11.35		0.000252	11.35		0.000218	11.35		0.000403	11.35		0.000285	11.35		0.000621	11.35		0.00052	11.35		0.000772	11.35		0.000638	11.35		0.000604	11.35		0.00047	11.35		0.000386	11.35
				0.000587	11.36		0.000252	11.36		0.000235	11.36		0.000403	11.36		0.000285	11.36		0.000621	11.36		0.00052	11.36		0.000772	11.36		0.000621	11.36		0.000604	11.36		0.00047	11.36		0.000386	11.36
				0.000587	11.37		0.000252	11.37		0.000235	11.37		0.000403	11.37		0.000285	11.37		0.000604	11.37		0.00052	11.37		0.000755	11.37		0.000621	11.37		0.000604	11.37		0.00047	11.37		0.000403	11.37
				0.000587	11.38		0.000252	11.38		0.000235	11.38		0.000403	11.38		0.000285	11.38		0.000604	11.38		0.000504	11.38		0.000755	11.38		0.000621	11.38		0.000604	11.38		0.00047	11.38		0.000403	11.38
				0.000587	11.39		0.000252	11.39		0.000235	11.39		0.000403	11.39		0.000269	11.39		0.000604	11.39		0.000504	11.39		0.000755	11.39		0.000604	11.39		0.000587	11.39		0.00047	11.39		0.000386	11.39
				0.000587	11.4		0.000252	11.4		0.000235	11.4		0.000403	11.4		0.000269	11.4		0.000604	11.4		0.000504	11.4		0.000755	11.4		0.000621	11.4		0.000587	11.4		0.00047	11.4		0.000386	11.4
				0.000604	11.41		0.000252	11.41		0.000235	11.41		0.000403	11.41		0.000269	11.41		0.000604	11.41		0.000504	11.41		0.000755	11.41		0.000621	11.41		0.000571	11.41		0.00047	11.41		0.000386	11.41
				0.000604	11.42		0.000252	11.42		0.000218	11.42		0.000386	11.42		0.000269	11.42		0.000621	11.42		0.00052	11.42		0.000755	11.42		0.000621	11.42		0.000571	11.42		0.00047	11.42		0.000369	11.42
				0.000604	11.43		0.000252	11.43		0.000218	11.43		0.000386	11.43		0.000269	11.43		0.000621	11.43		0.00052	11.43		0.000755	11.43		0.000621	11.43		0.000571	11.43		0.00047	11.43		0.000386	11.43
				0.000604	11.44		0.000235	11.44		0.000218	11.44		0.000403	11.44		0.000269	11.44		0.000621	11.44		0.00052	11.44		0.000739	11.44		0.000604	11.44		0.000587	11.44		0.00047	11.44		0.000386	11.44
				0.000604	11.45		0.000235	11.45		0.000218	11.45		0.000403	11.45		0.000269	11.45		0.000621	11.45		0.00052	11.45		0.000739	11.45		0.000604	11.45		0.000587	11.45		0.00047	11.45		0.000386	11.45
				0.000604	11.46		0.000235	11.46		0.000218	11.46		0.000403	11.46		0.000285	11.46		0.000621	11.46		0.00052	11.46		0.000739	11.46		0.000604	11.46		0.000587	11.46		0.00047	11.46		0.000386	11.46
				0.000604	11.47		0.000235	11.47		0.000218	11.47		0.000403	11.47		0.000285	11.47		0.000621	11.47		0.00052	11.47		0.000739	11.47		0.000604	11.47		0.000587	11.47		0.00047	11.47		0.000403	11.47
				0.000604	11.48		0.000235	11.48		0.000235	11.48		0.000403	11.48		0.000302	11.48		0.000621	11.48		0.000504	11.48		0.000755	11.48		0.000621	11.48		0.000587	11.48		0.00047	11.48		0.000403	11.48
				0.000604	11.49		0.000235	11.49		0.000235	11.49		0.000403	11.49		0.000302	11.49		0.000621	11.49		0.000504	11.49		0.000755	11.49		0.000621	11.49		0.000587	11.49		0.00047	11.49		0.000403	11.49
				0.000604	11.5		0.000235	11.5		0.000235	11.5		0.000403	11.5		0.000319	11.5		0.000621	11.5		0.000504	11.5		0.000755	11.5		0.000638	11.5		0.000587	11.5		0.00047	11.5		0.000403	11.5
				0.000604	11.51		0.000235	11.51		0.000235	11.51		0.000403	11.51		0.000319	11.51		0.000621	11.51		0.000504	11.51		0.000755	11.51		0.000655	11.51		0.000604	11.51		0.00047	11.51		0.000386	11.51
				0.000621	11.52		0.000235	11.52		0.000235	11.52		0.000403	11.52		0.000336	11.52		0.000604	11.52		0.000504	11.52		0.000755	11.52		0.000671	11.52		0.000604	11.52		0.00047	11.52		0.000403	11.52
				0.000621	11.53		0.000235	11.53		0.000235	11.53		0.000403	11.53		0.000336	11.53		0.000604	11.53		0.000504	11.53		0.000755	11.53		0.000671	11.53		0.000621	11.53		0.00047	11.53		0.000403	11.53
				0.000621	11.54		0.000252	11.54		0.000235	11.54		0.000403	11.54		0.000336	11.54		0.000604	11.54		0.000504	11.54		0.000755	11.54		0.000671	11.54		0.000638	11.54		0.00047	11.54		0.000403	11.54
				0.000621	11.55		0.000252	11.55		0.000218	11.55		0.000403	11.55		0.000336	11.55		0.000604	11.55		0.000504	11.55		0.000772	11.55		0.000671	11.55		0.000655	11.55		0.000453	11.55		0.000403	11.55
				0.000604	11.56		0.000252	11.56		0.000218	11.56		0.000403	11.56		0.000336	11.56		0.000604	11.56		0.000504	11.56		0.000772	11.56		0.000671	11.56		0.000671	11.56		0.000453	11.56		0.000403	11.56
				0.000604	11.57		0.000252	11.57		0.000218	11.57		0.000403	11.57		0.000336	11.57		0.000604	11.57		0.000504	11.57		0.000772	11.57		0.000671	11.57		0.000688	11.57		0.000453	11.57		0.000403	11.57
				0.000604	11.58		0.000269	11.58		0.000218	11.58		0.000403	11.58		0.000336	11.58		0.000604	11.58		0.000504	11.58		0.000772	11.58		0.000655	11.58		0.000688	11.58		0.000453	11.58		0.000403	11.58
				0.000604	11.59		0.000269	11.59		0.000218	11.59		0.000403	11.59		0.000336	11.59		0.000621	11.59		0.000504	11.59		0.000772	11.59		0.000655	11.59		0.000705	11.59		0.000453	11.59		0.000403	11.59
				0.000604	11.6		0.000269	11.6		0.000218	11.6		0.000403	11.6		0.000352	11.6		0.000621	11.6		0.000504	11.6		0.000772	11.6		0.000655	11.6		0.000722	11.6		0.000453	11.6		0.000403	11.6
				0.000604	11.61		0.000269	11.61		0.000218	11.61		0.000403	11.61		0.000369	11.61		0.000638	11.61		0.000504	11.61		0.000772	11.61		0.000655	11.61		0.000722	11.61		0.00047	11.61		0.000403	11.61
				0.000604	11.62		0.000269	11.62		0.000218	11.62		0.000403	11.62		0.000369	11.62		0.000638	11.62		0.000504	11.62		0.000789	11.62		0.000638	11.62		0.000739	11.62		0.00047	11.62		0.000403	11.62
				0.000604	11.63		0.000269	11.63		0.000218	11.63		0.000403	11.63		0.000386	11.63		0.000638	11.63		0.000504	11.63		0.000789	11.63		0.000638	11.63		0.000739	11.63		0.00047	11.63		0.000386	11.63
				0.000604	11.64		0.000269	11.64		0.000218	11.64		0.000403	11.64		0.000403	11.64		0.000638	11.64		0.000504	11.64		0.000789	11.64		0.000638	11.64		0.000739	11.64		0.000487	11.64		0.000386	11.64
				0.000604	11.65		0.000269	11.65		0.000218	11.65		0.000403	11.65		0.000403	11.65		0.000638	11.65		0.000504	11.65		0.000789	11.65		0.000621	11.65		0.000739	11.65		0.000487	11.65		0.000386	11.65
				0.000604	11.66		0.000269	11.66		0.000218	11.66		0.000403	11.66		0.000403	11.66		0.000638	11.66		0.000504	11.66		0.000772	11.66		0.000604	11.66		0.000739	11.66		0.000487	11.66		0.000386	11.66
				0.000604	11.67		0.000269	11.67		0.000218	11.67		0.000403	11.67		0.000403	11.67		0.000638	11.67		0.000504	11.67		0.000772	11.67		0.000604	11.67		0.000755	11.67		0.000487	11.67		0.000386	11.67
				0.000604	11.68		0.000269	11.68		0.000218	11.68		0.000403	11.68		0.000403	11.68		0.000621	11.68		0.000504	11.68		0.000772	11.68		0.000587	11.68		0.000755	11.68		0.000487	11.68		0.000386	11.68
				0.000604	11.69		0.000269	11.69		0.000218	11.69		0.000403	11.69		0.000403	11.69		0.000621	11.69		0.000504	11.69		0.000772	11.69		0.000587	11.69		0.000755	11.69		0.000487	11.69		0.000386	11.69
				0.000604	11.7		0.000269	11.7		0.000218	11.7		0.000403	11.7		0.000403	11.7		0.000621	11.7		0.000504	11.7		0.000772	11.7		0.000604	11.7		0.000772	11.7		0.000487	11.7		0.000386	11.7
				0.000604	11.71		0.000269	11.71		0.000218	11.71		0.000403	11.71		0.000403	11.71		0.000604	11.71		0.000504	11.71		0.000772	11.71		0.000604	11.71		0.000772	11.71		0.000487	11.71		0.000386	11.71
				0.000604	11.72		0.000269	11.72		0.000218	11.72		0.000403	11.72		0.000386	11.72		0.000604	11.72		0.000504	11.72		0.000772	11.72		0.000604	11.72		0.000772	11.72		0.00047	11.72		0.000386	11.72
				0.000604	11.73		0.000269	11.73		0.000201	11.73		0.000403	11.73		0.000386	11.73		0.000604	11.73		0.000504	11.73		0.000772	11.73		0.000604	11.73		0.000772	11.73		0.00047	11.73		0.000386	11.73
				0.000604	11.74		0.000269	11.74		0.000201	11.74		0.000403	11.74		0.000369	11.74		0.000604	11.74		0.000504	11.74		0.000772	11.74		0.000604	11.74		0.000772	11.74		0.00047	11.74		0.000386	11.74
				0.000604	11.75		0.000269	11.75		0.000201	11.75		0.000403	11.75		0.000352	11.75		0.000587	11.75		0.000487	11.75		0.000772	11.75		0.000587	11.75		0.000772	11.75		0.00047	11.75		0.000386	11.75
				0.000604	11.76		0.000269	11.76		0.000201	11.76		0.000386	11.76		0.000352	11.76		0.000587	11.76		0.000504	11.76		0.000772	11.76		0.000587	11.76		0.000772	11.76		0.00047	11.76		0.000386	11.76
				0.000604	11.77		0.000269	11.77		0.000201	11.77		0.000386	11.77		0.000336	11.77		0.000604	11.77		0.000504	11.77		0.000755	11.77		0.000587	11.77		0.000772	11.77		0.000487	11.77		0.000403	11.77
				0.000604	11.78		0.000269	11.78		0.000201	11.78		0.000386	11.78		0.000336	11.78		0.000604	11.78		0.000504	11.78		0.000755	11.78		0.000587	11.78		0.000772	11.78		0.000487	11.78		0.000403	11.78
				0.000604	11.79		0.000269	11.79		0.000201	11.79		0.000386	11.79		0.000336	11.79		0.000587	11.79		0.000504	11.79		0.000755	11.79		0.000604	11.79		0.000772	11.79		0.000487	11.79		0.000386	11.79
				0.000604	11.8		0.000269	11.8		0.000201	11.8		0.000386	11.8		0.000336	11.8		0.000587	11.8		0.000504	11.8		0.000755	11.8		0.000638	11.8		0.000772	11.8		0.00047	11.8		0.000386	11.8
				0.000587	11.81		0.000269	11.81		0.000201	11.81		0.000386	11.81		0.000336	11.81		0.000587	11.81		0.000504	11.81		0.000755	11.81		0.000671	11.81		0.000772	11.81		0.00047	11.81		0.000386	11.81
				0.000587	11.82		0.000269	11.82		0.000218	11.82		0.000403	11.82		0.000336	11.82		0.000587	11.82		0.000504	11.82		0.000755	11.82		0.000705	11.82		0.000772	11.82		0.00047	11.82		0.000386	11.82
				0.000587	11.83		0.000269	11.83		0.000218	11.83		0.000403	11.83		0.000319	11.83		0.000587	11.83		0.000504	11.83		0.000755	11.83		0.000739	11.83		0.000772	11.83		0.00047	11.83		0.000386	11.83
				0.000587	11.84		0.000269	11.84		0.000218	11.84		0.000403	11.84		0.000319	11.84		0.000571	11.84		0.000504	11.84		0.000755	11.84		0.000755	11.84		0.000789	11.84		0.00047	11.84		0.000386	11.84
				0.000604	11.85		0.000269	11.85		0.000218	11.85		0.000403	11.85		0.000302	11.85		0.000571	11.85		0.00052	11.85		0.000739	11.85		0.000755	11.85		0.000806	11.85		0.00047	11.85		0.000386	11.85
				0.000604	11.86		0.000269	11.86		0.000218	11.86		0.000403	11.86		0.000302	11.86		0.000571	11.86		0.00052	11.86		0.000739	11.86		0.000755	11.86		0.000806	11.86		0.000487	11.86		0.000386	11.86
				0.000604	11.87		0.000269	11.87		0.000218	11.87		0.000403	11.87		0.000285	11.87		0.000554	11.87		0.000504	11.87		0.000739	11.87		0.000739	11.87		0.000806	11.87		0.00047	11.87		0.000386	11.87
				0.000604	11.88		0.000269	11.88		0.000218	11.88		0.000386	11.88		0.000285	11.88		0.000554	11.88		0.000504	11.88		0.000739	11.88		0.000722	11.88		0.000806	11.88		0.00047	11.88		0.000386	11.88
				0.000604	11.89		0.000269	11.89		0.000218	11.89		0.000386	11.89		0.000285	11.89		0.000537	11.89		0.000504	11.89		0.000755	11.89		0.000705	11.89		0.000789	11.89		0.00047	11.89		0.000386	11.89
				0.000604	11.9		0.000269	11.9		0.000218	11.9		0.000386	11.9		0.000285	11.9		0.000537	11.9		0.000504	11.9		0.000755	11.9		0.000688	11.9		0.000789	11.9		0.00047	11.9		0.000386	11.9
				0.000604	11.91		0.000269	11.91		0.000218	11.91		0.000386	11.91		0.000285	11.91		0.000537	11.91		0.000487	11.91		0.000755	11.91		0.000671	11.91		0.000789	11.91		0.00047	11.91		0.000386	11.91
				0.000604	11.92		0.000252	11.92		0.000218	11.92		0.000386	11.92		0.000285	11.92		0.000537	11.92		0.000487	11.92		0.000755	11.92		0.000638	11.92		0.000789	11.92		0.00047	11.92		0.000386	11.92
				0.000604	11.93		0.000252	11.93		0.000218	11.93		0.000386	11.93		0.000285	11.93		0.000537	11.93		0.000487	11.93		0.000755	11.93		0.000621	11.93		0.000789	11.93		0.00047	11.93		0.000386	11.93
				0.000604	11.94		0.000252	11.94		0.000218	11.94		0.000386	11.94		0.000285	11.94		0.000537	11.94		0.000487	11.94		0.000739	11.94		0.000604	11.94		0.000806	11.94		0.00047	11.94		0.000386	11.94
				0.000604	11.95		0.000252	11.95		0.000218	11.95		0.000386	11.95		0.000269	11.95		0.000537	11.95		0.000487	11.95		0.000739	11.95		0.000587	11.95		0.000806	11.95		0.00047	11.95		0.000403	11.95
				0.000604	11.96		0.000252	11.96		0.000218	11.96		0.000386	11.96		0.000269	11.96		0.000537	11.96		0.000487	11.96		0.000739	11.96		0.000571	11.96		0.000806	11.96		0.00047	11.96		0.000403	11.96
				0.000604	11.97		0.000252	11.97		0.000218	11.97		0.000386	11.97		0.000269	11.97		0.000537	11.97		0.000487	11.97		0.000739	11.97		0.000571	11.97		0.000806	11.97		0.00047	11.97		0.000386	11.97
				0.000604	11.98		0.000252	11.98		0.000218	11.98		0.000386	11.98		0.000269	11.98		0.000537	11.98		0.000504	11.98		0.000739	11.98		0.000571	11.98		0.000789	11.98		0.00047	11.98		0.000386	11.98
				0.000604	11.99		0.000269	11.99		0.000218	11.99		0.000386	11.99		0.000285	11.99		0.000537	11.99		0.000504	11.99		0.000722	11.99		0.000571	11.99		0.000789	11.99		0.00047	11.99		0.000386	11.99
				0.000604	12		0.000269	12		0.000218	12		0.000386	12		0.000319	12		0.000537	12		0.000504	12		0.000722	12		0.000571	12		0.000789	12		0.00047	12		0.000386	12
				0.000604	12.01		0.000269	12.01		0.000218	12.01		0.000386	12.01		0.000336	12.01		0.000537	12.01		0.000504	12.01		0.000722	12.01		0.000587	12.01		0.000772	12.01		0.00047	12.01		0.000369	12.01
				0.000604	12.02		0.000269	12.02		0.000218	12.02		0.000386	12.02		0.000336	12.02		0.000537	12.02		0.000504	12.02		0.000705	12.02		0.000587	12.02		0.000772	12.02		0.00047	12.02		0.000369	12.02
				0.000604	12.03		0.000269	12.03		0.000218	12.03		0.000386	12.03		0.000352	12.03		0.000537	12.03		0.000504	12.03		0.000705	12.03		0.000604	12.03		0.000789	12.03		0.00047	12.03		0.000369	12.03
				0.000604	12.04		0.000252	12.04		0.000218	12.04		0.000386	12.04		0.000352	12.04		0.000537	12.04		0.000504	12.04		0.000705	12.04		0.000621	12.04		0.000789	12.04		0.000487	12.04		0.000369	12.04
				0.000604	12.05		0.000252	12.05		0.000218	12.05		0.000386	12.05		0.000336	12.05		0.000554	12.05		0.000487	12.05		0.000688	12.05		0.000655	12.05		0.000772	12.05		0.000487	12.05		0.000369	12.05
				0.000604	12.06		0.000252	12.06		0.000218	12.06		0.000386	12.06		0.000336	12.06		0.000554	12.06		0.000487	12.06		0.000688	12.06		0.000671	12.06		0.000772	12.06		0.000487	12.06		0.000369	12.06
				0.000604	12.07		0.000235	12.07		0.000218	12.07		0.000386	12.07		0.000319	12.07		0.000554	12.07		0.000487	12.07		0.000688	12.07		0.000688	12.07		0.000772	12.07		0.000487	12.07		0.000369	12.07
				0.000604	12.08		0.000168	12.08		0.000235	12.08		0.000386	12.08		0.000319	12.08		0.000554	12.08		0.000504	12.08		0.000688	12.08		0.000722	12.08		0.000772	12.08		0.000487	12.08		0.000386	12.08
				0.000604	12.09		0	12.09		0.000235	12.09		0.000386	12.09		0.000319	12.09		0.000554	12.09		0.000504	12.09		0.000688	12.09		0.000739	12.09		0.000772	12.09		0.000487	12.09		0.000386	12.09
				0.000621	12.1		-0.000319	12.1		0.000235	12.1		0.000369	12.1		0.000319	12.1		0.000554	12.1		0.000504	12.1		0.000705	12.1		0.000755	12.1		0.000772	12.1		0.000487	12.1		0.000403	12.1
				0.000621	12.11		-0.000772	12.11		0.000235	12.11		0.000369	12.11		0.000336	12.11		0.000554	12.11		0.000504	12.11		0.000705	12.11		0.000772	12.11		0.000772	12.11		0.000487	12.11		0.00042	12.11
				0.000621	12.12		-0.001309	12.12		0.000235	12.12		0.000369	12.12		0.000336	12.12		0.000554	12.12		0.000504	12.12		0.000705	12.12		0.000772	12.12		0.000772	12.12		0.000487	12.12		0.00042	12.12
				0.000621	12.13		-0.00188	12.13		0.000235	12.13		0.000369	12.13		0.000352	12.13		0.000554	12.13		0.000504	12.13		0.000722	12.13		0.000789	12.13		0.000772	12.13		0.000487	12.13		0.00042	12.13
				0.000621	12.14		-0.002451	12.14		0.000235	12.14		0.000369	12.14		0.000352	12.14		0.000537	12.14		0.000504	12.14		0.000722	12.14		0.000789	12.14		0.000772	12.14		0.000487	12.14		0.00042	12.14
				0.000621	12.15		-0.002853	12.15		0.000235	12.15		0.000386	12.15		0.000352	12.15		0.000537	12.15		0.000504	12.15		0.000722	12.15		0.000806	12.15		0.000772	12.15		0.000487	12.15		0.00042	12.15
				0.000621	12.16		-0.003139	12.16		0.000235	12.16		0.000386	12.16		0.000352	12.16		0.000537	12.16		0.000504	12.16		0.000722	12.16		0.000806	12.16		0.000755	12.16		0.000504	12.16		0.00042	12.16
				0.000604	12.17		-0.00329	12.17		0.000235	12.17		0.000386	12.17		0.000352	12.17		0.000537	12.17		0.00052	12.17		0.000722	12.17		0.000822	12.17		0.000755	12.17		0.00052	12.17		0.000403	12.17
				0.000604	12.18		-0.00334	12.18		0.000218	12.18		0.000386	12.18		0.000352	12.18		0.000537	12.18		0.00052	12.18		0.000722	12.18		0.000822	12.18		0.000755	12.18		0.00052	12.18		0.000403	12.18
				0.000604	12.19		-0.003307	12.19		0.000218	12.19		0.000369	12.19		0.000352	12.19		0.000537	12.19		0.00052	12.19		0.000722	12.19		0.000839	12.19		0.000755	12.19		0.00052	12.19		0.000386	12.19
				0.000604	12.2		-0.003206	12.2		0.000218	12.2		0.000369	12.2		0.000369	12.2		0.000537	12.2		0.00052	12.2		0.000722	12.2		0.000839	12.2		0.000755	12.2		0.00052	12.2		0.000386	12.2
				0.000604	12.21		-0.003088	12.21		0.000218	12.21		0.000369	12.21		0.000369	12.21		0.000537	12.21		0.00052	12.21		0.000722	12.21		0.000839	12.21		0.000739	12.21		0.00052	12.21		0.000369	12.21
				0.000604	12.22		-0.002921	12.22		0.000218	12.22		0.000369	12.22		0.000386	12.22		0.000537	12.22		0.00052	12.22		0.000722	12.22		0.000839	12.22		0.000739	12.22		0.00052	12.22		0.000369	12.22
				0.000604	12.23		-0.002769	12.23		0.000218	12.23		0.000369	12.23		0.000386	12.23		0.000554	12.23		0.00052	12.23		0.000722	12.23		0.000806	12.23		0.000722	12.23		0.00052	12.23		0.000352	12.23
				0.000604	12.24		-0.002602	12.24		0.000218	12.24		0.000369	12.24		0.000386	12.24		0.000554	12.24		0.00052	12.24		0.000722	12.24		0.000772	12.24		0.000705	12.24		0.00052	12.24		0.000352	12.24
				0.000604	12.25		-0.002434	12.25		0.000218	12.25		0.000369	12.25		0.000386	12.25		0.000554	12.25		0.000504	12.25		0.000722	12.25		0.000739	12.25		0.000705	12.25		0.00052	12.25		0.000352	12.25
				0.000587	12.26		-0.002249	12.26		0.000218	12.26		0.000369	12.26		0.000369	12.26		0.000571	12.26		0.000504	12.26		0.000739	12.26		0.000705	12.26		0.000705	12.26		0.000537	12.26		0.000352	12.26
				0.000587	12.27		-0.002081	12.27		0.000218	12.27		0.000369	12.27		0.000369	12.27		0.000571	12.27		0.000504	12.27		0.000739	12.27		0.000671	12.27		0.000705	12.27		0.000537	12.27		0.000352	12.27
				0.000604	12.28		-0.001913	12.28		0.000218	12.28		0.000369	12.28		0.000352	12.28		0.000571	12.28		0.000504	12.28		0.000739	12.28		0.000638	12.28		0.000722	12.28		0.000537	12.28		0.000352	12.28
				0.000604	12.29		-0.001746	12.29		0.000218	12.29		0.000369	12.29		0.000352	12.29		0.000571	12.29		0.000504	12.29		0.000722	12.29		0.000638	12.29		0.000722	12.29		0.000537	12.29		0.000352	12.29
				0.000604	12.3		-0.001595	12.3		0.000218	12.3		0.000369	12.3		0.000352	12.3		0.000554	12.3		0.000504	12.3		0.000722	12.3		0.000621	12.3		0.000722	12.3		0.00052	12.3		0.000352	12.3
				0.000604	12.31		-0.001427	12.31		0.000218	12.31		0.000369	12.31		0.000352	12.31		0.000554	12.31		0.000504	12.31		0.000722	12.31		0.000621	12.31		0.000705	12.31		0.00052	12.31		0.000352	12.31
				0.000604	12.32		-0.001276	12.32		0.000218	12.32		0.000369	12.32		0.000369	12.32		0.000554	12.32		0.00052	12.32		0.000722	12.32		0.000638	12.32		0.000705	12.32		0.00052	12.32		0.000352	12.32
				0.000604	12.33		-0.001125	12.33		0.000218	12.33		0.000386	12.33		0.000369	12.33		0.000554	12.33		0.00052	12.33		0.000739	12.33		0.000638	12.33		0.000688	12.33		0.00052	12.33		0.000352	12.33
				0.000587	12.34		-0.00099	12.34		0.000218	12.34		0.000386	12.34		0.000369	12.34		0.000554	12.34		0.00052	12.34		0.000739	12.34		0.000655	12.34		0.000688	12.34		0.000537	12.34		0.000352	12.34
				0.000587	12.35		-0.000839	12.35		0.000218	12.35		0.000386	12.35		0.000352	12.35		0.000571	12.35		0.00052	12.35		0.000739	12.35		0.000688	12.35		0.000705	12.35		0.000537	12.35		0.000369	12.35
				0.000587	12.36		-0.000705	12.36		0.000218	12.36		0.000403	12.36		0.000352	12.36		0.000571	12.36		0.00052	12.36		0.000739	12.36		0.000722	12.36		0.000722	12.36		0.000537	12.36		0.000369	12.36
				0.000587	12.37		-0.000571	12.37		0.000218	12.37		0.000403	12.37		0.000352	12.37		0.000571	12.37		0.00052	12.37		0.000739	12.37		0.000755	12.37		0.000772	12.37		0.00052	12.37		0.000369	12.37
				0.000587	12.38		-0.000436	12.38		0.000218	12.38		0.000403	12.38		0.000352	12.38		0.000587	12.38		0.00052	12.38		0.000739	12.38		0.000772	12.38		0.000822	12.38		0.00052	12.38		0.000369	12.38
				0.000587	12.39		-0.000302	12.39		0.000218	12.39		0.000403	12.39		0.000352	12.39		0.000587	12.39		0.00052	12.39		0.000739	12.39		0.000789	12.39		0.000873	12.39		0.00052	12.39		0.000369	12.39
				0.000587	12.4		-0.000168	12.4		0.000218	12.4		0.000386	12.4		0.000352	12.4		0.000587	12.4		0.00052	12.4		0.000739	12.4		0.000806	12.4		0.000906	12.4		0.00052	12.4		0.000386	12.4
				0.000587	12.41		-5e-05	12.41		0.000218	12.41		0.000386	12.41		0.000336	12.41		0.000587	12.41		0.000504	12.41		0.000722	12.41		0.000822	12.41		0.000906	12.41		0.000537	12.41		0.000386	12.41
				0.000587	12.42		5e-05	12.42		0.000218	12.42		0.000386	12.42		0.000336	12.42		0.000587	12.42		0.000504	12.42		0.000722	12.42		0.000839	12.42		0.00089	12.42		0.000537	12.42		0.000386	12.42
				0.000587	12.43		0.000185	12.43		0.000218	12.43		0.000386	12.43		0.000336	12.43		0.000587	12.43		0.000504	12.43		0.000739	12.43		0.000856	12.43		0.000873	12.43		0.000537	12.43		0.000386	12.43
				0.000587	12.44		0.000302	12.44		0.000235	12.44		0.000386	12.44		0.000319	12.44		0.000587	12.44		0.000504	12.44		0.000739	12.44		0.000873	12.44		0.000839	12.44		0.000537	12.44		0.000369	12.44
				0.000587	12.45		0.000403	12.45		0.000235	12.45		0.000386	12.45		0.000319	12.45		0.000587	12.45		0.000504	12.45		0.000739	12.45		0.00089	12.45		0.000789	12.45		0.000537	12.45		0.000369	12.45
				0.000587	12.46		0.000487	12.46		0.000235	12.46		0.000386	12.46		0.000319	12.46		0.000587	12.46		0.000504	12.46		0.000739	12.46		0.000906	12.46		0.000739	12.46		0.00052	12.46		0.000369	12.46
				0.000604	12.47		0.000554	12.47		0.000218	12.47		0.000386	12.47		0.000319	12.47		0.000587	12.47		0.000504	12.47		0.000739	12.47		0.000906	12.47		0.000671	12.47		0.00052	12.47		0.000369	12.47
				0.000604	12.48		0.000604	12.48		0.000218	12.48		0.000403	12.48		0.000319	12.48		0.000571	12.48		0.000504	12.48		0.000739	12.48		0.000906	12.48		0.000587	12.48		0.00052	12.48		0.000369	12.48
				0.000604	12.49		0.000621	12.49		0.000218	12.49		0.000403	12.49		0.000319	12.49		0.000571	12.49		0.000504	12.49		0.000755	12.49		0.000873	12.49		0.00052	12.49		0.00052	12.49		0.000369	12.49
				0.000604	12.5		0.000655	12.5		0.000218	12.5		0.000386	12.5		0.000319	12.5		0.000571	12.5		0.000504	12.5		0.000755	12.5		0.000822	12.5		0.000453	12.5		0.00052	12.5		0.000369	12.5
				0.000604	12.51		0.000671	12.51		0.000218	12.51		0.000386	12.51		0.000302	12.51		0.000554	12.51		0.000504	12.51		0.000755	12.51		0.000772	12.51		0.00042	12.51		0.00052	12.51		0.000369	12.51
				0.000604	12.52		0.000671	12.52		0.000218	12.52		0.000386	12.52		0.000302	12.52		0.000571	12.52		0.000504	12.52		0.000755	12.52		0.000722	12.52		0.000403	12.52		0.00052	12.52		0.000369	12.52
				0.000604	12.53		0.000671	12.53		0.000218	12.53		0.000386	12.53		0.000319	12.53		0.000571	12.53		0.000504	12.53		0.000755	12.53		0.000671	12.53		0.00042	12.53		0.00052	12.53		0.000369	12.53
				0.000604	12.54		0.000671	12.54		0.000218	12.54		0.000386	12.54		0.000336	12.54		0.000571	12.54		0.000504	12.54		0.000755	12.54		0.000621	12.54		0.000436	12.54		0.00052	12.54		0.000369	12.54
				0.000604	12.55		0.000671	12.55		0.000218	12.55		0.000386	12.55		0.000336	12.55		0.000571	12.55		0.000504	12.55		0.000755	12.55		0.000604	12.55		0.00047	12.55		0.000504	12.55		0.000369	12.55
				0.000604	12.56		0.000655	12.56		0.000218	12.56		0.000386	12.56		0.000352	12.56		0.000587	12.56		0.000504	12.56		0.000755	12.56		0.000571	12.56		0.000504	12.56		0.000504	12.56		0.000386	12.56
				0.000587	12.57		0.000655	12.57		0.000218	12.57		0.000386	12.57		0.000369	12.57		0.000587	12.57		0.000504	12.57		0.000755	12.57		0.000571	12.57		0.000504	12.57		0.000487	12.57		0.000386	12.57
				0.000587	12.58		0.000655	12.58		0.000218	12.58		0.000386	12.58		0.000386	12.58		0.000587	12.58		0.000504	12.58		0.000755	12.58		0.000554	12.58		0.000504	12.58		0.000487	12.58		0.000386	12.58
				0.000587	12.59		0.000655	12.59		0.000218	12.59		0.000386	12.59		0.000386	12.59		0.000587	12.59		0.000504	12.59		0.000755	12.59		0.000554	12.59		0.00052	12.59		0.000487	12.59		0.000386	12.59
				0.000587	12.6		0.000655	12.6		0.000218	12.6		0.000386	12.6		0.000369	12.6		0.000571	12.6		0.000504	12.6		0.000755	12.6		0.000571	12.6		0.000554	12.6		0.000487	12.6		0.000386	12.6
				0.000587	12.61		0.000638	12.61		0.000218	12.61		0.000386	12.61		0.000369	12.61		0.000587	12.61		0.000504	12.61		0.000755	12.61		0.000571	12.61		0.000621	12.61		0.000504	12.61		0.000386	12.61
				0.000587	12.62		0.000638	12.62		0.000218	12.62		0.000386	12.62		0.000352	12.62		0.000587	12.62		0.000504	12.62		0.000755	12.62		0.000587	12.62		0.000688	12.62		0.000504	12.62		0.000386	12.62
				0.000587	12.63		0.000638	12.63		0.000218	12.63		0.000386	12.63		0.000352	12.63		0.000587	12.63		0.000504	12.63		0.000755	12.63		0.000621	12.63		0.000772	12.63		0.000504	12.63		0.000386	12.63
				0.000587	12.64		0.000638	12.64		0.000218	12.64		0.000386	12.64		0.000352	12.64		0.000587	12.64		0.000504	12.64		0.000755	12.64		0.000655	12.64		0.000822	12.64		0.000504	12.64		0.000386	12.64
				0.000587	12.65		0.000638	12.65		0.000218	12.65		0.000386	12.65		0.000336	12.65		0.000587	12.65		0.000504	12.65		0.000755	12.65		0.000705	12.65		0.000856	12.65		0.000504	12.65		0.000386	12.65
				0.000587	12.66		0.000638	12.66		0.000235	12.66		0.000386	12.66		0.000336	12.66		0.000604	12.66		0.000504	12.66		0.000739	12.66		0.000755	12.66		0.000856	12.66		0.000487	12.66		0.000386	12.66
				0.000604	12.67		0.000638	12.67		0.000235	12.67		0.000386	12.67		0.000336	12.67		0.000604	12.67		0.000504	12.67		0.000739	12.67		0.000772	12.67		0.000839	12.67		0.000487	12.67		0.000386	12.67
				0.000604	12.68		0.000638	12.68		0.000218	12.68		0.000386	12.68		0.000352	12.68		0.000587	12.68		0.00052	12.68		0.000739	12.68		0.000806	12.68		0.000839	12.68		0.000487	12.68		0.000386	12.68
				0.000604	12.69		0.000638	12.69		0.000218	12.69		0.000386	12.69		0.000336	12.69		0.000587	12.69		0.00052	12.69		0.000739	12.69		0.000822	12.69		0.000822	12.69		0.000487	12.69		0.000403	12.69
				0.000604	12.7		0.000638	12.7		0.000218	12.7		0.000386	12.7		0.000336	12.7		0.000571	12.7		0.00052	12.7		0.000739	12.7		0.000856	12.7		0.000822	12.7		0.000487	12.7		0.000386	12.7
				0.000604	12.71		0.000621	12.71		0.000235	12.71		0.000386	12.71		0.000319	12.71		0.000571	12.71		0.000504	12.71		0.000739	12.71		0.000873	12.71		0.000822	12.71		0.000487	12.71		0.000386	12.71
				0.000604	12.72		0.000621	12.72		0.000235	12.72		0.000386	12.72		0.000302	12.72		0.000571	12.72		0.000504	12.72		0.000739	12.72		0.000873	12.72		0.000822	12.72		0.000487	12.72		0.000386	12.72
				0.000604	12.73		0.000621	12.73		0.000235	12.73		0.000386	12.73		0.000302	12.73		0.000571	12.73		0.000504	12.73		0.000739	12.73		0.000873	12.73		0.000806	12.73		0.000487	12.73		0.000369	12.73
				0.000604	12.74		0.000621	12.74		0.000235	12.74		0.000386	12.74		0.000285	12.74		0.000571	12.74		0.000504	12.74		0.000739	12.74		0.000856	12.74		0.000772	12.74		0.000487	12.74		0.000369	12.74
				0.000604	12.75		0.000621	12.75		0.000235	12.75		0.000386	12.75		0.000285	12.75		0.000571	12.75		0.00052	12.75		0.000739	12.75		0.000822	12.75		0.000739	12.75		0.000487	12.75		0.000352	12.75
				0.000604	12.76		0.000621	12.76		0.000218	12.76		0.000386	12.76		0.000285	12.76		0.000587	12.76		0.00052	12.76		0.000739	12.76		0.000789	12.76		0.000722	12.76		0.000487	12.76		0.000352	12.76
				0.000604	12.77		0.000621	12.77		0.000218	12.77		0.000386	12.77		0.000285	12.77		0.000587	12.77		0.00052	12.77		0.000739	12.77		0.000755	12.77		0.000688	12.77		0.000487	12.77		0.000352	12.77
				0.000604	12.78		0.000621	12.78		0.000218	12.78		0.000386	12.78		0.000285	12.78		0.000587	12.78		0.00052	12.78		0.000739	12.78		0.000739	12.78		0.000671	12.78		0.000487	12.78		0.000352	12.78
				0.000604	12.79		0.000621	12.79		0.000218	12.79		0.000386	12.79		0.000302	12.79		0.000587	12.79		0.00052	12.79		0.000739	12.79		0.000739	12.79		0.000655	12.79		0.000487	12.79		0.000352	12.79
				0.000604	12.8		0.000621	12.8		0.000218	12.8		0.000386	12.8		0.000302	12.8		0.000587	12.8		0.00052	12.8		0.000739	12.8		0.000755	12.8		0.000621	12.8		0.000487	12.8		0.000352	12.8
				0.000604	12.81		0.000604	12.81		0.000218	12.81		0.000386	12.81		0.000319	12.81		0.000587	12.81		0.000504	12.81		0.000755	12.81		0.000755	12.81		0.000604	12.81		0.000487	12.81		0.000336	12.81
				0.000604	12.82		0.000604	12.82		0.000218	12.82		0.000386	12.82		0.000319	12.82		0.000587	12.82		0.000504	12.82		0.000755	12.82		0.000772	12.82		0.000571	12.82		0.000487	12.82		0.000336	12.82
				0.000604	12.83		0.000604	12.83		0.000218	12.83		0.000386	12.83		0.000319	12.83		0.000587	12.83		0.000504	12.83		0.000755	12.83		0.000755	12.83		0.000537	12.83		0.000487	12.83		0.000336	12.83
				0.000587	12.84		0.000604	12.84		0.000218	12.84		0.000386	12.84		0.000336	12.84		0.000587	12.84		0.000504	12.84		0.000755	12.84		0.000739	12.84		0.000537	12.84		0.000504	12.84		0.000336	12.84
				0.000587	12.85		0.000604	12.85		0.000218	12.85		0.000386	12.85		0.000336	12.85		0.000587	12.85		0.000504	12.85		0.000755	12.85		0.000722	12.85		0.000554	12.85		0.000504	12.85		0.000336	12.85
				0.000587	12.86		0.000604	12.86		0.000218	12.86		0.000386	12.86		0.000336	12.86		0.000587	12.86		0.000504	12.86		0.000739	12.86		0.000688	12.86		0.000571	12.86		0.000504	12.86		0.000336	12.86
				0.000587	12.87		0.000587	12.87		0.000218	12.87		0.000386	12.87		0.000336	12.87		0.000604	12.87		0.000504	12.87		0.000739	12.87		0.000671	12.87		0.000604	12.87		0.000504	12.87		0.000336	12.87
				0.000587	12.88		0.000587	12.88		0.000218	12.88		0.000386	12.88		0.000336	12.88		0.000604	12.88		0.000504	12.88		0.000739	12.88		0.000671	12.88		0.000604	12.88		0.000504	12.88		0.000336	12.88
				0.000604	12.89		0.000587	12.89		0.000218	12.89		0.000386	12.89		0.000352	12.89		0.000604	12.89		0.000504	12.89		0.000739	12.89		0.000671	12.89		0.000587	12.89		0.000504	12.89		0.000352	12.89
				0.000604	12.9		0.000587	12.9		0.000218	12.9		0.000386	12.9		0.000352	12.9		0.000604	12.9		0.000504	12.9		0.000739	12.9		0.000688	12.9		0.000571	12.9		0.000504	12.9		0.000352	12.9
				0.000604	12.91		0.000587	12.91		0.000218	12.91		0.000386	12.91		0.000352	12.91		0.000604	12.91		0.000504	12.91		0.000755	12.91		0.000705	12.91		0.00052	12.91		0.00052	12.91		0.000352	12.91
				0.000604	12.92		0.000587	12.92		0.000218	12.92		0.000386	12.92		0.000352	12.92		0.000604	12.92		0.000504	12.92		0.000755	12.92		0.000722	12.92		0.000487	12.92		0.00052	12.92		0.000336	12.92
				0.000604	12.93		0.000587	12.93		0.000218	12.93		0.000386	12.93		0.000352	12.93		0.000604	12.93		0.000504	12.93		0.000755	12.93		0.000722	12.93		0.00047	12.93		0.00052	12.93		0.000352	12.93
				0.000604	12.94		0.000587	12.94		0.000218	12.94		0.000369	12.94		0.000352	12.94		0.000604	12.94		0.000504	12.94		0.000755	12.94		0.000722	12.94		0.00047	12.94		0.00052	12.94		0.000352	12.94
				0.000604	12.95		0.000587	12.95		0.000218	12.95		0.000369	12.95		0.000336	12.95		0.000604	12.95		0.000504	12.95		0.000755	12.95		0.000705	12.95		0.000487	12.95		0.00052	12.95		0.000352	12.95
				0.000604	12.96		0.000587	12.96		0.000218	12.96		0.000369	12.96		0.000336	12.96		0.000604	12.96		0.000504	12.96		0.000755	12.96		0.000705	12.96		0.000504	12.96		0.00052	12.96		0.000352	12.96
				0.000604	12.97		0.000587	12.97		0.000218	12.97		0.000369	12.97		0.000336	12.97		0.000604	12.97		0.000504	12.97		0.000755	12.97		0.000688	12.97		0.000504	12.97		0.00052	12.97		0.000352	12.97
				0.000604	12.98		0.000587	12.98		0.000218	12.98		0.000369	12.98		0.000336	12.98		0.000604	12.98		0.000504	12.98		0.000755	12.98		0.000688	12.98		0.000504	12.98		0.00052	12.98		0.000352	12.98
				0.000604	12.99		0.000587	12.99		0.000218	12.99		0.000369	12.99		0.000352	12.99		0.000604	12.99		0.000504	12.99		0.000755	12.99		0.000705	12.99		0.000504	12.99		0.00052	12.99		0.000352	12.99
				0.000604	13		0.000571	13		0.000218	13		0.000369	13		0.000352	13		0.000604	13		0.000504	13		0.000755	13		0.000722	13		0.000504	13		0.00052	13		0.000352	13
				0.000604	13.01		0.000571	13.01		0.000218	13.01		0.000369	13.01		0.000369	13.01		0.000604	13.01		0.000504	13.01		0.000755	13.01		0.000739	13.01		0.00052	13.01		0.00052	13.01		0.000352	13.01
				0.000604	13.02		0.000571	13.02		0.000218	13.02		0.000369	13.02		0.000369	13.02		0.000621	13.02		0.000504	13.02		0.000755	13.02		0.000772	13.02		0.000571	13.02		0.00052	13.02		0.000352	13.02
				0.000604	13.03		0.000571	13.03		0.000218	13.03		0.000369	13.03		0.000369	13.03		0.000621	13.03		0.000504	13.03		0.000755	13.03		0.000789	13.03		0.000621	13.03		0.00052	13.03		0.000352	13.03
				0.000587	13.04		0.000571	13.04		0.000218	13.04		0.000369	13.04		0.000369	13.04		0.000621	13.04		0.000487	13.04		0.000755	13.04		0.000789	13.04		0.000655	13.04		0.00052	13.04		0.000352	13.04
				0.000587	13.05		0.000571	13.05		0.000218	13.05		0.000369	13.05		0.000352	13.05		0.000621	13.05		0.000487	13.05		0.000755	13.05		0.000789	13.05		0.000655	13.05		0.00052	13.05		0.000352	13.05
				0.000587	13.06		0.000571	13.06		0.000218	13.06		0.000369	13.06		0.000336	13.06		0.000621	13.06		0.000487	13.06		0.000755	13.06		0.000772	13.06		0.000621	13.06		0.000504	13.06		0.000352	13.06
				0.000587	13.07		0.000571	13.07		0.000218	13.07		0.000369	13.07		0.000319	13.07		0.000621	13.07		0.000487	13.07		0.000755	13.07		0.000772	13.07		0.000537	13.07		0.000504	13.07		0.000369	13.07
				0.000587	13.08		0.000571	13.08		0.000218	13.08		0.000369	13.08		0.000319	13.08		0.000621	13.08		0.000487	13.08		0.000739	13.08		0.000772	13.08		0.000436	13.08		0.000504	13.08		0.000369	13.08
				0.000587	13.09		0.000571	13.09		0.000218	13.09		0.000369	13.09		0.000319	13.09		0.000604	13.09		0.000487	13.09		0.000739	13.09		0.000772	13.09		0.000336	13.09		0.000504	13.09		0.000369	13.09
				0.000587	13.1		0.000571	13.1		0.000218	13.1		0.000369	13.1		0.000319	13.1		0.000604	13.1		0.000504	13.1		0.000739	13.1		0.000789	13.1		0.000218	13.1		0.000504	13.1		0.000369	13.1
				0.000587	13.11		0.000571	13.11		0.000218	13.11		0.000369	13.11		0.000302	13.11		0.000604	13.11		0.000504	13.11		0.000739	13.11		0.000822	13.11		0.000134	13.11		0.000504	13.11		0.000352	13.11
				0.000587	13.12		0.000554	13.12		0.000218	13.12		0.000369	13.12		0.000302	13.12		0.000621	13.12		0.000504	13.12		0.000739	13.12		0.000839	13.12		5e-05	13.12		0.000504	13.12		0.000352	13.12
				0.000587	13.13		0.000554	13.13		0.000218	13.13		0.000369	13.13		0.000302	13.13		0.000621	13.13		0.000504	13.13		0.000739	13.13		0.000839	13.13		-1.7e-05	13.13		0.000504	13.13		0.000352	13.13
				0.000587	13.14		0.000554	13.14		0.000218	13.14		0.000386	13.14		0.000302	13.14		0.000621	13.14		0.000504	13.14		0.000739	13.14		0.000806	13.14		-0.000117	13.14		0.000487	13.14		0.000352	13.14
				0.000587	13.15		0.000554	13.15		0.000218	13.15		0.000386	13.15		0.000302	13.15		0.000638	13.15		0.000504	13.15		0.000755	13.15		0.000789	13.15		-0.000168	13.15		0.000487	13.15		0.000352	13.15
				0.000587	13.16		0.000554	13.16		0.000218	13.16		0.000386	13.16		0.000302	13.16		0.000638	13.16		0.000504	13.16		0.000755	13.16		0.000755	13.16		-0.000151	13.16		0.000487	13.16		0.000369	13.16
				0.000587	13.17		0.000554	13.17		0.000218	13.17		0.000386	13.17		0.000302	13.17		0.000638	13.17		0.000504	13.17		0.000755	13.17		0.000722	13.17		-3.4e-05	13.17		0.00047	13.17		0.000369	13.17
				0.000587	13.18		0.000554	13.18		0.000218	13.18		0.000386	13.18		0.000319	13.18		0.000638	13.18		0.000504	13.18		0.000755	13.18		0.000705	13.18		0.000201	13.18		0.00047	13.18		0.000369	13.18
				0.000587	13.19		0.000537	13.19		0.000218	13.19		0.000386	13.19		0.000319	13.19		0.000655	13.19		0.000504	13.19		0.000755	13.19		0.000705	13.19		0.00052	13.19		0.000487	13.19		0.000369	13.19
				0.000587	13.2		0.000537	13.2		0.000218	13.2		0.000386	13.2		0.000336	13.2		0.000655	13.2		0.000487	13.2		0.000755	13.2		0.000705	13.2		0.000839	13.2		0.000487	13.2		0.000352	13.2
				0.000587	13.21		0.000537	13.21		0.000218	13.21		0.000369	13.21		0.000336	13.21		0.000655	13.21		0.000487	13.21		0.000755	13.21		0.000722	13.21		0.001074	13.21		0.000487	13.21		0.000352	13.21
				0.000587	13.22		0.000537	13.22		0.000218	13.22		0.000369	13.22		0.000352	13.22		0.000655	13.22		0.000487	13.22		0.000755	13.22		0.000755	13.22		0.001208	13.22		0.000487	13.22		0.000352	13.22
				0.000587	13.23		0.000537	13.23		0.000218	13.23		0.000369	13.23		0.000352	13.23		0.000655	13.23		0.000487	13.23		0.000755	13.23		0.000772	13.23		0.001192	13.23		0.000487	13.23		0.000352	13.23
				0.000604	13.24		0.00052	13.24		0.000218	13.24		0.000369	13.24		0.000352	13.24		0.000638	13.24		0.000487	13.24		0.000755	13.24		0.000772	13.24		0.001091	13.24		0.000487	13.24		0.000352	13.24
				0.000604	13.25		0.00052	13.25		0.000218	13.25		0.000369	13.25		0.000352	13.25		0.000638	13.25		0.000487	13.25		0.000755	13.25		0.000755	13.25		0.000957	13.25		0.000487	13.25		0.000352	13.25
				0.000604	13.26		0.00052	13.26		0.000218	13.26		0.000369	13.26		0.000352	13.26		0.000638	13.26		0.000487	13.26		0.000755	13.26		0.000739	13.26		0.000873	13.26		0.000504	13.26		0.000352	13.26
				0.000604	13.27		0.00052	13.27		0.000201	13.27		0.000369	13.27		0.000352	13.27		0.000638	13.27		0.000504	13.27		0.000755	13.27		0.000705	13.27		0.000856	13.27		0.000504	13.27		0.000352	13.27
				0.000604	13.28		0.00052	13.28		0.000201	13.28		0.000386	13.28		0.000352	13.28		0.000638	13.28		0.000504	13.28		0.000772	13.28		0.000688	13.28		0.000906	13.28		0.000504	13.28		0.000352	13.28
				0.000604	13.29		0.000504	13.29		0.000201	13.29		0.000386	13.29		0.000352	13.29		0.000638	13.29		0.000504	13.29		0.000772	13.29		0.000671	13.29		0.000974	13.29		0.000504	13.29		0.000352	13.29
				0.000604	13.3		0.000504	13.3		0.000201	13.3		0.000386	13.3		0.000352	13.3		0.000621	13.3		0.000504	13.3		0.000772	13.3		0.000671	13.3		0.00099	13.3		0.000504	13.3		0.000352	13.3
				0.000604	13.31		0.000504	13.31		0.000201	13.31		0.000386	13.31		0.000352	13.31		0.000621	13.31		0.000504	13.31		0.000772	13.31		0.000705	13.31		0.000957	13.31		0.000504	13.31		0.000352	13.31
				0.000604	13.32		0.000504	13.32		0.000201	13.32		0.000386	13.32		0.000352	13.32		0.000604	13.32		0.000504	13.32		0.000772	13.32		0.000722	13.32		0.000856	13.32		0.000504	13.32		0.000352	13.32
				0.000587	13.33		0.000504	13.33		0.000201	13.33		0.000386	13.33		0.000352	13.33		0.000604	13.33		0.000504	13.33		0.000772	13.33		0.000739	13.33		0.000739	13.33		0.000504	13.33		0.000352	13.33
				0.000587	13.34		0.000504	13.34		0.000201	13.34		0.000386	13.34		0.000352	13.34		0.000587	13.34		0.000504	13.34		0.000772	13.34		0.000755	13.34		0.000621	13.34		0.000504	13.34		0.000352	13.34
				0.000587	13.35		0.000504	13.35		0.000201	13.35		0.000386	13.35		0.000336	13.35		0.000587	13.35		0.000504	13.35		0.000772	13.35		0.000755	13.35		0.000554	13.35		0.000504	13.35		0.000352	13.35
				0.000587	13.36		0.000504	13.36		0.000201	13.36		0.000386	13.36		0.000336	13.36		0.000587	13.36		0.000504	13.36		0.000772	13.36		0.000739	13.36		0.000537	13.36		0.000504	13.36		0.000352	13.36
				0.000587	13.37		0.000504	13.37		0.000201	13.37		0.000369	13.37		0.000319	13.37		0.000571	13.37		0.000504	13.37		0.000789	13.37		0.000722	13.37		0.000537	13.37		0.000504	13.37		0.000352	13.37
				0.000587	13.38		0.000504	13.38		0.000201	13.38		0.000369	13.38		0.000319	13.38		0.000587	13.38		0.000504	13.38		0.000789	13.38		0.000705	13.38		0.000537	13.38		0.000487	13.38		0.000352	13.38
				0.000587	13.39		0.000504	13.39		0.000201	13.39		0.000369	13.39		0.000302	13.39		0.000587	13.39		0.000504	13.39		0.000789	13.39		0.000688	13.39		0.000487	13.39		0.000487	13.39		0.000352	13.39
				0.000587	13.4		0.000504	13.4		0.000201	13.4		0.000369	13.4		0.000302	13.4		0.000587	13.4		0.000504	13.4		0.000789	13.4		0.000705	13.4		0.000386	13.4		0.000487	13.4		0.000352	13.4
				0.000587	13.41		0.000504	13.41		0.000201	13.41		0.000369	13.41		0.000302	13.41		0.000587	13.41		0.000504	13.41		0.000789	13.41		0.000722	13.41		0.000269	13.41		0.000487	13.41		0.000352	13.41
				0.000587	13.42		0.000504	13.42		0.000201	13.42		0.000386	13.42		0.000319	13.42		0.000604	13.42		0.000504	13.42		0.000789	13.42		0.000755	13.42		0.000168	13.42		0.000487	13.42		0.000352	13.42
				0.000587	13.43		0.000504	13.43		0.000201	13.43		0.000386	13.43		0.000336	13.43		0.000604	13.43		0.000504	13.43		0.000772	13.43		0.000789	13.43		6.7e-05	13.43		0.000487	13.43		0.000352	13.43
				0.000587	13.44		0.000504	13.44		0.000201	13.44		0.000386	13.44		0.000352	13.44		0.000604	13.44		0.000504	13.44		0.000789	13.44		0.000789	13.44		3.4e-05	13.44		0.000487	13.44		0.000352	13.44
				0.000604	13.45		0.000504	13.45		0.000201	13.45		0.000386	13.45		0.000369	13.45		0.000604	13.45		0.000504	13.45		0.000789	13.45		0.000789	13.45		1.7e-05	13.45		0.00047	13.45		0.000352	13.45
				0.000604	13.46		0.000504	13.46		0.000201	13.46		0.000386	13.46		0.000369	13.46		0.000621	13.46		0.000504	13.46		0.000789	13.46		0.000772	13.46		5e-05	13.46		0.00047	13.46		0.000352	13.46
				0.000604	13.47		0.000504	13.47		0.000201	13.47		0.000386	13.47		0.000386	13.47		0.000621	13.47		0.000504	13.47		0.000789	13.47		0.000739	13.47		8.4e-05	13.47		0.00047	13.47		0.000352	13.47
				0.000604	13.48		0.000504	13.48		0.000201	13.48		0.000386	13.48		0.000386	13.48		0.000621	13.48		0.000504	13.48		0.000789	13.48		0.000722	13.48		0.000101	13.48		0.00047	13.48		0.000352	13.48
				0.000604	13.49		0.000504	13.49		0.000201	13.49		0.000369	13.49		0.000386	13.49		0.000621	13.49		0.000504	13.49		0.000789	13.49		0.000705	13.49		0.000134	13.49		0.000487	13.49		0.000336	13.49
				0.000587	13.5		0.000504	13.5		0.000201	13.5		0.000369	13.5		0.000386	13.5		0.000621	13.5		0.000504	13.5		0.000789	13.5		0.000705	13.5		0.000168	13.5		0.000487	13.5		0.000336	13.5
				0.000587	13.51		0.000504	13.51		0.000201	13.51		0.000369	13.51		0.000386	13.51		0.000621	13.51		0.000504	13.51		0.000789	13.51		0.000722	13.51		0.000235	13.51		0.000487	13.51		0.000336	13.51
				0.000587	13.52		0.000504	13.52		0.000201	13.52		0.000369	13.52		0.000386	13.52		0.000621	13.52		0.000504	13.52		0.000789	13.52		0.000739	13.52		0.000336	13.52		0.000487	13.52		0.000336	13.52
				0.000587	13.53		0.000504	13.53		0.000201	13.53		0.000369	13.53		0.000386	13.53		0.000638	13.53		0.000504	13.53		0.000789	13.53		0.000772	13.53		0.000436	13.53		0.000487	13.53		0.000336	13.53
				0.000587	13.54		0.000487	13.54		0.000201	13.54		0.000369	13.54		0.000386	13.54		0.000638	13.54		0.000504	13.54		0.000789	13.54		0.000789	13.54		0.000537	13.54		0.000487	13.54		0.000319	13.54
				0.000587	13.55		0.000487	13.55		0.000201	13.55		0.000369	13.55		0.000386	13.55		0.000621	13.55		0.000504	13.55		0.000789	13.55		0.000806	13.55		0.000638	13.55		0.000504	13.55		0.000319	13.55
				0.000587	13.56		0.000487	13.56		0.000201	13.56		0.000386	13.56		0.000369	13.56		0.000621	13.56		0.000504	13.56		0.000806	13.56		0.000789	13.56		0.000688	13.56		0.000504	13.56		0.000319	13.56
				0.000587	13.57		0.000487	13.57		0.000218	13.57		0.000386	13.57		0.000369	13.57		0.000621	13.57		0.000504	13.57		0.000806	13.57		0.000772	13.57		0.000722	13.57		0.000504	13.57		0.000336	13.57
				0.000587	13.58		0.00047	13.58		0.000201	13.58		0.000386	13.58		0.000352	13.58		0.000604	13.58		0.000504	13.58		0.000806	13.58		0.000755	13.58		0.000739	13.58		0.000504	13.58		0.000336	13.58
				0.000587	13.59		0.00047	13.59		0.000201	13.59		0.000386	13.59		0.000352	13.59		0.000604	13.59		0.000504	13.59		0.000806	13.59		0.000739	13.59		0.000739	13.59		0.000504	13.59		0.000336	13.59
				0.000604	13.6		0.00047	13.6		0.000201	13.6		0.000386	13.6		0.000336	13.6		0.000587	13.6		0.000504	13.6		0.000806	13.6		0.000705	13.6		0.000739	13.6		0.000504	13.6		0.000336	13.6
				0.000604	13.61		0.00047	13.61		0.000201	13.61		0.000386	13.61		0.000336	13.61		0.000587	13.61		0.000504	13.61		0.000806	13.61		0.000688	13.61		0.000755	13.61		0.000504	13.61		0.000352	13.61
				0.000604	13.62		0.00047	13.62		0.000201	13.62		0.000386	13.62		0.000336	13.62		0.000587	13.62		0.000504	13.62		0.000789	13.62		0.000688	13.62		0.000772	13.62		0.000504	13.62		0.000352	13.62
				0.000604	13.63		0.00047	13.63		0.000201	13.63		0.000386	13.63		0.000336	13.63		0.000571	13.63		0.000504	13.63		0.000789	13.63		0.000671	13.63		0.000772	13.63		0.00052	13.63		0.000352	13.63
				0.000604	13.64		0.00047	13.64		0.000201	13.64		0.000386	13.64		0.000336	13.64		0.000571	13.64		0.000504	13.64		0.000806	13.64		0.000655	13.64		0.000755	13.64		0.00052	13.64		0.000352	13.64
				0.000587	13.65		0.00047	13.65		0.000201	13.65		0.000386	13.65		0.000336	13.65		0.000571	13.65		0.000504	13.65		0.000806	13.65		0.000655	13.65		0.000722	13.65		0.00052	13.65		0.000369	13.65
				0.000587	13.66		0.00047	13.66		0.000201	13.66		0.000386	13.66		0.000336	13.66		0.000571	13.66		0.000504	13.66		0.000806	13.66		0.000638	13.66		0.000688	13.66		0.00052	13.66		0.000352	13.66
				0.000587	13.67		0.00047	13.67		0.000201	13.67		0.000386	13.67		0.000336	13.67		0.000587	13.67		0.000504	13.67		0.000806	13.67		0.000621	13.67		0.000655	13.67		0.00052	13.67		0.000352	13.67
				0.000587	13.68		0.00047	13.68		0.000201	13.68		0.000386	13.68		0.000336	13.68		0.000587	13.68		0.000504	13.68		0.000806	13.68		0.000621	13.68		0.000638	13.68		0.00052	13.68		0.000352	13.68
				0.000587	13.69		0.000453	13.69		0.000201	13.69		0.000369	13.69		0.000352	13.69		0.000587	13.69		0.000504	13.69		0.000789	13.69		0.000621	13.69		0.000638	13.69		0.00052	13.69		0.000352	13.69
				0.000604	13.7		0.000436	13.7		0.000201	13.7		0.000369	13.7		0.000369	13.7		0.000587	13.7		0.000504	13.7		0.000789	13.7		0.000621	13.7		0.000638	13.7		0.000504	13.7		0.000352	13.7
				0.000604	13.71		0.000403	13.71		0.000201	13.71		0.000369	13.71		0.000369	13.71		0.000604	13.71		0.000504	13.71		0.000789	13.71		0.000655	13.71		0.000621	13.71		0.000504	13.71		0.000352	13.71
				0.000604	13.72		0.000336	13.72		0.000201	13.72		0.000369	13.72		0.000369	13.72		0.000604	13.72		0.000504	13.72		0.000789	13.72		0.000671	13.72		0.000604	13.72		0.000504	13.72		0.000352	13.72
				0.000604	13.73		0.000252	13.73		0.000201	13.73		0.000369	13.73		0.000386	13.73		0.000604	13.73		0.000504	13.73		0.000789	13.73		0.000688	13.73		0.000554	13.73		0.000504	13.73		0.000352	13.73
				0.000604	13.74		0.000168	13.74		0.000201	13.74		0.000369	13.74		0.000386	13.74		0.000604	13.74		0.000504	13.74		0.000772	13.74		0.000705	13.74		0.00052	13.74		0.000504	13.74		0.000352	13.74
				0.000604	13.75		0.000101	13.75		0.000201	13.75		0.000369	13.75		0.000369	13.75		0.000604	13.75		0.000504	13.75		0.000772	13.75		0.000722	13.75		0.000487	13.75		0.000504	13.75		0.000352	13.75
				0.000604	13.76		6.7e-05	13.76		0.000201	13.76		0.000369	13.76		0.000352	13.76		0.000604	13.76		0.000504	13.76		0.000772	13.76		0.000722	13.76		0.000487	13.76		0.000504	13.76		0.000352	13.76
				0.000604	13.77		8.4e-05	13.77		0.000201	13.77		0.000369	13.77		0.000352	13.77		0.000604	13.77		0.000504	13.77		0.000755	13.77		0.000705	13.77		0.00052	13.77		0.000504	13.77		0.000352	13.77
				0.000604	13.78		0.000117	13.78		0.000201	13.78		0.000369	13.78		0.000336	13.78		0.000604	13.78		0.000504	13.78		0.000755	13.78		0.000705	13.78		0.000571	13.78		0.000504	13.78		0.000352	13.78
				0.000587	13.79		0.000185	13.79		0.000201	13.79		0.000369	13.79		0.000319	13.79		0.000604	13.79		0.000504	13.79		0.000739	13.79		0.000688	13.79		0.000604	13.79		0.000487	13.79		0.000352	13.79
				0.000587	13.8		0.000235	13.8		0.000201	13.8		0.000369	13.8		0.000319	13.8		0.000604	13.8		0.000504	13.8		0.000739	13.8		0.000705	13.8		0.000638	13.8		0.000487	13.8		0.000352	13.8
				0.000587	13.81		0.000269	13.81		0.000201	13.81		0.000369	13.81		0.000319	13.81		0.000587	13.81		0.000487	13.81		0.000739	13.81		0.000722	13.81		0.000655	13.81		0.000487	13.81		0.000352	13.81
				0.000587	13.82		0.000252	13.82		0.000201	13.82		0.000369	13.82		0.000319	13.82		0.000587	13.82		0.000487	13.82		0.000722	13.82		0.000755	13.82		0.000671	13.82		0.000487	13.82		0.000352	13.82
				0.000587	13.83		0.000168	13.83		0.000201	13.83		0.000369	13.83		0.000319	13.83		0.000587	13.83		0.000487	13.83		0.000722	13.83		0.000772	13.83		0.000671	13.83		0.000487	13.83		0.000352	13.83
				0.000587	13.84		1.7e-05	13.84		0.000201	13.84		0.000369	13.84		0.000319	13.84		0.000571	13.84		0.000504	13.84		0.000722	13.84		0.000789	13.84		0.000688	13.84		0.000487	13.84		0.000352	13.84
				0.000604	13.85		-0.000151	13.85		0.000201	13.85		0.000369	13.85		0.000319	13.85		0.000571	13.85		0.000504	13.85		0.000722	13.85		0.000806	13.85		0.000739	13.85		0.000504	13.85		0.000352	13.85
				0.000604	13.86		-0.000302	13.86		0.000201	13.86		0.000369	13.86		0.000319	13.86		0.000587	13.86		0.000504	13.86		0.000722	13.86		0.000789	13.86		0.000789	13.86		0.000504	13.86		0.000352	13.86
				0.000604	13.87		-0.00042	13.87		0.000201	13.87		0.000369	13.87		0.000319	13.87		0.000587	13.87		0.000504	13.87		0.000722	13.87		0.000772	13.87		0.000839	13.87		0.000504	13.87		0.000369	13.87
				0.000604	13.88		-0.000487	13.88		0.000201	13.88		0.000369	13.88		0.000319	13.88		0.000587	13.88		0.000504	13.88		0.000722	13.88		0.000772	13.88		0.00089	13.88		0.000504	13.88		0.000369	13.88
				0.000604	13.89		-0.000487	13.89		0.000201	13.89		0.000369	13.89		0.000319	13.89		0.000587	13.89		0.000504	13.89		0.000722	13.89		0.000806	13.89		0.000906	13.89		0.000504	13.89		0.000369	13.89
				0.000604	13.9		-0.000436	13.9		0.000201	13.9		0.000369	13.9		0.000319	13.9		0.000587	13.9		0.000504	13.9		0.000722	13.9		0.000873	13.9		0.000906	13.9		0.000487	13.9		0.000352	13.9
				0.000604	13.91		-0.000352	13.91		0.000201	13.91		0.000386	13.91		0.000319	13.91		0.000604	13.91		0.000504	13.91		0.000722	13.91		0.00099	13.91		0.00089	13.91		0.000487	13.91		0.000352	13.91
				0.000604	13.92		-0.000269	13.92		0.000201	13.92		0.000386	13.92		0.000336	13.92		0.000604	13.92		0.000504	13.92		0.000705	13.92		0.001125	13.92		0.000856	13.92		0.000487	13.92		0.000352	13.92
				0.000604	13.93		-0.000168	13.93		0.000201	13.93		0.000386	13.93		0.000336	13.93		0.000604	13.93		0.000504	13.93		0.000705	13.93		0.001242	13.93		0.000839	13.93		0.000487	13.93		0.000336	13.93
				0.000604	13.94		-0.000134	13.94		0.000201	13.94		0.000386	13.94		0.000336	13.94		0.000621	13.94		0.000504	13.94		0.000705	13.94		0.001292	13.94		0.000839	13.94		0.000487	13.94		0.000336	13.94
				0.000604	13.95		-0.000151	13.95		0.000201	13.95		0.000386	13.95		0.000352	13.95		0.000621	13.95		0.000504	13.95		0.000705	13.95		0.001292	13.95		0.000839	13.95		0.000487	13.95		0.000336	13.95
				0.000604	13.96		-0.000235	13.96		0.000218	13.96		0.000386	13.96		0.000352	13.96		0.000621	13.96		0.000504	13.96		0.000705	13.96		0.001242	13.96		0.000839	13.96		0.00047	13.96		0.000352	13.96
				0.000604	13.97		-0.000369	13.97		0.000218	13.97		0.000386	13.97		0.000352	13.97		0.000621	13.97		0.000504	13.97		0.000705	13.97		0.001158	13.97		0.000856	13.97		0.00047	13.97		0.000352	13.97
				0.000604	13.98		-0.00052	13.98		0.000218	13.98		0.000386	13.98		0.000352	13.98		0.000621	13.98		0.000504	13.98		0.000705	13.98		0.001074	13.98		0.000839	13.98		0.000453	13.98		0.000352	13.98
				0.000604	13.99		-0.000638	13.99		0.000218	13.99		0.000386	13.99		0.000352	13.99		0.000621	13.99		0.000504	13.99		0.000705	13.99		0.00099	13.99		0.000839	13.99		0.000453	13.99		0.000352	13.99
				0.000604	14		-0.000705	14		0.000218	14		0.000386	14		0.000352	14		0.000621	14		0.000504	14		0.000705	14		0.000923	14		0.000822	14		0.000453	14		0.000352	14
				0.000604	14.01		-0.000722	14.01		0.000218	14.01		0.000386	14.01		0.000352	14.01		0.000621	14.01		0.000504	14.01		0.000705	14.01		0.000873	14.01		0.000806	14.01		0.000436	14.01		0.000352	14.01
				0.000604	14.02		-0.000688	14.02		0.000218	14.02		0.000386	14.02		0.000336	14.02		0.000621	14.02		0.000504	14.02		0.000688	14.02		0.000839	14.02		0.000789	14.02		0.000436	14.02		0.000352	14.02
				0.000604	14.03		-0.000621	14.03		0.000218	14.03		0.000386	14.03		0.000336	14.03		0.000604	14.03		0.000504	14.03		0.000688	14.03		0.000822	14.03		0.000789	14.03		0.000436	14.03		0.000352	14.03
				0.000604	14.04		-0.00052	14.04		0.000218	14.04		0.000386	14.04		0.000319	14.04		0.000604	14.04		0.000504	14.04		0.000688	14.04		0.000839	14.04		0.000789	14.04		0.000436	14.04		0.000336	14.04
				0.000604	14.05		-0.00042	14.05		0.000218	14.05		0.000386	14.05		0.000319	14.05		0.000604	14.05		0.000504	14.05		0.000688	14.05		0.000839	14.05		0.000789	14.05		0.000436	14.05		0.000336	14.05
				0.000587	14.06		-0.000285	14.06		0.000218	14.06		0.000386	14.06		0.000319	14.06		0.000587	14.06		0.000504	14.06		0.000688	14.06		0.000873	14.06		0.000806	14.06		0.000436	14.06		0.000336	14.06
				0.000587	14.07		-0.000168	14.07		0.000218	14.07		0.000386	14.07		0.000319	14.07		0.000587	14.07		0.000504	14.07		0.000705	14.07		0.00089	14.07		0.000806	14.07		0.000436	14.07		0.000352	14.07
				0.000587	14.08		-5e-05	14.08		0.000218	14.08		0.000386	14.08		0.000319	14.08		0.000587	14.08		0.000504	14.08		0.000705	14.08		0.00089	14.08		0.000806	14.08		0.000436	14.08		0.000352	14.08
				0.000587	14.09		5e-05	14.09		0.000201	14.09		0.000386	14.09		0.000319	14.09		0.000571	14.09		0.000504	14.09		0.000722	14.09		0.000873	14.09		0.000822	14.09		0.000436	14.09		0.000352	14.09
				0.000587	14.1		0.000168	14.1		0.000201	14.1		0.000386	14.1		0.000319	14.1		0.000554	14.1		0.00052	14.1		0.000722	14.1		0.000856	14.1		0.000822	14.1		0.000436	14.1		0.000336	14.1
				0.000587	14.11		0.000269	14.11		0.000201	14.11		0.000386	14.11		0.000302	14.11		0.000554	14.11		0.00052	14.11		0.000722	14.11		0.000822	14.11		0.000839	14.11		0.000453	14.11		0.000336	14.11
				0.000587	14.12		0.000352	14.12		0.000201	14.12		0.000386	14.12		0.000302	14.12		0.000537	14.12		0.00052	14.12		0.000722	14.12		0.000772	14.12		0.000856	14.12		0.000453	14.12		0.000336	14.12
				0.000587	14.13		0.00042	14.13		0.000201	14.13		0.000386	14.13		0.000302	14.13		0.000537	14.13		0.00052	14.13		0.000722	14.13		0.000739	14.13		0.00089	14.13		0.000453	14.13		0.000336	14.13
				0.000587	14.14		0.00047	14.14		0.000201	14.14		0.000403	14.14		0.000285	14.14		0.000537	14.14		0.00052	14.14		0.000722	14.14		0.000705	14.14		0.000906	14.14		0.000436	14.14		0.000336	14.14
				0.000587	14.15		0.00052	14.15		0.000201	14.15		0.000403	14.15		0.000269	14.15		0.000554	14.15		0.000504	14.15		0.000705	14.15		0.000688	14.15		0.000906	14.15		0.000436	14.15		0.000369	14.15
				0.000587	14.16		0.000537	14.16		0.000201	14.16		0.000386	14.16		0.000269	14.16		0.000554	14.16		0.00052	14.16		0.000705	14.16		0.000671	14.16		0.000923	14.16		0.00042	14.16		0.00042	14.16
				0.000604	14.17		0.000554	14.17		0.000201	14.17		0.000386	14.17		0.000252	14.17		0.000554	14.17		0.00052	14.17		0.000705	14.17		0.000688	14.17		0.000923	14.17		0.00042	14.17		0.000554	14.17
				0.000604	14.18		0.000554	14.18		0.000201	14.18		0.000386	14.18		0.000235	14.18		0.000554	14.18		0.00052	14.18		0.000705	14.18		0.000688	14.18		0.000923	14.18		0.00042	14.18		0.00089	14.18
				0.000604	14.19		0.000554	14.19		0.000201	14.19		0.000386	14.19		0.000235	14.19		0.000554	14.19		0.00052	14.19		0.000705	14.19		0.000688	14.19		0.00094	14.19		0.00042	14.19		0.001477	14.19
				0.000587	14.2		0.000571	14.2		0.000201	14.2		0.000386	14.2		0.000235	14.2		0.000554	14.2		0.00052	14.2		0.000705	14.2		0.000671	14.2		0.00094	14.2		0.000436	14.2		0.002618	14.2
				0.000587	14.21		0.000571	14.21		0.000201	14.21		0.000386	14.21		0.000235	14.21		0.000554	14.21		0.00052	14.21		0.000722	14.21		0.000671	14.21		0.00094	14.21		0.000436	14.21		0.004868	14.21
				0.000587	14.22		0.000571	14.22		0.000201	14.22		0.000369	14.22		0.000252	14.22		0.000537	14.22		0.00052	14.22		0.000722	14.22		0.000655	14.22		0.000957	14.22		0.000453	14.22		0.009735	14.22
				0.000587	14.23		0.000554	14.23		0.000201	14.23		0.000386	14.23		0.000252	14.23		0.000537	14.23		0.000504	14.23		0.000705	14.23		0.000638	14.23		0.000957	14.23		0.000453	14.23		0.017372	14.23
				0.000587	14.24		0.000554	14.24		0.000201	14.24		0.000386	14.24		0.000269	14.24		0.000537	14.24		0.000504	14.24		0.000705	14.24		0.000638	14.24		0.00094	14.24		0.000453	14.24		0.028098	14.24
				0.000604	14.25		0.000554	14.25		0.000201	14.25		0.000386	14.25		0.000269	14.25		0.000537	14.25		0.000504	14.25		0.000705	14.25		0.000638	14.25		0.00094	14.25		0.000453	14.25		0.04025	14.25
				0.000604	14.26		0.000554	14.26		0.000201	14.26		0.000386	14.26		0.000285	14.26		0.000537	14.26		0.000504	14.26		0.000705	14.26		0.000638	14.26		0.000923	14.26		0.000453	14.26		0.050824	14.26
				0.000604	14.27		0.000554	14.27		0.000201	14.27		0.000386	14.27		0.000285	14.27		0.000537	14.27		0.00052	14.27		0.000705	14.27		0.000638	14.27		0.000923	14.27		0.000453	14.27		0.057135	14.27
				0.000587	14.28		0.000537	14.28		0.000201	14.28		0.000386	14.28		0.000302	14.28		0.000537	14.28		0.00052	14.28		0.000705	14.28		0.000655	14.28		0.00094	14.28		0.000453	14.28		0.056615	14.28
				0.000587	14.29		0.000537	14.29		0.000201	14.29		0.000386	14.29		0.000302	14.29		0.00052	14.29		0.00052	14.29		0.000705	14.29		0.000671	14.29		0.00094	14.29		0.000453	14.29		0.05079	14.29
				0.000587	14.3		0.000537	14.3		0.000201	14.3		0.000386	14.3		0.000319	14.3		0.00052	14.3		0.00052	14.3		0.000705	14.3		0.000671	14.3		0.00094	14.3		0.000453	14.3		0.041693	14.3
				0.000587	14.31		0.000537	14.31		0.000201	14.31		0.000386	14.31		0.000319	14.31		0.00052	14.31		0.00052	14.31		0.000705	14.31		0.000688	14.31		0.00094	14.31		0.000436	14.31		0.030582	14.31
				0.000587	14.32		0.000537	14.32		0.000201	14.32		0.000386	14.32		0.000319	14.32		0.00052	14.32		0.00052	14.32		0.000722	14.32		0.000688	14.32		0.00094	14.32		0.00042	14.32		0.0213	14.32
				0.000587	14.33		0.000537	14.33		0.000201	14.33		0.000386	14.33		0.000336	14.33		0.00052	14.33		0.00052	14.33		0.000722	14.33		0.000705	14.33		0.000923	14.33		0.000403	14.33		0.013713	14.33
				0.000587	14.34		0.000537	14.34		0.000201	14.34		0.000386	14.34		0.000336	14.34		0.00052	14.34		0.00052	14.34		0.000722	14.34		0.000722	14.34		0.000923	14.34		0.000386	14.34		0.008023	14.34
				0.000587	14.35		0.000537	14.35		0.000201	14.35		0.000369	14.35		0.000336	14.35		0.00052	14.35		0.00052	14.35		0.000705	14.35		0.000755	14.35		0.000923	14.35		0.000369	14.35		0.003709	14.35
				0.000587	14.36		0.000537	14.36		0.000201	14.36		0.000369	14.36		0.000336	14.36		0.00052	14.36		0.00052	14.36		0.000705	14.36		0.000789	14.36		0.00094	14.36		0.000352	14.36		0.001158	14.36
				0.000587	14.37		0.000537	14.37		0.000201	14.37		0.000369	14.37		0.000352	14.37		0.00052	14.37		0.00052	14.37		0.000705	14.37		0.000822	14.37		0.000957	14.37		0.000336	14.37		-0.000453	14.37
				0.000587	14.38		0.000537	14.38		0.000201	14.38		0.000369	14.38		0.000352	14.38		0.00052	14.38		0.00052	14.38		0.000705	14.38		0.000839	14.38		0.000957	14.38		0.000336	14.38		-0.00146	14.38
				0.000604	14.39		0.000537	14.39		0.000201	14.39		0.000369	14.39		0.000352	14.39		0.00052	14.39		0.00052	14.39		0.000722	14.39		0.000856	14.39		0.000974	14.39		0.000352	14.39		-0.002098	14.39
				0.000604	14.4		0.00052	14.4		0.000201	14.4		0.000369	14.4		0.000336	14.4		0.00052	14.4		0.00052	14.4		0.000722	14.4		0.000839	14.4		0.000974	14.4		0.000369	14.4		-0.0024	14.4
				0.000604	14.41		0.00052	14.41		0.000201	14.41		0.000369	14.41		0.000336	14.41		0.00052	14.41		0.00052	14.41		0.000722	14.41		0.000806	14.41		0.000974	14.41		0.000386	14.41		-0.002518	14.41
				0.000604	14.42		0.00052	14.42		0.000201	14.42		0.000386	14.42		0.000336	14.42		0.000504	14.42		0.00052	14.42		0.000722	14.42		0.000772	14.42		0.000974	14.42		0.000403	14.42		-0.002484	14.42
				0.000587	14.43		0.00052	14.43		0.000201	14.43		0.000386	14.43		0.000336	14.43		0.000504	14.43		0.00052	14.43		0.000722	14.43		0.000722	14.43		0.000974	14.43		0.000436	14.43		-0.002283	14.43
				0.000587	14.44		0.00052	14.44		0.000201	14.44		0.000386	14.44		0.000336	14.44		0.000487	14.44		0.00052	14.44		0.000722	14.44		0.000688	14.44		0.000974	14.44		0.000453	14.44		-0.001947	14.44
				0.000587	14.45		0.000504	14.45		0.000201	14.45		0.000386	14.45		0.000336	14.45		0.00047	14.45		0.00052	14.45		0.000739	14.45		0.000655	14.45		0.00099	14.45		0.000453	14.45		-0.001511	14.45
				0.000587	14.46		0.000504	14.46		0.000201	14.46		0.000386	14.46		0.000336	14.46		0.000453	14.46		0.00052	14.46		0.000739	14.46		0.000655	14.46		0.001007	14.46		0.00047	14.46		-0.001074	14.46
				0.000587	14.47		0.000504	14.47		0.000201	14.47		0.000386	14.47		0.000352	14.47		0.000453	14.47		0.00052	14.47		0.000739	14.47		0.000638	14.47		0.001024	14.47		0.00047	14.47		-0.000688	14.47
				0.000587	14.48		0.000504	14.48		0.000201	14.48		0.000403	14.48		0.000352	14.48		0.000453	14.48		0.00052	14.48		0.000739	14.48		0.000638	14.48		0.001024	14.48		0.00047	14.48		-0.000504	14.48
				0.000587	14.49		0.000504	14.49		0.000201	14.49		0.000403	14.49		0.000369	14.49		0.000453	14.49		0.00052	14.49		0.000739	14.49		0.000638	14.49		0.001024	14.49		0.00047	14.49		-0.00052	14.49
				0.000587	14.5		0.000504	14.5		0.000201	14.5		0.000403	14.5		0.000369	14.5		0.000453	14.5		0.00052	14.5		0.000739	14.5		0.000638	14.5		0.001024	14.5		0.00047	14.5		-0.000688	14.5
				0.000587	14.51		0.000504	14.51		0.000201	14.51		0.000386	14.51		0.000369	14.51		0.00047	14.51		0.00052	14.51		0.000739	14.51		0.000621	14.51		0.001007	14.51		0.00047	14.51		-0.00094	14.51
				0.000587	14.52		0.000504	14.52		0.000201	14.52		0.000386	14.52		0.000352	14.52		0.00047	14.52		0.00052	14.52		0.000739	14.52		0.000604	14.52		0.00099	14.52		0.00047	14.52		-0.001208	14.52
				0.000587	14.53		0.000504	14.53		0.000201	14.53		0.000403	14.53		0.000352	14.53		0.000487	14.53		0.00052	14.53		0.000739	14.53		0.000587	14.53		0.000974	14.53		0.00047	14.53		-0.001343	14.53
				0.000587	14.54		0.000504	14.54		0.000201	14.54		0.000403	14.54		0.000336	14.54		0.000504	14.54		0.00052	14.54		0.000739	14.54		0.000587	14.54		0.000974	14.54		0.000453	14.54		-0.001276	14.54
				0.000587	14.55		0.000504	14.55		0.000201	14.55		0.000403	14.55		0.000336	14.55		0.00052	14.55		0.00052	14.55		0.000739	14.55		0.000571	14.55		0.000957	14.55		0.000453	14.55		-0.00099	14.55
				0.000587	14.56		0.000504	14.56		0.000201	14.56		0.000403	14.56		0.000319	14.56		0.00052	14.56		0.00052	14.56		0.000739	14.56		0.000571	14.56		0.000923	14.56		0.000436	14.56		-0.000504	14.56
				0.000587	14.57		0.000504	14.57		0.000201	14.57		0.000403	14.57		0.000319	14.57		0.00052	14.57		0.00052	14.57		0.000739	14.57		0.000571	14.57		0.000906	14.57		0.000436	14.57		-5e-05	14.57
				0.000587	14.58		0.000504	14.58		0.000185	14.58		0.000403	14.58		0.000319	14.58		0.000537	14.58		0.000504	14.58		0.000739	14.58		0.000587	14.58		0.00089	14.58		0.000436	14.58		0.000302	14.58
				0.000587	14.59		0.000487	14.59		0.000185	14.59		0.000403	14.59		0.000319	14.59		0.000537	14.59		0.000504	14.59		0.000739	14.59		0.000604	14.59		0.000873	14.59		0.000436	14.59		0.00052	14.59
				0.000587	14.6		0.000487	14.6		0.000185	14.6		0.000403	14.6		0.000319	14.6		0.000537	14.6		0.000504	14.6		0.000739	14.6		0.000621	14.6		0.000856	14.6		0.000436	14.6		0.000621	14.6
				0.000587	14.61		0.000487	14.61		0.000185	14.61		0.000403	14.61		0.000319	14.61		0.000537	14.61		0.000504	14.61		0.000739	14.61		0.000621	14.61		0.000839	14.61		0.000436	14.61		0.000554	14.61
				0.000587	14.62		0.000487	14.62		0.000201	14.62		0.000403	14.62		0.000319	14.62		0.00052	14.62		0.000504	14.62		0.000739	14.62		0.000638	14.62		0.000839	14.62		0.00042	14.62		0.000386	14.62
				0.000587	14.63		0.000487	14.63		0.000201	14.63		0.000403	14.63		0.000319	14.63		0.00052	14.63		0.000504	14.63		0.000739	14.63		0.000638	14.63		0.000856	14.63		0.000403	14.63		0.000117	14.63
				0.000587	14.64		0.000504	14.64		0.000201	14.64		0.000403	14.64		0.000319	14.64		0.00052	14.64		0.000504	14.64		0.000739	14.64		0.000655	14.64		0.000856	14.64		0.000386	14.64		-0.000201	14.64
				0.000604	14.65		0.000504	14.65		0.000218	14.65		0.000403	14.65		0.000319	14.65		0.00052	14.65		0.000504	14.65		0.000739	14.65		0.000655	14.65		0.000856	14.65		0.000369	14.65		-0.000504	14.65
				0.000604	14.66		0.000504	14.66		0.000218	14.66		0.000403	14.66		0.000319	14.66		0.000504	14.66		0.000504	14.66		0.000739	14.66		0.000671	14.66		0.000873	14.66		0.000352	14.66		-0.000789	14.66
				0.000604	14.67		0.000504	14.67		0.000218	14.67		0.000403	14.67		0.000319	14.67		0.000504	14.67		0.00052	14.67		0.000739	14.67		0.000671	14.67		0.000873	14.67		0.000352	14.67		-0.001007	14.67
				0.000604	14.68		0.000504	14.68		0.000218	14.68		0.000403	14.68		0.000319	14.68		0.000504	14.68		0.00052	14.68		0.000739	14.68		0.000688	14.68		0.000873	14.68		0.000336	14.68		-0.001175	14.68
				0.000604	14.69		0.000487	14.69		0.000218	14.69		0.000403	14.69		0.000336	14.69		0.000504	14.69		0.00052	14.69		0.000739	14.69		0.000705	14.69		0.000873	14.69		0.000336	14.69		-0.001259	14.69
				0.000604	14.7		0.000487	14.7		0.000218	14.7		0.000403	14.7		0.000336	14.7		0.000504	14.7		0.00052	14.7		0.000739	14.7		0.000705	14.7		0.000873	14.7		0.000336	14.7		-0.001292	14.7
				0.000604	14.71		0.000487	14.71		0.000218	14.71		0.000403	14.71		0.000336	14.71		0.000504	14.71		0.00052	14.71		0.000739	14.71		0.000722	14.71		0.00089	14.71		0.000336	14.71		-0.001309	14.71
				0.000604	14.72		0.000487	14.72		0.000218	14.72		0.000403	14.72		0.000336	14.72		0.000487	14.72		0.00052	14.72		0.000739	14.72		0.000705	14.72		0.00089	14.72		0.000336	14.72		-0.001326	14.72
				0.000604	14.73		0.000487	14.73		0.000201	14.73		0.000403	14.73		0.000336	14.73		0.000487	14.73		0.00052	14.73		0.000755	14.73		0.000705	14.73		0.00089	14.73		0.000336	14.73		-0.001343	14.73
				0.000604	14.74		0.000487	14.74		0.000201	14.74		0.000403	14.74		0.000352	14.74		0.00047	14.74		0.00052	14.74		0.000755	14.74		0.000688	14.74		0.00089	14.74		0.000352	14.74		-0.00141	14.74
				0.000604	14.75		0.000487	14.75		0.000201	14.75		0.000403	14.75		0.000352	14.75		0.00047	14.75		0.00052	14.75		0.000755	14.75		0.000671	14.75		0.000873	14.75		0.000352	14.75		-0.00146	14.75
				0.000604	14.76		0.000487	14.76		0.000201	14.76		0.000403	14.76		0.000369	14.76		0.00047	14.76		0.00052	14.76		0.000755	14.76		0.000655	14.76		0.000873	14.76		0.000352	14.76		-0.001511	14.76
				0.000604	14.77		0.00047	14.77		0.000218	14.77		0.000403	14.77		0.000369	14.77		0.000487	14.77		0.00052	14.77		0.000755	14.77		0.000638	14.77		0.000856	14.77		0.000369	14.77		-0.001511	14.77
				0.000604	14.78		0.00047	14.78		0.000218	14.78		0.000403	14.78		0.000369	14.78		0.000487	14.78		0.00052	14.78		0.000755	14.78		0.000621	14.78		0.000856	14.78		0.000369	14.78		-0.00146	14.78
				0.000587	14.79		0.000436	14.79		0.000218	14.79		0.000403	14.79		0.000369	14.79		0.000487	14.79		0.00052	14.79		0.000755	14.79		0.000621	14.79		0.000839	14.79		0.000369	14.79		-0.001393	14.79
				0.000587	14.8		0.000403	14.8		0.000218	14.8		0.000403	14.8		0.000386	14.8		0.000487	14.8		0.00052	14.8		0.000755	14.8		0.000621	14.8		0.000839	14.8		0.000386	14.8		-0.001326	14.8
				0.000587	14.81		0.000352	14.81		0.000218	14.81		0.000403	14.81		0.000386	14.81		0.000487	14.81		0.000504	14.81		0.000755	14.81		0.000621	14.81		0.000839	14.81		0.000386	14.81		-0.001276	14.81
				0.000587	14.82		0.000302	14.82		0.000218	14.82		0.000403	14.82		0.000403	14.82		0.000487	14.82		0.000504	14.82		0.000755	14.82		0.000621	14.82		0.000822	14.82		0.000386	14.82		-0.001259	14.82
				0.000587	14.83		0.000252	14.83		0.000218	14.83		0.000403	14.83		0.000403	14.83		0.000487	14.83		0.000504	14.83		0.000772	14.83		0.000604	14.83		0.000806	14.83		0.000386	14.83		-0.001309	14.83
				0.000587	14.84		0.000235	14.84		0.000218	14.84		0.000403	14.84		0.000403	14.84		0.000487	14.84		0.000504	14.84		0.000772	14.84		0.000604	14.84		0.000789	14.84		0.000386	14.84		-0.001393	14.84
				0.000587	14.85		0.000235	14.85		0.000218	14.85		0.000403	14.85		0.000403	14.85		0.000487	14.85		0.000504	14.85		0.000772	14.85		0.000587	14.85		0.000789	14.85		0.000369	14.85		-0.001544	14.85
				0.000587	14.86		0.000252	14.86		0.000218	14.86		0.000403	14.86		0.000403	14.86		0.000487	14.86		0.000504	14.86		0.000772	14.86		0.000587	14.86		0.000772	14.86		0.000369	14.86		-0.001712	14.86
				0.000587	14.87		0.000302	14.87		0.000218	14.87		0.000403	14.87		0.000403	14.87		0.000487	14.87		0.00052	14.87		0.000772	14.87		0.000587	14.87		0.000772	14.87		0.000369	14.87		-0.001863	14.87
				0.000604	14.88		0.000336	14.88		0.000218	14.88		0.000403	14.88		0.000403	14.88		0.000487	14.88		0.00052	14.88		0.000772	14.88		0.000604	14.88		0.000755	14.88		0.000369	14.88		-0.001997	14.88
				0.000604	14.89		0.000386	14.89		0.000218	14.89		0.000386	14.89		0.000403	14.89		0.000487	14.89		0.00052	14.89		0.000772	14.89		0.000621	14.89		0.000755	14.89		0.000369	14.89		-0.002098	14.89
				0.000604	14.9		0.00042	14.9		0.000218	14.9		0.000386	14.9		0.000386	14.9		0.000487	14.9		0.00052	14.9		0.000772	14.9		0.000621	14.9		0.000755	14.9		0.000369	14.9		-0.002148	14.9
				0.000604	14.91		0.000436	14.91		0.000218	14.91		0.000386	14.91		0.000386	14.91		0.000487	14.91		0.00052	14.91		0.000755	14.91		0.000638	14.91		0.000739	14.91		0.000369	14.91		-0.002165	14.91
				0.000621	14.92		0.000453	14.92		0.000201	14.92		0.000386	14.92		0.000386	14.92		0.000487	14.92		0.00052	14.92		0.000755	14.92		0.000638	14.92		0.000739	14.92		0.000369	14.92		-0.002182	14.92
				0.000621	14.93		0.00047	14.93		0.000201	14.93		0.000386	14.93		0.000386	14.93		0.000487	14.93		0.00052	14.93		0.000755	14.93		0.000638	14.93		0.000722	14.93		0.000352	14.93		-0.002182	14.93
				0.000621	14.94		0.00047	14.94		0.000201	14.94		0.000386	14.94		0.000403	14.94		0.000487	14.94		0.00052	14.94		0.000772	14.94		0.000638	14.94		0.000722	14.94		0.000352	14.94		-0.002216	14.94
				0.000604	14.95		0.00047	14.95		0.000201	14.95		0.000386	14.95		0.000403	14.95		0.000487	14.95		0.00052	14.95		0.000772	14.95		0.000638	14.95		0.000722	14.95		0.000352	14.95		-0.002249	14.95
				0.000604	14.96		0.00047	14.96		0.000201	14.96		0.000403	14.96		0.00042	14.96		0.000487	14.96		0.00052	14.96		0.000772	14.96		0.000621	14.96		0.000722	14.96		0.000352	14.96		-0.002283	14.96
				0.000604	14.97		0.00047	14.97		0.000201	14.97		0.000403	14.97		0.00042	14.97		0.000487	14.97		0.00052	14.97		0.000772	14.97		0.000621	14.97		0.000722	14.97		0.000352	14.97		-0.002333	14.97
				0.000604	14.98		0.00047	14.98		0.000201	14.98		0.000403	14.98		0.00042	14.98		0.000504	14.98		0.00052	14.98		0.000772	14.98		0.000638	14.98		0.000739	14.98		0.000352	14.98		-0.002367	14.98
				0.000587	14.99		0.00047	14.99		0.000201	14.99		0.000403	14.99		0.00042	14.99		0.000504	14.99		0.000504	14.99		0.000772	14.99		0.000638	14.99		0.000739	14.99		0.000352	14.99		-0.002383	14.99
				0.000587	15		0.00047	15		0.000201	15		0.000403	15		0.00042	15		0.00052	15		0.000504	15		0.000772	15		0.000655	15		0.000739	15		0.000369	15		-0.002383	15
				0.000587	15.01		0.000453	15.01		0.000201	15.01		0.000403	15.01		0.00042	15.01		0.000537	15.01		0.000504	15.01		0.000772	15.01		0.000655	15.01		0.000739	15.01		0.000369	15.01		-0.002383	15.01
				0.000587	15.02		0.000453	15.02		0.000201	15.02		0.000403	15.02		0.00042	15.02		0.000537	15.02		0.000504	15.02		0.000772	15.02		0.000655	15.02		0.000739	15.02		0.000386	15.02		-0.002367	15.02
				0.000587	15.03		0.000453	15.03		0.000201	15.03		0.000403	15.03		0.000436	15.03		0.000537	15.03		0.000487	15.03		0.000772	15.03		0.000655	15.03		0.000739	15.03		0.000403	15.03		-0.002333	15.03
				0.000604	15.04		0.000453	15.04		0.000201	15.04		0.000403	15.04		0.000453	15.04		0.000554	15.04		0.000487	15.04		0.000772	15.04		0.000638	15.04		0.000722	15.04		0.000403	15.04		-0.002316	15.04
				0.000604	15.05		0.000453	15.05		0.000201	15.05		0.000403	15.05		0.00047	15.05		0.000554	15.05		0.000487	15.05		0.000772	15.05		0.000638	15.05		0.000722	15.05		0.000386	15.05		-0.002299	15.05
				0.000604	15.06		0.000453	15.06		0.000201	15.06		0.000403	15.06		0.000487	15.06		0.000554	15.06		0.000487	15.06		0.000772	15.06		0.000621	15.06		0.000722	15.06		0.000352	15.06		-0.002283	15.06
				0.000604	15.07		0.000453	15.07		0.000201	15.07		0.000403	15.07		0.000487	15.07		0.000554	15.07		0.000504	15.07		0.000772	15.07		0.000621	15.07		0.000722	15.07		0.000302	15.07		-0.002283	15.07
				0.000604	15.08		0.000436	15.08		0.000201	15.08		0.000403	15.08		0.000487	15.08		0.000554	15.08		0.000504	15.08		0.000772	15.08		0.000604	15.08		0.000739	15.08		0.000252	15.08		-0.002266	15.08
				0.000604	15.09		0.000436	15.09		0.000201	15.09		0.000403	15.09		0.00047	15.09		0.000554	15.09		0.000504	15.09		0.000772	15.09		0.000604	15.09		0.000739	15.09		0.000218	15.09		-0.002266	15.09
				0.000587	15.1		0.000436	15.1		0.000201	15.1		0.000403	15.1		0.000453	15.1		0.000554	15.1		0.000487	15.1		0.000772	15.1		0.000604	15.1		0.000755	15.1		0.000201	15.1		-0.002232	15.1
				0.000587	15.11		0.000436	15.11		0.000201	15.11		0.000403	15.11		0.000453	15.11		0.000554	15.11		0.000487	15.11		0.000772	15.11		0.000621	15.11		0.000755	15.11		0.000218	15.11		-0.002216	15.11
				0.000604	15.12		0.000436	15.12		0.000218	15.12		0.000386	15.12		0.000436	15.12		0.000571	15.12		0.000487	15.12		0.000789	15.12		0.000621	15.12		0.000772	15.12		0.000269	15.12		-0.002182	15.12
				0.000604	15.13		0.000436	15.13		0.000201	15.13		0.000386	15.13		0.000436	15.13		0.000571	15.13		0.000487	15.13		0.000789	15.13		0.000621	15.13		0.000789	15.13		0.000352	15.13		-0.002165	15.13
				0.000604	15.14		0.000436	15.14		0.000201	15.14		0.000403	15.14		0.000436	15.14		0.000571	15.14		0.000487	15.14		0.000789	15.14		0.000621	15.14		0.000806	15.14		0.000436	15.14		-0.002148	15.14
				0.000604	15.15		0.000436	15.15		0.000201	15.15		0.000403	15.15		0.000453	15.15		0.000571	15.15		0.000504	15.15		0.000789	15.15		0.000621	15.15		0.000806	15.15		0.000504	15.15		-0.002132	15.15
				0.000604	15.16		0.000436	15.16		0.000201	15.16		0.000403	15.16		0.000453	15.16		0.000571	15.16		0.000504	15.16		0.000789	15.16		0.000621	15.16		0.000822	15.16		0.000554	15.16		-0.002148	15.16
				0.000604	15.17		0.000436	15.17		0.000201	15.17		0.000403	15.17		0.000436	15.17		0.000554	15.17		0.000504	15.17		0.000789	15.17		0.000621	15.17		0.000822	15.17		0.000604	15.17		-0.002148	15.17
				0.000604	15.18		0.000436	15.18		0.000201	15.18		0.000386	15.18		0.00042	15.18		0.000554	15.18		0.000504	15.18		0.000789	15.18		0.000621	15.18		0.000822	15.18		0.000638	15.18		-0.002148	15.18
				0.000604	15.19		0.000436	15.19		0.000201	15.19		0.000386	15.19		0.000403	15.19		0.000554	15.19		0.000504	15.19		0.000789	15.19		0.000621	15.19		0.000822	15.19		0.000671	15.19		-0.002132	15.19
				0.000604	15.2		0.000436	15.2		0.000201	15.2		0.000386	15.2		0.000386	15.2		0.000537	15.2		0.000504	15.2		0.000789	15.2		0.000638	15.2		0.000806	15.2		0.000705	15.2		-0.002115	15.2
				0.000604	15.21		0.000436	15.21		0.000201	15.21		0.000386	15.21		0.000386	15.21		0.000537	15.21		0.000504	15.21		0.000789	15.21		0.000655	15.21		0.000806	15.21		0.000722	15.21		-0.002098	15.21
				0.000604	15.22		0.000436	15.22		0.000201	15.22		0.000386	15.22		0.000369	15.22		0.000537	15.22		0.000504	15.22		0.000789	15.22		0.000655	15.22		0.000806	15.22		0.000755	15.22		-0.002065	15.22
				0.000604	15.23		0.000436	15.23		0.000201	15.23		0.000386	15.23		0.000369	15.23		0.000537	15.23		0.00052	15.23		0.000789	15.23		0.000671	15.23		0.000806	15.23		0.000772	15.23		-0.002031	15.23
				0.000604	15.24		0.000436	15.24		0.000218	15.24		0.000386	15.24		0.000369	15.24		0.000537	15.24		0.00052	15.24		0.000789	15.24		0.000671	15.24		0.000806	15.24		0.000772	15.24		-0.002014	15.24
				0.000604	15.25		0.000436	15.25		0.000218	15.25		0.000386	15.25		0.000386	15.25		0.000537	15.25		0.00052	15.25		0.000789	15.25		0.000671	15.25		0.000806	15.25		0.000755	15.25		-0.002014	15.25
				0.000604	15.26		0.000436	15.26		0.000218	15.26		0.000403	15.26		0.000386	15.26		0.000554	15.26		0.00052	15.26		0.000789	15.26		0.000671	15.26		0.000822	15.26		0.000739	15.26		-0.002014	15.26
				0.000587	15.27		0.000436	15.27		0.000218	15.27		0.000403	15.27		0.000403	15.27		0.000554	15.27		0.00052	15.27		0.000789	15.27		0.000655	15.27		0.000822	15.27		0.000739	15.27		-0.002031	15.27
				0.000587	15.28		0.000436	15.28		0.000218	15.28		0.000403	15.28		0.000403	15.28		0.000554	15.28		0.00052	15.28		0.000789	15.28		0.000655	15.28		0.000822	15.28		0.000739	15.28		-0.002031	15.28
				0.000587	15.29		0.000436	15.29		0.000235	15.29		0.000403	15.29		0.00042	15.29		0.000554	15.29		0.000504	15.29		0.000772	15.29		0.000655	15.29		0.000822	15.29		0.000755	15.29		-0.002048	15.29
				0.000587	15.3		0.000436	15.3		0.000235	15.3		0.000403	15.3		0.000436	15.3		0.000537	15.3		0.000504	15.3		0.000772	15.3		0.000655	15.3		0.000822	15.3		0.000772	15.3		-0.002031	15.3
				0.000587	15.31		0.000436	15.31		0.000235	15.31		0.000403	15.31		0.000436	15.31		0.000537	15.31		0.000504	15.31		0.000772	15.31		0.000638	15.31		0.000806	15.31		0.000772	15.31		-0.002031	15.31
				0.000587	15.32		0.000453	15.32		0.000235	15.32		0.000403	15.32		0.000453	15.32		0.000554	15.32		0.000504	15.32		0.000772	15.32		0.000638	15.32		0.000822	15.32		0.000789	15.32		-0.002014	15.32
				0.000604	15.33		0.000453	15.33		0.000235	15.33		0.000403	15.33		0.000453	15.33		0.000554	15.33		0.000504	15.33		0.000772	15.33		0.000638	15.33		0.000822	15.33		0.000789	15.33		-0.002014	15.33
				0.000604	15.34		0.000453	15.34		0.000235	15.34		0.000403	15.34		0.000453	15.34		0.000554	15.34		0.000504	15.34		0.000772	15.34		0.000621	15.34		0.000822	15.34		0.000772	15.34		-0.001997	15.34
				0.000604	15.35		0.000453	15.35		0.000218	15.35		0.000403	15.35		0.000453	15.35		0.000554	15.35		0.000504	15.35		0.000755	15.35		0.000621	15.35		0.000839	15.35		0.000772	15.35		-0.001981	15.35
				0.000604	15.36		0.000436	15.36		0.000218	15.36		0.000403	15.36		0.000453	15.36		0.000554	15.36		0.000504	15.36		0.000755	15.36		0.000621	15.36		0.000856	15.36		0.000755	15.36		-0.001964	15.36
				0.000587	15.37		0.000436	15.37		0.000218	15.37		0.000403	15.37		0.000453	15.37		0.000554	15.37		0.000504	15.37		0.000755	15.37		0.000621	15.37		0.000856	15.37		0.000755	15.37		-0.001947	15.37
				0.000587	15.38		0.000436	15.38		0.000218	15.38		0.000403	15.38		0.000436	15.38		0.000554	15.38		0.000504	15.38		0.000755	15.38		0.000621	15.38		0.000856	15.38		0.000755	15.38		-0.00193	15.38
				0.000587	15.39		0.00042	15.39		0.000218	15.39		0.000386	15.39		0.000436	15.39		0.000554	15.39		0.000504	15.39		0.000755	15.39		0.000621	15.39		0.000873	15.39		0.000739	15.39		-0.001913	15.39
				0.000587	15.4		0.00042	15.4		0.000218	15.4		0.000386	15.4		0.00042	15.4		0.000554	15.4		0.000504	15.4		0.000755	15.4		0.000621	15.4		0.000856	15.4		0.000722	15.4		-0.001913	15.4
				0.000587	15.41		0.00042	15.41		0.000218	15.41		0.000386	15.41		0.00042	15.41		0.000554	15.41		0.000504	15.41		0.000772	15.41		0.000604	15.41		0.000856	15.41		0.000705	15.41		-0.001897	15.41
				0.000587	15.42		0.00042	15.42		0.000218	15.42		0.000386	15.42		0.000403	15.42		0.000554	15.42		0.00052	15.42		0.000772	15.42		0.000604	15.42		0.000856	15.42		0.000688	15.42		-0.00188	15.42
				0.000587	15.43		0.000436	15.43		0.000218	15.43		0.000386	15.43		0.000403	15.43		0.000554	15.43		0.00052	15.43		0.000772	15.43		0.000604	15.43		0.000839	15.43		0.000671	15.43		-0.001863	15.43
				0.000587	15.44		0.000436	15.44		0.000218	15.44		0.000386	15.44		0.000386	15.44		0.000554	15.44		0.00052	15.44		0.000772	15.44		0.000621	15.44		0.000839	15.44		0.000655	15.44		-0.001846	15.44
				0.000587	15.45		0.000436	15.45		0.000235	15.45		0.000386	15.45		0.000386	15.45		0.000554	15.45		0.00052	15.45		0.000755	15.45		0.000621	15.45		0.000822	15.45		0.000655	15.45		-0.00183	15.45
				0.000587	15.46		0.000436	15.46		0.000235	15.46		0.000386	15.46		0.000386	15.46		0.000554	15.46		0.00052	15.46		0.000755	15.46		0.000621	15.46		0.000822	15.46		0.000671	15.46		-0.001796	15.46
				0.000587	15.47		0.000436	15.47		0.000235	15.47		0.000386	15.47		0.000386	15.47		0.000554	15.47		0.000537	15.47		0.000755	15.47		0.000638	15.47		0.000822	15.47		0.000688	15.47		-0.001779	15.47
				0.000604	15.48		0.000436	15.48		0.000235	15.48		0.000386	15.48		0.000386	15.48		0.000537	15.48		0.000537	15.48		0.000755	15.48		0.000638	15.48		0.000822	15.48		0.000688	15.48		-0.001762	15.48
				0.000604	15.49		0.00042	15.49		0.000235	15.49		0.000403	15.49		0.000386	15.49		0.000537	15.49		0.000537	15.49		0.000755	15.49		0.000638	15.49		0.000806	15.49		0.000705	15.49		-0.001729	15.49
				0.000587	15.5		0.00042	15.5		0.000235	15.5		0.000403	15.5		0.000403	15.5		0.000554	15.5		0.000537	15.5		0.000772	15.5		0.000638	15.5		0.000806	15.5		0.000722	15.5		-0.001712	15.5
				0.000587	15.51		0.00042	15.51		0.000235	15.51		0.000403	15.51		0.000403	15.51		0.000554	15.51		0.000537	15.51		0.000772	15.51		0.000638	15.51		0.000806	15.51		0.000722	15.51		-0.001695	15.51
				0.000587	15.52		0.000403	15.52		0.000235	15.52		0.000403	15.52		0.000403	15.52		0.000554	15.52		0.000537	15.52		0.000755	15.52		0.000655	15.52		0.000822	15.52		0.000722	15.52		-0.001662	15.52
				0.000587	15.53		0.000403	15.53		0.000235	15.53		0.000403	15.53		0.000403	15.53		0.000554	15.53		0.000537	15.53		0.000755	15.53		0.000655	15.53		0.000822	15.53		0.000722	15.53		-0.001645	15.53
				0.000604	15.54		0.000403	15.54		0.000235	15.54		0.000403	15.54		0.000386	15.54		0.000554	15.54		0.000537	15.54		0.000755	15.54		0.000655	15.54		0.000839	15.54		0.000722	15.54		-0.001628	15.54
				0.000604	15.55		0.000403	15.55		0.000235	15.55		0.000403	15.55		0.000386	15.55		0.000554	15.55		0.000537	15.55		0.000739	15.55		0.000655	15.55		0.000839	15.55		0.000722	15.55		-0.001611	15.55
				0.000604	15.56		0.000403	15.56		0.000235	15.56		0.000403	15.56		0.000369	15.56		0.000554	15.56		0.000537	15.56		0.000739	15.56		0.000655	15.56		0.000856	15.56		0.000722	15.56		-0.001611	15.56
				0.000604	15.57		0.00042	15.57		0.000235	15.57		0.000403	15.57		0.000369	15.57		0.000554	15.57		0.000537	15.57		0.000722	15.57		0.000655	15.57		0.000856	15.57		0.000705	15.57		-0.001595	15.57
				0.000604	15.58		0.00042	15.58		0.000235	15.58		0.000403	15.58		0.000352	15.58		0.000554	15.58		0.000537	15.58		0.000722	15.58		0.000671	15.58		0.000873	15.58		0.000705	15.58		-0.001578	15.58
				0.000604	15.59		0.00042	15.59		0.000235	15.59		0.000386	15.59		0.000369	15.59		0.000537	15.59		0.000537	15.59		0.000722	15.59		0.000671	15.59		0.000873	15.59		0.000688	15.59		-0.001578	15.59
				0.000604	15.6		0.00042	15.6		0.000235	15.6		0.000386	15.6		0.000369	15.6		0.000537	15.6		0.000537	15.6		0.000722	15.6		0.000671	15.6		0.00089	15.6		0.000688	15.6		-0.001561	15.6
				0.000604	15.61		0.00042	15.61		0.000235	15.61		0.000386	15.61		0.000369	15.61		0.000537	15.61		0.000537	15.61		0.000722	15.61		0.000671	15.61		0.00089	15.61		0.000688	15.61		-0.001544	15.61
				0.000587	15.62		0.00042	15.62		0.000235	15.62		0.000386	15.62		0.000386	15.62		0.000537	15.62		0.000537	15.62		0.000722	15.62		0.000671	15.62		0.00089	15.62		0.000688	15.62		-0.001527	15.62
				0.000587	15.63		0.00042	15.63		0.000235	15.63		0.000386	15.63		0.000369	15.63		0.00052	15.63		0.000537	15.63		0.000722	15.63		0.000655	15.63		0.00089	15.63		0.000705	15.63		-0.001511	15.63
				0.000587	15.64		0.00042	15.64		0.000235	15.64		0.000386	15.64		0.000369	15.64		0.00052	15.64		0.000537	15.64		0.000722	15.64		0.000655	15.64		0.00089	15.64		0.000705	15.64		-0.001494	15.64
				0.000587	15.65		0.00042	15.65		0.000235	15.65		0.000386	15.65		0.000352	15.65		0.000537	15.65		0.000537	15.65		0.000722	15.65		0.000638	15.65		0.000873	15.65		0.000722	15.65		-0.001477	15.65
				0.000587	15.66		0.00042	15.66		0.000235	15.66		0.000386	15.66		0.000352	15.66		0.000537	15.66		0.000537	15.66		0.000722	15.66		0.000638	15.66		0.000873	15.66		0.000722	15.66		-0.00146	15.66
				0.000587	15.67		0.00042	15.67		0.000235	15.67		0.000403	15.67		0.000352	15.67		0.000537	15.67		0.000537	15.67		0.000705	15.67		0.000621	15.67		0.000873	15.67		0.000722	15.67		-0.001443	15.67
				0.000587	15.68		0.00042	15.68		0.000235	15.68		0.000403	15.68		0.000369	15.68		0.000537	15.68		0.000537	15.68		0.000705	15.68		0.000621	15.68		0.000856	15.68		0.000722	15.68		-0.001427	15.68
				0.000587	15.69		0.00042	15.69		0.000235	15.69		0.000403	15.69		0.000386	15.69		0.000537	15.69		0.00052	15.69		0.000705	15.69		0.000621	15.69		0.000856	15.69		0.000705	15.69		-0.001427	15.69
				0.000587	15.7		0.00042	15.7		0.000235	15.7		0.000403	15.7		0.000403	15.7		0.000537	15.7		0.00052	15.7		0.000705	15.7		0.000621	15.7		0.000839	15.7		0.000705	15.7		-0.00141	15.7
				0.000604	15.71		0.00042	15.71		0.000235	15.71		0.000403	15.71		0.00042	15.71		0.000537	15.71		0.00052	15.71		0.000705	15.71		0.000604	15.71		0.000839	15.71		0.000705	15.71		-0.001393	15.71
				0.000604	15.72		0.00042	15.72		0.000235	15.72		0.000403	15.72		0.00042	15.72		0.000537	15.72		0.00052	15.72		0.000705	15.72		0.000604	15.72		0.000822	15.72		0.000722	15.72		-0.001376	15.72
				0.000604	15.73		0.00042	15.73		0.000235	15.73		0.000403	15.73		0.00042	15.73		0.000537	15.73		0.00052	15.73		0.000705	15.73		0.000604	15.73		0.000806	15.73		0.000722	15.73		-0.00136	15.73
				0.000604	15.74		0.00042	15.74		0.000235	15.74		0.000386	15.74		0.00042	15.74		0.000537	15.74		0.00052	15.74		0.000705	15.74		0.000604	15.74		0.000806	15.74		0.000722	15.74		-0.001326	15.74
				0.000604	15.75		0.00042	15.75		0.000235	15.75		0.000386	15.75		0.00042	15.75		0.000537	15.75		0.00052	15.75		0.000705	15.75		0.000604	15.75		0.000789	15.75		0.000722	15.75		-0.001309	15.75
				0.000604	15.76		0.00042	15.76		0.000235	15.76		0.000386	15.76		0.000436	15.76		0.000537	15.76		0.00052	15.76		0.000705	15.76		0.000604	15.76		0.000789	15.76		0.000705	15.76		-0.001292	15.76
				0.000604	15.77		0.000403	15.77		0.000235	15.77		0.000386	15.77		0.000436	15.77		0.000537	15.77		0.000537	15.77		0.000688	15.77		0.000604	15.77		0.000772	15.77		0.000705	15.77		-0.001259	15.77
				0.000604	15.78		0.000403	15.78		0.000235	15.78		0.000386	15.78		0.000436	15.78		0.000554	15.78		0.000537	15.78		0.000688	15.78		0.000621	15.78		0.000755	15.78		0.000705	15.78		-0.001242	15.78
				0.000604	15.79		0.000403	15.79		0.000235	15.79		0.000386	15.79		0.000453	15.79		0.000554	15.79		0.000537	15.79		0.000705	15.79		0.000621	15.79		0.000755	15.79		0.000705	15.79		-0.001225	15.79
				0.000604	15.8		0.000403	15.8		0.000235	15.8		0.000386	15.8		0.000453	15.8		0.000554	15.8		0.000537	15.8		0.000705	15.8		0.000621	15.8		0.000739	15.8		0.000705	15.8		-0.001208	15.8
				0.000604	15.81		0.000386	15.81		0.000235	15.81		0.000386	15.81		0.000453	15.81		0.000554	15.81		0.000537	15.81		0.000705	15.81		0.000621	15.81		0.000739	15.81		0.000705	15.81		-0.001192	15.81
				0.000604	15.82		0.000386	15.82		0.000252	15.82		0.000386	15.82		0.000436	15.82		0.000554	15.82		0.000537	15.82		0.000705	15.82		0.000621	15.82		0.000739	15.82		0.000705	15.82		-0.001175	15.82
				0.000604	15.83		0.000386	15.83		0.000252	15.83		0.000386	15.83		0.000436	15.83		0.000554	15.83		0.00052	15.83		0.000705	15.83		0.000621	15.83		0.000722	15.83		0.000705	15.83		-0.001158	15.83
				0.000604	15.84		0.000386	15.84		0.000235	15.84		0.000386	15.84		0.00042	15.84		0.000554	15.84		0.00052	15.84		0.000705	15.84		0.000621	15.84		0.000722	15.84		0.000705	15.84		-0.001141	15.84
				0.000604	15.85		0.000386	15.85		0.000235	15.85		0.000386	15.85		0.000403	15.85		0.000554	15.85		0.00052	15.85		0.000705	15.85		0.000621	15.85		0.000705	15.85		0.000705	15.85		-0.001141	15.85
				0.000604	15.86		0.000386	15.86		0.000235	15.86		0.000386	15.86		0.000386	15.86		0.000554	15.86		0.00052	15.86		0.000705	15.86		0.000638	15.86		0.000688	15.86		0.000705	15.86		-0.001125	15.86
				0.000604	15.87		0.000386	15.87		0.000235	15.87		0.000386	15.87		0.000386	15.87		0.000554	15.87		0.00052	15.87		0.000705	15.87		0.000638	15.87		0.000671	15.87		0.000705	15.87		-0.001125	15.87
				0.000604	15.88		0.000386	15.88		0.000235	15.88		0.000386	15.88		0.000386	15.88		0.000554	15.88		0.00052	15.88		0.000705	15.88		0.000638	15.88		0.000655	15.88		0.000705	15.88		-0.001125	15.88
				0.000604	15.89		0.000369	15.89		0.000235	15.89		0.000386	15.89		0.000369	15.89		0.000554	15.89		0.00052	15.89		0.000705	15.89		0.000638	15.89		0.000638	15.89		0.000688	15.89		-0.001125	15.89
				0.000604	15.9		0.000369	15.9		0.000235	15.9		0.000386	15.9		0.000369	15.9		0.000554	15.9		0.00052	15.9		0.000722	15.9		0.000638	15.9		0.000621	15.9		0.000688	15.9		-0.001125	15.9
				0.000604	15.91		0.000369	15.91		0.000235	15.91		0.000386	15.91		0.000386	15.91		0.000554	15.91		0.000537	15.91		0.000722	15.91		0.000638	15.91		0.000604	15.91		0.000688	15.91		-0.001125	15.91
				0.000604	15.92		0.000369	15.92		0.000235	15.92		0.000386	15.92		0.000386	15.92		0.000554	15.92		0.000537	15.92		0.000705	15.92		0.000638	15.92		0.000604	15.92		0.000688	15.92		-0.001108	15.92
				0.000604	15.93		0.000369	15.93		0.000235	15.93		0.000386	15.93		0.000369	15.93		0.000554	15.93		0.000537	15.93		0.000705	15.93		0.000638	15.93		0.000604	15.93		0.000671	15.93		-0.001091	15.93
				0.000604	15.94		0.000369	15.94		0.000252	15.94		0.000386	15.94		0.000369	15.94		0.000554	15.94		0.00052	15.94		0.000705	15.94		0.000638	15.94		0.000604	15.94		0.000671	15.94		-0.001074	15.94
				0.000604	15.95		0.000369	15.95		0.000252	15.95		0.000386	15.95		0.000369	15.95		0.000537	15.95		0.00052	15.95		0.000705	15.95		0.000638	15.95		0.000604	15.95		0.000655	15.95		-0.001041	15.95
				0.000604	15.96		0.000369	15.96		0.000252	15.96		0.000386	15.96		0.000369	15.96		0.000537	15.96		0.00052	15.96		0.000688	15.96		0.000621	15.96		0.000587	15.96		0.000655	15.96		-0.001024	15.96
				0.000587	15.97		0.000369	15.97		0.000252	15.97		0.000386	15.97		0.000352	15.97		0.000554	15.97		0.00052	15.97		0.000688	15.97		0.000621	15.97		0.000587	15.97		0.000655	15.97		-0.001007	15.97
				0.000587	15.98		0.000369	15.98		0.000235	15.98		0.000386	15.98		0.000352	15.98		0.000554	15.98		0.00052	15.98		0.000688	15.98		0.000621	15.98		0.000587	15.98		0.000655	15.98		-0.00099	15.98
				0.000587	15.99		0.000369	15.99		0.000235	15.99		0.000386	15.99		0.000352	15.99		0.000554	15.99		0.000537	15.99		0.000688	15.99		0.000604	15.99		0.000604	15.99		0.000655	15.99		-0.000957	15.99
				0.000587	16		0.000369	16		0.000235	16		0.000386	16		0.000352	16		0.000554	16		0.000537	16		0.000688	16		0.000604	16		0.000604	16		0.000638	16		-0.000923	16
				0.000587	16.01		0.000369	16.01		0.000235	16.01		0.000386	16.01		0.000352	16.01		0.000554	16.01		0.000537	16.01		0.000688	16.01		0.000604	16.01		0.000621	16.01		0.000638	16.01		-0.000906	16.01
				0.000587	16.02		0.000369	16.02		0.000235	16.02		0.000403	16.02		0.000369	16.02		0.000571	16.02		0.000537	16.02		0.000688	16.02		0.000604	16.02		0.000621	16.02		0.000655	16.02		-0.000873	16.02
				0.000587	16.03		0.000369	16.03		0.000235	16.03		0.000403	16.03		0.000369	16.03		0.000571	16.03		0.000537	16.03		0.000688	16.03		0.000604	16.03		0.000621	16.03		0.000655	16.03		-0.000839	16.03
				0.000587	16.04		0.000352	16.04		0.000235	16.04		0.000403	16.04		0.000386	16.04		0.000571	16.04		0.00052	16.04		0.000688	16.04		0.000604	16.04		0.000621	16.04		0.000655	16.04		-0.000806	16.04
				0.000587	16.05		0.000352	16.05		0.000235	16.05		0.000386	16.05		0.000403	16.05		0.000571	16.05		0.00052	16.05		0.000688	16.05		0.000604	16.05		0.000604	16.05		0.000655	16.05		-0.000772	16.05
				0.000587	16.06		0.000352	16.06		0.000235	16.06		0.000386	16.06		0.000403	16.06		0.000571	16.06		0.00052	16.06		0.000688	16.06		0.000621	16.06		0.000604	16.06		0.000655	16.06		-0.000739	16.06
				0.000587	16.07		0.000352	16.07		0.000235	16.07		0.000386	16.07		0.000403	16.07		0.000571	16.07		0.00052	16.07		0.000688	16.07		0.000621	16.07		0.000604	16.07		0.000655	16.07		-0.000705	16.07
				0.000587	16.08		0.000352	16.08		0.000235	16.08		0.000386	16.08		0.000386	16.08		0.000587	16.08		0.00052	16.08		0.000688	16.08		0.000621	16.08		0.000604	16.08		0.000655	16.08		-0.000671	16.08
				0.000587	16.09		0.000352	16.09		0.000235	16.09		0.000386	16.09		0.000386	16.09		0.000587	16.09		0.00052	16.09		0.000688	16.09		0.000621	16.09		0.000621	16.09		0.000655	16.09		-0.000638	16.09
				0.000587	16.1		0.000352	16.1		0.000218	16.1		0.000369	16.1		0.000369	16.1		0.000587	16.1		0.00052	16.1		0.000688	16.1		0.000621	16.1		0.000638	16.1		0.000655	16.1		-0.000604	16.1
				0.000587	16.11		0.000352	16.11		0.000218	16.11		0.000369	16.11		0.000369	16.11		0.000587	16.11		0.00052	16.11		0.000688	16.11		0.000638	16.11		0.000655	16.11		0.000655	16.11		-0.000571	16.11
				0.000587	16.12		0.000352	16.12		0.000218	16.12		0.000369	16.12		0.000369	16.12		0.000587	16.12		0.00052	16.12		0.000688	16.12		0.000638	16.12		0.000655	16.12		0.000655	16.12		-0.000537	16.12
				0.000587	16.13		0.000352	16.13		0.000218	16.13		0.000369	16.13		0.000369	16.13		0.000587	16.13		0.00052	16.13		0.000688	16.13		0.000638	16.13		0.000671	16.13		0.000655	16.13		-0.00052	16.13
				0.000587	16.14		0.000352	16.14		0.000218	16.14		0.000369	16.14		0.000369	16.14		0.000587	16.14		0.00052	16.14		0.000705	16.14		0.000638	16.14		0.000688	16.14		0.000655	16.14		-0.000487	16.14
				0.000587	16.15		0.000352	16.15		0.000218	16.15		0.000369	16.15		0.000369	16.15		0.000571	16.15		0.00052	16.15		0.000705	16.15		0.000638	16.15		0.000688	16.15		0.000655	16.15		-0.00047	16.15
				0.000587	16.16		0.000352	16.16		0.000218	16.16		0.000369	16.16		0.000386	16.16		0.000571	16.16		0.00052	16.16		0.000705	16.16		0.000638	16.16		0.000688	16.16		0.000655	16.16		-0.000453	16.16
				0.000587	16.17		0.000352	16.17		0.000235	16.17		0.000352	16.17		0.000386	16.17		0.000571	16.17		0.00052	16.17		0.000705	16.17		0.000638	16.17		0.000688	16.17		0.000655	16.17		-0.000453	16.17
				0.000587	16.18		0.000352	16.18		0.000235	16.18		0.000352	16.18		0.000386	16.18		0.000554	16.18		0.00052	16.18		0.000705	16.18		0.000621	16.18		0.000688	16.18		0.000638	16.18		-0.000436	16.18
				0.000604	16.19		0.000352	16.19		0.000235	16.19		0.000352	16.19		0.000403	16.19		0.000554	16.19		0.00052	16.19		0.000688	16.19		0.000621	16.19		0.000671	16.19		0.000638	16.19		-0.00042	16.19
				0.000604	16.2		0.000336	16.2		0.000235	16.2		0.000369	16.2		0.000403	16.2		0.000537	16.2		0.00052	16.2		0.000688	16.2		0.000621	16.2		0.000671	16.2		0.000638	16.2		-0.000403	16.2
				0.000604	16.21		0.000336	16.21		0.000235	16.21		0.000369	16.21		0.000403	16.21		0.000537	16.21		0.00052	16.21		0.000688	16.21		0.000621	16.21		0.000655	16.21		0.000621	16.21		-0.000386	16.21
				0.000604	16.22		0.000336	16.22		0.000235	16.22		0.000369	16.22		0.000403	16.22		0.00052	16.22		0.000537	16.22		0.000688	16.22		0.000621	16.22		0.000655	16.22		0.000621	16.22		-0.000369	16.22
				0.000604	16.23		0.000352	16.23		0.000235	16.23		0.000386	16.23		0.000403	16.23		0.00052	16.23		0.000537	16.23		0.000688	16.23		0.000621	16.23		0.000638	16.23		0.000621	16.23		-0.000352	16.23
				0.000587	16.24		0.000352	16.24		0.000235	16.24		0.000386	16.24		0.000403	16.24		0.00052	16.24		0.000537	16.24		0.000688	16.24		0.000621	16.24		0.000621	16.24		0.000604	16.24		-0.000336	16.24
				0.000587	16.25		0.000352	16.25		0.000235	16.25		0.000386	16.25		0.000403	16.25		0.00052	16.25		0.000537	16.25		0.000688	16.25		0.000621	16.25		0.000621	16.25		0.000604	16.25		-0.000319	16.25
				0.000587	16.26		0.000352	16.26		0.000235	16.26		0.000369	16.26		0.00042	16.26		0.000537	16.26		0.000537	16.26		0.000688	16.26		0.000621	16.26		0.000621	16.26		0.000587	16.26		-0.000319	16.26
				0.000587	16.27		0.000352	16.27		0.000235	16.27		0.000369	16.27		0.00042	16.27		0.000537	16.27		0.00052	16.27		0.000688	16.27		0.000621	16.27		0.000621	16.27		0.000587	16.27		-0.000302	16.27
				0.000587	16.28		0.000352	16.28		0.000235	16.28		0.000369	16.28		0.00042	16.28		0.000554	16.28		0.00052	16.28		0.000688	16.28		0.000621	16.28		0.000621	16.28		0.000571	16.28		-0.000285	16.28
				0.000587	16.29		0.000352	16.29		0.000218	16.29		0.000369	16.29		0.00042	16.29		0.000554	16.29		0.00052	16.29		0.000688	16.29		0.000621	16.29		0.000638	16.29		0.000571	16.29		-0.000285	16.29
				0.000604	16.3		0.000352	16.3		0.000218	16.3		0.000386	16.3		0.00042	16.3		0.000571	16.3		0.00052	16.3		0.000688	16.3		0.000621	16.3		0.000638	16.3		0.000571	16.3		-0.000269	16.3
				0.000604	16.31		0.000352	16.31		0.000218	16.31		0.000386	16.31		0.00042	16.31		0.000571	16.31		0.00052	16.31		0.000688	16.31		0.000604	16.31		0.000638	16.31		0.000554	16.31		-0.000252	16.31
				0.000604	16.32		0.000352	16.32		0.000218	16.32		0.000386	16.32		0.00042	16.32		0.000571	16.32		0.00052	16.32		0.000688	16.32		0.000621	16.32		0.000621	16.32		0.000554	16.32		-0.000235	16.32
				0.000604	16.33		0.000352	16.33		0.000235	16.33		0.000386	16.33		0.000436	16.33		0.000587	16.33		0.00052	16.33		0.000688	16.33		0.000621	16.33		0.000621	16.33		0.000554	16.33		-0.000218	16.33
				0.000604	16.34		0.000352	16.34		0.000235	16.34		0.000386	16.34		0.000436	16.34		0.000587	16.34		0.00052	16.34		0.000705	16.34		0.000621	16.34		0.000621	16.34		0.000554	16.34		-0.000218	16.34
				0.000604	16.35		0.000352	16.35		0.000235	16.35		0.000386	16.35		0.000436	16.35		0.000587	16.35		0.00052	16.35		0.000705	16.35		0.000621	16.35		0.000621	16.35		0.000554	16.35		-0.000201	16.35
				0.000604	16.36		0.000352	16.36		0.000235	16.36		0.000386	16.36		0.000436	16.36		0.000587	16.36		0.00052	16.36		0.000705	16.36		0.000621	16.36		0.000621	16.36		0.000554	16.36		-0.000201	16.36
				0.000604	16.37		0.000352	16.37		0.000235	16.37		0.000386	16.37		0.000436	16.37		0.000587	16.37		0.00052	16.37		0.000705	16.37		0.000638	16.37		0.000638	16.37		0.000554	16.37		-0.000201	16.37
				0.000604	16.38		0.000352	16.38		0.000235	16.38		0.000403	16.38		0.000436	16.38		0.000587	16.38		0.00052	16.38		0.000705	16.38		0.000638	16.38		0.000638	16.38		0.000537	16.38		-0.000201	16.38
				0.000587	16.39		0.000352	16.39		0.000235	16.39		0.000403	16.39		0.00042	16.39		0.000587	16.39		0.00052	16.39		0.000705	16.39		0.000638	16.39		0.000638	16.39		0.000537	16.39		-0.000201	16.39
				0.000587	16.4		0.000336	16.4		0.000235	16.4		0.000403	16.4		0.00042	16.4		0.000571	16.4		0.00052	16.4		0.000705	16.4		0.000638	16.4		0.000638	16.4		0.000537	16.4		-0.000201	16.4
				0.000587	16.41		0.000336	16.41		0.000235	16.41		0.000403	16.41		0.000403	16.41		0.000571	16.41		0.00052	16.41		0.000705	16.41		0.000638	16.41		0.000638	16.41		0.000537	16.41		-0.000201	16.41
				0.000587	16.42		0.000336	16.42		0.000218	16.42		0.000403	16.42		0.000386	16.42		0.000571	16.42		0.00052	16.42		0.000705	16.42		0.000638	16.42		0.000638	16.42		0.00052	16.42		-0.000201	16.42
				0.000587	16.43		0.000336	16.43		0.000218	16.43		0.000403	16.43		0.000369	16.43		0.000554	16.43		0.00052	16.43		0.000705	16.43		0.000638	16.43		0.000638	16.43		0.00052	16.43		-0.000201	16.43
				0.000587	16.44		0.000336	16.44		0.000218	16.44		0.000403	16.44		0.000369	16.44		0.000554	16.44		0.00052	16.44		0.000705	16.44		0.000638	16.44		0.000638	16.44		0.00052	16.44		-0.000201	16.44
				0.000587	16.45		0.000336	16.45		0.000235	16.45		0.000403	16.45		0.000352	16.45		0.000554	16.45		0.00052	16.45		0.000705	16.45		0.000638	16.45		0.000621	16.45		0.000504	16.45		-0.000201	16.45
				0.000587	16.46		0.000336	16.46		0.000235	16.46		0.000403	16.46		0.000336	16.46		0.000554	16.46		0.000537	16.46		0.000705	16.46		0.000638	16.46		0.000621	16.46		0.000504	16.46		-0.000201	16.46
				0.000587	16.47		0.000336	16.47		0.000235	16.47		0.000403	16.47		0.000319	16.47		0.000554	16.47		0.000537	16.47		0.000705	16.47		0.000638	16.47		0.000621	16.47		0.000504	16.47		-0.000201	16.47
				0.000587	16.48		0.000336	16.48		0.000235	16.48		0.000403	16.48		0.000302	16.48		0.000554	16.48		0.000537	16.48		0.000705	16.48		0.000638	16.48		0.000604	16.48		0.00052	16.48		-0.000201	16.48
				0.000587	16.49		0.000319	16.49		0.000235	16.49		0.000403	16.49		0.000285	16.49		0.000571	16.49		0.000537	16.49		0.000705	16.49		0.000638	16.49		0.000587	16.49		0.00052	16.49		-0.000201	16.49
				0.000587	16.5		0.000319	16.5		0.000235	16.5		0.000386	16.5		0.000269	16.5		0.000554	16.5		0.000537	16.5		0.000705	16.5		0.000638	16.5		0.000587	16.5		0.00052	16.5		-0.000201	16.5
				0.000587	16.51		0.000319	16.51		0.000235	16.51		0.000386	16.51		0.000269	16.51		0.000554	16.51		0.000537	16.51		0.000705	16.51		0.000638	16.51		0.000587	16.51		0.00052	16.51		-0.000201	16.51
				0.000587	16.52		0.000319	16.52		0.000235	16.52		0.000386	16.52		0.000252	16.52		0.000554	16.52		0.000537	16.52		0.000705	16.52		0.000638	16.52		0.000571	16.52		0.00052	16.52		-0.000201	16.52
				0.000587	16.53		0.000336	16.53		0.000235	16.53		0.000386	16.53		0.000269	16.53		0.000554	16.53		0.00052	16.53		0.000705	16.53		0.000638	16.53		0.000571	16.53		0.000504	16.53		-0.000201	16.53
				0.000587	16.54		0.000336	16.54		0.000235	16.54		0.000386	16.54		0.000269	16.54		0.000571	16.54		0.00052	16.54		0.000705	16.54		0.000638	16.54		0.000571	16.54		0.000504	16.54		-0.000218	16.54
				0.000587	16.55		0.000336	16.55		0.000235	16.55		0.000386	16.55		0.000285	16.55		0.000571	16.55		0.00052	16.55		0.000705	16.55		0.000638	16.55		0.000554	16.55		0.000504	16.55		-0.000235	16.55
				0.000587	16.56		0.000336	16.56		0.000235	16.56		0.000386	16.56		0.000302	16.56		0.000571	16.56		0.00052	16.56		0.000705	16.56		0.000638	16.56		0.000554	16.56		0.000504	16.56		-0.000235	16.56
				0.000587	16.57		0.000336	16.57		0.000235	16.57		0.000386	16.57		0.000302	16.57		0.000587	16.57		0.00052	16.57		0.000705	16.57		0.000621	16.57		0.000571	16.57		0.000504	16.57		-0.000252	16.57
				0.000587	16.58		0.000336	16.58		0.000235	16.58		0.000386	16.58		0.000319	16.58		0.000587	16.58		0.00052	16.58		0.000705	16.58		0.000638	16.58		0.000571	16.58		0.000504	16.58		-0.000252	16.58
				0.000604	16.59		0.000336	16.59		0.000235	16.59		0.000386	16.59		0.000319	16.59		0.000604	16.59		0.00052	16.59		0.000722	16.59		0.000638	16.59		0.000587	16.59		0.000504	16.59		-0.000269	16.59
				0.000604	16.6		0.000336	16.6		0.000235	16.6		0.000386	16.6		0.000319	16.6		0.000604	16.6		0.00052	16.6		0.000705	16.6		0.000638	16.6		0.000587	16.6		0.000504	16.6		-0.000269	16.6
				0.000604	16.61		0.000336	16.61		0.000235	16.61		0.000386	16.61		0.000319	16.61		0.000604	16.61		0.00052	16.61		0.000705	16.61		0.000638	16.61		0.000604	16.61		0.00052	16.61		-0.000252	16.61
				0.000604	16.62		0.000336	16.62		0.000235	16.62		0.000386	16.62		0.000319	16.62		0.000621	16.62		0.000504	16.62		0.000722	16.62		0.000655	16.62		0.000604	16.62		0.00052	16.62		-0.000252	16.62
				0.000604	16.63		0.000336	16.63		0.000235	16.63		0.000386	16.63		0.000319	16.63		0.000621	16.63		0.000504	16.63		0.000722	16.63		0.000655	16.63		0.000604	16.63		0.00052	16.63		-0.000252	16.63
				0.000604	16.64		0.000336	16.64		0.000235	16.64		0.000386	16.64		0.000319	16.64		0.000621	16.64		0.000504	16.64		0.000722	16.64		0.000655	16.64		0.000604	16.64		0.00052	16.64		-0.000252	16.64
				0.000604	16.65		0.000336	16.65		0.000235	16.65		0.000386	16.65		0.000336	16.65		0.000604	16.65		0.000504	16.65		0.000722	16.65		0.000655	16.65		0.000604	16.65		0.00052	16.65		-0.000252	16.65
				0.000604	16.66		0.000319	16.66		0.000235	16.66		0.000386	16.66		0.000336	16.66		0.000604	16.66		0.000504	16.66		0.000722	16.66		0.000638	16.66		0.000604	16.66		0.00052	16.66		-0.000252	16.66
				0.000604	16.67		0.000319	16.67		0.000235	16.67		0.000386	16.67		0.000336	16.67		0.000604	16.67		0.000504	16.67		0.000722	16.67		0.000638	16.67		0.000604	16.67		0.00052	16.67		-0.000252	16.67
				0.000604	16.68		0.000336	16.68		0.000218	16.68		0.000386	16.68		0.000352	16.68		0.000604	16.68		0.000504	16.68		0.000722	16.68		0.000638	16.68		0.000604	16.68		0.00052	16.68		-0.000235	16.68
				0.000604	16.69		0.000336	16.69		0.000218	16.69		0.000386	16.69		0.000352	16.69		0.000604	16.69		0.000504	16.69		0.000722	16.69		0.000638	16.69		0.000621	16.69		0.00052	16.69		-0.000235	16.69
				0.000604	16.7		0.000336	16.7		0.000235	16.7		0.000386	16.7		0.000352	16.7		0.000604	16.7		0.000504	16.7		0.000722	16.7		0.000638	16.7		0.000621	16.7		0.000537	16.7		-0.000235	16.7
				0.000604	16.71		0.000336	16.71		0.000235	16.71		0.000386	16.71		0.000352	16.71		0.000604	16.71		0.000504	16.71		0.000722	16.71		0.000638	16.71		0.000621	16.71		0.000537	16.71		-0.000252	16.71
				0.000604	16.72		0.000336	16.72		0.000235	16.72		0.000386	16.72		0.000336	16.72		0.000587	16.72		0.000504	16.72		0.000722	16.72		0.000638	16.72		0.000621	16.72		0.000537	16.72		-0.000252	16.72
				0.000604	16.73		0.000319	16.73		0.000235	16.73		0.000386	16.73		0.000336	16.73		0.000587	16.73		0.000504	16.73		0.000705	16.73		0.000638	16.73		0.000621	16.73		0.000537	16.73		-0.000252	16.73
				0.000604	16.74		0.000319	16.74		0.000235	16.74		0.000386	16.74		0.000319	16.74		0.000587	16.74		0.000504	16.74		0.000705	16.74		0.000638	16.74		0.000621	16.74		0.00052	16.74		-0.000252	16.74
				0.000604	16.75		0.000319	16.75		0.000235	16.75		0.000386	16.75		0.000302	16.75		0.000587	16.75		0.000504	16.75		0.000705	16.75		0.000638	16.75		0.000621	16.75		0.00052	16.75		-0.000269	16.75
				0.000604	16.76		0.000319	16.76		0.000235	16.76		0.000386	16.76		0.000302	16.76		0.000587	16.76		0.000504	16.76		0.000705	16.76		0.000638	16.76		0.000621	16.76		0.00052	16.76		-0.000269	16.76
				0.000604	16.77		0.000319	16.77		0.000235	16.77		0.000386	16.77		0.000302	16.77		0.000604	16.77		0.000504	16.77		0.000705	16.77		0.000638	16.77		0.000604	16.77		0.00052	16.77		-0.000285	16.77
				0.000604	16.78		0.000319	16.78		0.000235	16.78		0.000386	16.78		0.000302	16.78		0.000604	16.78		0.000504	16.78		0.000705	16.78		0.000638	16.78		0.000604	16.78		0.00052	16.78		-0.000285	16.78
				0.000604	16.79		0.000319	16.79		0.000235	16.79		0.000386	16.79		0.000302	16.79		0.000604	16.79		0.000504	16.79		0.000705	16.79		0.000638	16.79		0.000604	16.79		0.00052	16.79		-0.000302	16.79
				0.000587	16.8		0.000319	16.8		0.000235	16.8		0.000386	16.8		0.000302	16.8		0.000604	16.8		0.000504	16.8		0.000705	16.8		0.000638	16.8		0.000587	16.8		0.00052	16.8		-0.000302	16.8
				0.000587	16.81		0.000319	16.81		0.000235	16.81		0.000369	16.81		0.000302	16.81		0.000604	16.81		0.000504	16.81		0.000705	16.81		0.000638	16.81		0.000587	16.81		0.00052	16.81		-0.000319	16.81
				0.000587	16.82		0.000319	16.82		0.000235	16.82		0.000369	16.82		0.000302	16.82		0.000604	16.82		0.000504	16.82		0.000705	16.82		0.000638	16.82		0.000571	16.82		0.00052	16.82		-0.000319	16.82
				0.000587	16.83		0.000319	16.83		0.000235	16.83		0.000369	16.83		0.000302	16.83		0.000587	16.83		0.000504	16.83		0.000705	16.83		0.000638	16.83		0.000554	16.83		0.000504	16.83		-0.000336	16.83
				0.000587	16.84		0.000319	16.84		0.000235	16.84		0.000386	16.84		0.000302	16.84		0.000587	16.84		0.00052	16.84		0.000705	16.84		0.000638	16.84		0.000554	16.84		0.000504	16.84		-0.000336	16.84
				0.000587	16.85		0.000319	16.85		0.000235	16.85		0.000386	16.85		0.000302	16.85		0.000587	16.85		0.00052	16.85		0.000705	16.85		0.000638	16.85		0.000554	16.85		0.000504	16.85		-0.000336	16.85
				0.000587	16.86		0.000302	16.86		0.000235	16.86		0.000386	16.86		0.000302	16.86		0.000571	16.86		0.00052	16.86		0.000722	16.86		0.000621	16.86		0.000554	16.86		0.000504	16.86		-0.000352	16.86
				0.000587	16.87		0.000302	16.87		0.000235	16.87		0.000403	16.87		0.000302	16.87		0.000571	16.87		0.000504	16.87		0.000722	16.87		0.000621	16.87		0.000537	16.87		0.000504	16.87		-0.000352	16.87
				0.000587	16.88		0.000302	16.88		0.000235	16.88		0.000403	16.88		0.000302	16.88		0.000571	16.88		0.00052	16.88		0.000722	16.88		0.000621	16.88		0.000537	16.88		0.000487	16.88		-0.000336	16.88
				0.000587	16.89		0.000302	16.89		0.000235	16.89		0.000403	16.89		0.000302	16.89		0.000571	16.89		0.00052	16.89		0.000722	16.89		0.000638	16.89		0.000537	16.89		0.000487	16.89		-0.000336	16.89
				0.000587	16.9		0.000319	16.9		0.000235	16.9		0.000403	16.9		0.000302	16.9		0.000571	16.9		0.00052	16.9		0.000722	16.9		0.000638	16.9		0.000537	16.9		0.000487	16.9		-0.000336	16.9
				0.000587	16.91		0.000319	16.91		0.000235	16.91		0.000403	16.91		0.000302	16.91		0.000571	16.91		0.00052	16.91		0.000705	16.91		0.000638	16.91		0.000537	16.91		0.000487	16.91		-0.000336	16.91
				0.000587	16.92		0.000319	16.92		0.000235	16.92		0.000403	16.92		0.000302	16.92		0.000571	16.92		0.00052	16.92		0.000705	16.92		0.000638	16.92		0.000537	16.92		0.00047	16.92		-0.000336	16.92
				0.000604	16.93		0.000336	16.93		0.000235	16.93		0.000403	16.93		0.000319	16.93		0.000571	16.93		0.00052	16.93		0.000705	16.93		0.000655	16.93		0.000537	16.93		0.00047	16.93		-0.000336	16.93
				0.000604	16.94		0.000336	16.94		0.000235	16.94		0.000403	16.94		0.000319	16.94		0.000571	16.94		0.000504	16.94		0.000705	16.94		0.000655	16.94		0.000537	16.94		0.00047	16.94		-0.000336	16.94
				0.000604	16.95		0.000336	16.95		0.000235	16.95		0.000403	16.95		0.000336	16.95		0.000571	16.95		0.000504	16.95		0.000705	16.95		0.000655	16.95		0.000554	16.95		0.00047	16.95		-0.000336	16.95
				0.000604	16.96		0.000319	16.96		0.000235	16.96		0.000403	16.96		0.000352	16.96		0.000571	16.96		0.000504	16.96		0.000705	16.96		0.000655	16.96		0.000554	16.96		0.00047	16.96		-0.000319	16.96
				0.000621	16.97		0.000319	16.97		0.000235	16.97		0.000403	16.97		0.000352	16.97		0.000571	16.97		0.000504	16.97		0.000705	16.97		0.000638	16.97		0.000554	16.97		0.000453	16.97		-0.000319	16.97
				0.000621	16.98		0.000319	16.98		0.000235	16.98		0.000403	16.98		0.000352	16.98		0.000571	16.98		0.000504	16.98		0.000705	16.98		0.000638	16.98		0.000571	16.98		0.000453	16.98		-0.000319	16.98
				0.000604	16.99		0.000319	16.99		0.000235	16.99		0.000403	16.99		0.000352	16.99		0.000587	16.99		0.000504	16.99		0.000705	16.99		0.000638	16.99		0.000571	16.99		0.000453	16.99		-0.000302	16.99
				0.000604	17		0.000319	17		0.000235	17		0.000403	17		0.000352	17		0.000587	17		0.000504	17		0.000705	17		0.000638	17		0.000571	17		0.000453	17		-0.000302	17
				0.000604	17.01		0.000319	17.01		0.000235	17.01		0.000386	17.01		0.000336	17.01		0.000587	17.01		0.000504	17.01		0.000705	17.01		0.000655	17.01		0.000571	17.01		0.000453	17.01		-0.000302	17.01
				0.000604	17.02		0.000319	17.02		0.000235	17.02		0.000386	17.02		0.000319	17.02		0.000604	17.02		0.00052	17.02		0.000705	17.02		0.000655	17.02		0.000571	17.02		0.000453	17.02		-0.000285	17.02
				0.000604	17.03		0.000319	17.03		0.000235	17.03		0.000369	17.03		0.000319	17.03		0.000604	17.03		0.00052	17.03		0.000705	17.03		0.000655	17.03		0.000571	17.03		0.000453	17.03		-0.000285	17.03
				0.000604	17.04		0.000319	17.04		0.000235	17.04		0.000369	17.04		0.000319	17.04		0.000621	17.04		0.000504	17.04		0.000705	17.04		0.000655	17.04		0.000587	17.04		0.000453	17.04		-0.000285	17.04
				0.000604	17.05		0.000319	17.05		0.000235	17.05		0.000369	17.05		0.000302	17.05		0.000621	17.05		0.000504	17.05		0.000705	17.05		0.000655	17.05		0.000587	17.05		0.000453	17.05		-0.000285	17.05
				0.000604	17.06		0.000319	17.06		0.000235	17.06		0.000369	17.06		0.000319	17.06		0.000621	17.06		0.000504	17.06		0.000705	17.06		0.000655	17.06		0.000587	17.06		0.000453	17.06		-0.000269	17.06
				0.000604	17.07		0.000319	17.07		0.000235	17.07		0.000369	17.07		0.000319	17.07		0.000621	17.07		0.000504	17.07		0.000705	17.07		0.000638	17.07		0.000587	17.07		0.000453	17.07		-0.000269	17.07
				0.000604	17.08		0.000319	17.08		0.000235	17.08		0.000369	17.08		0.000319	17.08		0.000621	17.08		0.000504	17.08		0.000705	17.08		0.000638	17.08		0.000571	17.08		0.000436	17.08		-0.000269	17.08
				0.000604	17.09		0.000319	17.09		0.000235	17.09		0.000369	17.09		0.000319	17.09		0.000621	17.09		0.000504	17.09		0.000705	17.09		0.000638	17.09		0.000571	17.09		0.000436	17.09		-0.000269	17.09
				0.000604	17.1		0.000319	17.1		0.000235	17.1		0.000369	17.1		0.000319	17.1		0.000621	17.1		0.000504	17.1		0.000705	17.1		0.000655	17.1		0.000554	17.1		0.000436	17.1		-0.000269	17.1
				0.000604	17.11		0.000319	17.11		0.000235	17.11		0.000369	17.11		0.000336	17.11		0.000621	17.11		0.000504	17.11		0.000705	17.11		0.000655	17.11		0.000537	17.11		0.000436	17.11		-0.000269	17.11
				0.000604	17.12		0.000319	17.12		0.000235	17.12		0.000369	17.12		0.000336	17.12		0.000621	17.12		0.000504	17.12		0.000705	17.12		0.000655	17.12		0.000537	17.12		0.000436	17.12		-0.000252	17.12
				0.000604	17.13		0.000319	17.13		0.000235	17.13		0.000369	17.13		0.000352	17.13		0.000621	17.13		0.000504	17.13		0.000705	17.13		0.000655	17.13		0.000537	17.13		0.000436	17.13		-0.000252	17.13
				0.000604	17.14		0.000319	17.14		0.000235	17.14		0.000369	17.14		0.000369	17.14		0.000621	17.14		0.000504	17.14		0.000705	17.14		0.000655	17.14		0.000537	17.14		0.000436	17.14		-0.000252	17.14
				0.000604	17.15		0.000319	17.15		0.000235	17.15		0.000369	17.15		0.000386	17.15		0.000621	17.15		0.000504	17.15		0.000705	17.15		0.000655	17.15		0.000537	17.15		0.000436	17.15		-0.000235	17.15
				0.000587	17.16		0.000319	17.16		0.000235	17.16		0.000369	17.16		0.000403	17.16		0.000621	17.16		0.000504	17.16		0.000705	17.16		0.000655	17.16		0.000537	17.16		0.000436	17.16		-0.000235	17.16
				0.000587	17.17		0.000319	17.17		0.000235	17.17		0.000369	17.17		0.00042	17.17		0.000638	17.17		0.000504	17.17		0.000705	17.17		0.000655	17.17		0.000537	17.17		0.000436	17.17		-0.000235	17.17
				0.000587	17.18		0.000319	17.18		0.000235	17.18		0.000386	17.18		0.00042	17.18		0.000638	17.18		0.000504	17.18		0.000705	17.18		0.000655	17.18		0.000537	17.18		0.000436	17.18		-0.000235	17.18
				0.000587	17.19		0.000319	17.19		0.000235	17.19		0.000386	17.19		0.000436	17.19		0.000638	17.19		0.000504	17.19		0.000705	17.19		0.000655	17.19		0.000537	17.19		0.000436	17.19		-0.000235	17.19
				0.000604	17.2		0.000302	17.2		0.000235	17.2		0.000386	17.2		0.000453	17.2		0.000638	17.2		0.000504	17.2		0.000705	17.2		0.000655	17.2		0.000537	17.2		0.000436	17.2		-0.000252	17.2
				0.000604	17.21		0.000302	17.21		0.000235	17.21		0.000369	17.21		0.00047	17.21		0.000638	17.21		0.000504	17.21		0.000705	17.21		0.000638	17.21		0.00052	17.21		0.000436	17.21		-0.000252	17.21
				0.000604	17.22		0.000302	17.22		0.000235	17.22		0.000369	17.22		0.00047	17.22		0.000621	17.22		0.000504	17.22		0.000705	17.22		0.000638	17.22		0.00052	17.22		0.00042	17.22		-0.000252	17.22
				0.000604	17.23		0.000302	17.23		0.000235	17.23		0.000369	17.23		0.000487	17.23		0.000621	17.23		0.000504	17.23		0.000705	17.23		0.000638	17.23		0.000504	17.23		0.00042	17.23		-0.000252	17.23
				0.000604	17.24		0.000302	17.24		0.000235	17.24		0.000369	17.24		0.000487	17.24		0.000621	17.24		0.000504	17.24		0.000705	17.24		0.000638	17.24		0.000504	17.24		0.00042	17.24		-0.000252	17.24
				0.000604	17.25		0.000302	17.25		0.000235	17.25		0.000369	17.25		0.000504	17.25		0.000621	17.25		0.00052	17.25		0.000705	17.25		0.000638	17.25		0.000504	17.25		0.00042	17.25		-0.000252	17.25
				0.000604	17.26		0.000302	17.26		0.000235	17.26		0.000369	17.26		0.00052	17.26		0.000638	17.26		0.00052	17.26		0.000705	17.26		0.000655	17.26		0.000504	17.26		0.00042	17.26		-0.000235	17.26
				0.000604	17.27		0.000285	17.27		0.000235	17.27		0.000369	17.27		0.00052	17.27		0.000638	17.27		0.00052	17.27		0.000705	17.27		0.000655	17.27		0.000487	17.27		0.00042	17.27		-0.000235	17.27
				0.000604	17.28		0.000285	17.28		0.000235	17.28		0.000369	17.28		0.000537	17.28		0.000638	17.28		0.00052	17.28		0.000705	17.28		0.000655	17.28		0.00047	17.28		0.00042	17.28		-0.000235	17.28
				0.000604	17.29		0.000285	17.29		0.000235	17.29		0.000369	17.29		0.00052	17.29		0.000655	17.29		0.00052	17.29		0.000705	17.29		0.000655	17.29		0.00047	17.29		0.00042	17.29		-0.000235	17.29
				0.000604	17.3		0.000285	17.3		0.000235	17.3		0.000369	17.3		0.00052	17.3		0.000655	17.3		0.00052	17.3		0.000705	17.3		0.000655	17.3		0.000453	17.3		0.000436	17.3		-0.000235	17.3
				0.000604	17.31		0.000302	17.31		0.000235	17.31		0.000369	17.31		0.000504	17.31		0.000671	17.31		0.00052	17.31		0.000705	17.31		0.000655	17.31		0.000436	17.31		0.000436	17.31		-0.000235	17.31
				0.000604	17.32		0.000302	17.32		0.000235	17.32		0.000369	17.32		0.000487	17.32		0.000671	17.32		0.00052	17.32		0.000705	17.32		0.000655	17.32		0.00042	17.32		0.000436	17.32		-0.000235	17.32
				0.000604	17.33		0.000302	17.33		0.000235	17.33		0.000369	17.33		0.000453	17.33		0.000671	17.33		0.00052	17.33		0.000705	17.33		0.000655	17.33		0.000403	17.33		0.000436	17.33		-0.000235	17.33
				0.000604	17.34		0.000302	17.34		0.000235	17.34		0.000369	17.34		0.000436	17.34		0.000671	17.34		0.00052	17.34		0.000705	17.34		0.000655	17.34		0.000403	17.34		0.00042	17.34		-0.000252	17.34
				0.000604	17.35		0.000319	17.35		0.000235	17.35		0.000369	17.35		0.000403	17.35		0.000671	17.35		0.00052	17.35		0.000705	17.35		0.000655	17.35		0.000386	17.35		0.00042	17.35		-0.000252	17.35
				0.000604	17.36		0.000319	17.36		0.000235	17.36		0.000369	17.36		0.000386	17.36		0.000671	17.36		0.00052	17.36		0.000705	17.36		0.000655	17.36		0.000369	17.36		0.00042	17.36		-0.000252	17.36
				0.000604	17.37		0.000319	17.37		0.000218	17.37		0.000369	17.37		0.000386	17.37		0.000671	17.37		0.000504	17.37		0.000705	17.37		0.000655	17.37		0.000352	17.37		0.000403	17.37		-0.000252	17.37
				0.000587	17.38		0.000319	17.38		0.000218	17.38		0.000369	17.38		0.000369	17.38		0.000671	17.38		0.00052	17.38		0.000705	17.38		0.000638	17.38		0.000352	17.38		0.000403	17.38		-0.000252	17.38
				0.000604	17.39		0.000319	17.39		0.000218	17.39		0.000369	17.39		0.000369	17.39		0.000655	17.39		0.00052	17.39		0.000705	17.39		0.000638	17.39		0.000336	17.39		0.000403	17.39		-0.000252	17.39
				0.000604	17.4		0.000319	17.4		0.000218	17.4		0.000369	17.4		0.000369	17.4		0.000655	17.4		0.00052	17.4		0.000705	17.4		0.000638	17.4		0.000336	17.4		0.000403	17.4		-0.000252	17.4
				0.000604	17.41		0.000319	17.41		0.000235	17.41		0.000369	17.41		0.000369	17.41		0.000655	17.41		0.00052	17.41		0.000722	17.41		0.000638	17.41		0.000336	17.41		0.000386	17.41		-0.000252	17.41
				0.000604	17.42		0.000319	17.42		0.000235	17.42		0.000369	17.42		0.000352	17.42		0.000655	17.42		0.00052	17.42		0.000739	17.42		0.000638	17.42		0.000352	17.42		0.000386	17.42		-0.000252	17.42
				0.000604	17.43		0.000319	17.43		0.000235	17.43		0.000369	17.43		0.000352	17.43		0.000638	17.43		0.00052	17.43		0.000739	17.43		0.000655	17.43		0.000352	17.43		0.000386	17.43		-0.000252	17.43
				0.000604	17.44		0.000319	17.44		0.000235	17.44		0.000369	17.44		0.000336	17.44		0.000638	17.44		0.00052	17.44		0.000755	17.44		0.000655	17.44		0.000369	17.44		0.000369	17.44		-0.000252	17.44
				0.000604	17.45		0.000319	17.45		0.000235	17.45		0.000369	17.45		0.000336	17.45		0.000638	17.45		0.00052	17.45		0.000755	17.45		0.000655	17.45		0.000369	17.45		0.000369	17.45		-0.000252	17.45
				0.000604	17.46		0.000319	17.46		0.000235	17.46		0.000369	17.46		0.000319	17.46		0.000638	17.46		0.00052	17.46		0.000755	17.46		0.000655	17.46		0.000386	17.46		0.000369	17.46		-0.000252	17.46
				0.000604	17.47		0.000302	17.47		0.000235	17.47		0.000369	17.47		0.000319	17.47		0.000621	17.47		0.00052	17.47		0.000755	17.47		0.000671	17.47		0.000386	17.47		0.000369	17.47		-0.000252	17.47
				0.000604	17.48		0.000302	17.48		0.000235	17.48		0.000369	17.48		0.000319	17.48		0.000621	17.48		0.00052	17.48		0.000739	17.48		0.000671	17.48		0.000403	17.48		0.000369	17.48		-0.000252	17.48
				0.000604	17.49		0.000302	17.49		0.000235	17.49		0.000369	17.49		0.000336	17.49		0.000604	17.49		0.00052	17.49		0.000739	17.49		0.000655	17.49		0.000403	17.49		0.000352	17.49		-0.000252	17.49
				0.000604	17.5		0.000319	17.5		0.000235	17.5		0.000369	17.5		0.000336	17.5		0.000604	17.5		0.00052	17.5		0.000722	17.5		0.000655	17.5		0.000403	17.5		0.000352	17.5		-0.000252	17.5
				0.000604	17.51		0.000319	17.51		0.000235	17.51		0.000369	17.51		0.000336	17.51		0.000604	17.51		0.00052	17.51		0.000722	17.51		0.000655	17.51		0.000403	17.51		0.000352	17.51		-0.000252	17.51
				0.000604	17.52		0.000319	17.52		0.000235	17.52		0.000369	17.52		0.000336	17.52		0.000587	17.52		0.00052	17.52		0.000705	17.52		0.000655	17.52		0.000403	17.52		0.000352	17.52		-0.000252	17.52
				0.000604	17.53		0.000319	17.53		0.000235	17.53		0.000369	17.53		0.000352	17.53		0.000587	17.53		0.00052	17.53		0.000705	17.53		0.000655	17.53		0.000403	17.53		0.000352	17.53		-0.000252	17.53
				0.000604	17.54		0.000319	17.54		0.000235	17.54		0.000369	17.54		0.000352	17.54		0.000587	17.54		0.00052	17.54		0.000705	17.54		0.000655	17.54		0.000386	17.54		0.000336	17.54		-0.000252	17.54
				0.000604	17.55		0.000319	17.55		0.000235	17.55		0.000369	17.55		0.000369	17.55		0.000587	17.55		0.00052	17.55		0.000705	17.55		0.000655	17.55		0.000386	17.55		0.000336	17.55		-0.000252	17.55
				0.000604	17.56		0.000319	17.56		0.000235	17.56		0.000369	17.56		0.000369	17.56		0.000571	17.56		0.00052	17.56		0.000722	17.56		0.000655	17.56		0.000369	17.56		0.000336	17.56		-0.000252	17.56
				0.000604	17.57		0.000319	17.57		0.000235	17.57		0.000369	17.57		0.000386	17.57		0.000571	17.57		0.00052	17.57		0.000722	17.57		0.000655	17.57		0.000369	17.57		0.000336	17.57		-0.000252	17.57
				0.000604	17.58		0.000319	17.58		0.000218	17.58		0.000369	17.58		0.000386	17.58		0.000554	17.58		0.00052	17.58		0.000722	17.58		0.000655	17.58		0.000369	17.58		0.000336	17.58		-0.000252	17.58
				0.000604	17.59		0.000319	17.59		0.000218	17.59		0.000386	17.59		0.000403	17.59		0.000554	17.59		0.000504	17.59		0.000722	17.59		0.000638	17.59		0.000386	17.59		0.000319	17.59		-0.000269	17.59
				0.000604	17.6		0.000319	17.6		0.000218	17.6		0.000386	17.6		0.000403	17.6		0.000554	17.6		0.000504	17.6		0.000722	17.6		0.000638	17.6		0.000386	17.6		0.000319	17.6		-0.000269	17.6
				0.000604	17.61		0.000336	17.61		0.000218	17.61		0.000386	17.61		0.000403	17.61		0.000554	17.61		0.00052	17.61		0.000722	17.61		0.000638	17.61		0.000403	17.61		0.000319	17.61		-0.000269	17.61
				0.000604	17.62		0.000336	17.62		0.000218	17.62		0.000386	17.62		0.000403	17.62		0.000554	17.62		0.00052	17.62		0.000722	17.62		0.000638	17.62		0.000403	17.62		0.000319	17.62		-0.000252	17.62
				0.000604	17.63		0.000336	17.63		0.000218	17.63		0.000386	17.63		0.000403	17.63		0.000571	17.63		0.00052	17.63		0.000722	17.63		0.000638	17.63		0.000403	17.63		0.000302	17.63		-0.000252	17.63
				0.000604	17.64		0.000336	17.64		0.000218	17.64		0.000386	17.64		0.000403	17.64		0.000571	17.64		0.00052	17.64		0.000722	17.64		0.000655	17.64		0.000403	17.64		0.000302	17.64		-0.000252	17.64
				0.000604	17.65		0.000336	17.65		0.000218	17.65		0.000386	17.65		0.000403	17.65		0.000571	17.65		0.00052	17.65		0.000705	17.65		0.000655	17.65		0.00042	17.65		0.000302	17.65		-0.000252	17.65
				0.000604	17.66		0.000336	17.66		0.000218	17.66		0.000386	17.66		0.000403	17.66		0.000571	17.66		0.00052	17.66		0.000705	17.66		0.000655	17.66		0.00042	17.66		0.000302	17.66		-0.000252	17.66
				0.000604	17.67		0.000336	17.67		0.000218	17.67		0.000386	17.67		0.000386	17.67		0.000571	17.67		0.00052	17.67		0.000705	17.67		0.000671	17.67		0.00042	17.67		0.000302	17.67		-0.000252	17.67
				0.000604	17.68		0.000336	17.68		0.000218	17.68		0.000386	17.68		0.000386	17.68		0.000571	17.68		0.00052	17.68		0.000705	17.68		0.000671	17.68		0.000436	17.68		0.000302	17.68		-0.000252	17.68
				0.000604	17.69		0.000319	17.69		0.000218	17.69		0.000403	17.69		0.000386	17.69		0.000571	17.69		0.00052	17.69		0.000705	17.69		0.000655	17.69		0.000436	17.69		0.000302	17.69		-0.000235	17.69
				0.000604	17.7		0.000319	17.7		0.000218	17.7		0.000403	17.7		0.000386	17.7		0.000587	17.7		0.00052	17.7		0.000705	17.7		0.000655	17.7		0.000436	17.7		0.000302	17.7		-0.000235	17.7
				0.000604	17.71		0.000319	17.71		0.000218	17.71		0.000403	17.71		0.000386	17.71		0.000587	17.71		0.00052	17.71		0.000705	17.71		0.000655	17.71		0.000453	17.71		0.000302	17.71		-0.000235	17.71
				0.000604	17.72		0.000319	17.72		0.000218	17.72		0.000403	17.72		0.000386	17.72		0.000587	17.72		0.00052	17.72		0.000705	17.72		0.000638	17.72		0.000453	17.72		0.000302	17.72		-0.000235	17.72
				0.000604	17.73		0.000319	17.73		0.000218	17.73		0.000403	17.73		0.000386	17.73		0.000571	17.73		0.00052	17.73		0.000705	17.73		0.000638	17.73		0.000453	17.73		0.000302	17.73		-0.000235	17.73
				0.000621	17.74		0.000319	17.74		0.000218	17.74		0.000386	17.74		0.000369	17.74		0.000571	17.74		0.00052	17.74		0.000705	17.74		0.000655	17.74		0.000453	17.74		0.000302	17.74		-0.000218	17.74
				0.000621	17.75		0.000319	17.75		0.000218	17.75		0.000403	17.75		0.000369	17.75		0.000587	17.75		0.00052	17.75		0.000705	17.75		0.000655	17.75		0.000453	17.75		0.000302	17.75		-0.000218	17.75
				0.000621	17.76		0.000319	17.76		0.000218	17.76		0.000403	17.76		0.000369	17.76		0.000587	17.76		0.00052	17.76		0.000705	17.76		0.000671	17.76		0.000453	17.76		0.000302	17.76		-0.000218	17.76
				0.000604	17.77		0.000319	17.77		0.000218	17.77		0.000403	17.77		0.000369	17.77		0.000571	17.77		0.00052	17.77		0.000705	17.77		0.000671	17.77		0.00047	17.77		0.000302	17.77		-0.000218	17.77
				0.000604	17.78		0.000319	17.78		0.000218	17.78		0.000403	17.78		0.000369	17.78		0.000571	17.78		0.00052	17.78		0.000705	17.78		0.000671	17.78		0.00047	17.78		0.000302	17.78		-0.000201	17.78
				0.000604	17.79		0.000319	17.79		0.000218	17.79		0.000386	17.79		0.000386	17.79		0.000571	17.79		0.00052	17.79		0.000705	17.79		0.000671	17.79		0.000487	17.79		0.000285	17.79		-0.000201	17.79
				0.000604	17.8		0.000319	17.8		0.000218	17.8		0.000386	17.8		0.000386	17.8		0.000571	17.8		0.00052	17.8		0.000705	17.8		0.000655	17.8		0.000487	17.8		0.000285	17.8		-0.000201	17.8
				0.000604	17.81		0.000319	17.81		0.000218	17.81		0.000386	17.81		0.000386	17.81		0.000554	17.81		0.00052	17.81		0.000705	17.81		0.000655	17.81		0.000504	17.81		0.000285	17.81		-0.000201	17.81
				0.000604	17.82		0.000319	17.82		0.000235	17.82		0.000386	17.82		0.000386	17.82		0.000554	17.82		0.00052	17.82		0.000688	17.82		0.000655	17.82		0.000504	17.82		0.000285	17.82		-0.000201	17.82
				0.000604	17.83		0.000319	17.83		0.000235	17.83		0.000386	17.83		0.000403	17.83		0.000537	17.83		0.00052	17.83		0.000688	17.83		0.000638	17.83		0.000504	17.83		0.000285	17.83		-0.000201	17.83
				0.000604	17.84		0.000319	17.84		0.000235	17.84		0.000386	17.84		0.000403	17.84		0.000537	17.84		0.00052	17.84		0.000688	17.84		0.000638	17.84		0.00052	17.84		0.000285	17.84		-0.000201	17.84
				0.000604	17.85		0.000319	17.85		0.000235	17.85		0.000386	17.85		0.00042	17.85		0.000537	17.85		0.00052	17.85		0.000688	17.85		0.000638	17.85		0.00052	17.85		0.000285	17.85		-0.000201	17.85
				0.000604	17.86		0.000319	17.86		0.000235	17.86		0.000386	17.86		0.00042	17.86		0.000537	17.86		0.00052	17.86		0.000688	17.86		0.000638	17.86		0.00052	17.86		0.000285	17.86		-0.000185	17.86
				0.000604	17.87		0.000319	17.87		0.000235	17.87		0.000386	17.87		0.000436	17.87		0.000537	17.87		0.000504	17.87		0.000688	17.87		0.000638	17.87		0.00052	17.87		0.000269	17.87		-0.000185	17.87
				0.000604	17.88		0.000319	17.88		0.000235	17.88		0.000386	17.88		0.000436	17.88		0.000537	17.88		0.00052	17.88		0.000688	17.88		0.000655	17.88		0.000504	17.88		0.000269	17.88		-0.000168	17.88
				0.000604	17.89		0.000319	17.89		0.000235	17.89		0.000386	17.89		0.000453	17.89		0.000554	17.89		0.00052	17.89		0.000688	17.89		0.000655	17.89		0.000504	17.89		0.000269	17.89		-0.000168	17.89
				0.000604	17.9		0.000302	17.9		0.000235	17.9		0.000403	17.9		0.000453	17.9		0.000554	17.9		0.00052	17.9		0.000688	17.9		0.000638	17.9		0.000504	17.9		0.000269	17.9		-0.000168	17.9
				0.000604	17.91		0.000302	17.91		0.000235	17.91		0.000403	17.91		0.00047	17.91		0.000554	17.91		0.00052	17.91		0.000688	17.91		0.000638	17.91		0.000487	17.91		0.000269	17.91		-0.000168	17.91
				0.000604	17.92		0.000302	17.92		0.000235	17.92		0.000403	17.92		0.00047	17.92		0.000571	17.92		0.00052	17.92		0.000688	17.92		0.000638	17.92		0.000487	17.92		0.000252	17.92		-0.000151	17.92
				0.000604	17.93		0.000302	17.93		0.000218	17.93		0.000386	17.93		0.000453	17.93		0.000571	17.93		0.00052	17.93		0.000688	17.93		0.000638	17.93		0.000487	17.93		0.000252	17.93		-0.000151	17.93
				0.000604	17.94		0.000302	17.94		0.000218	17.94		0.000386	17.94		0.000453	17.94		0.000571	17.94		0.00052	17.94		0.000688	17.94		0.000638	17.94		0.000487	17.94		0.000252	17.94		-0.000151	17.94
				0.000604	17.95		0.000302	17.95		0.000218	17.95		0.000386	17.95		0.000436	17.95		0.000571	17.95		0.00052	17.95		0.000688	17.95		0.000638	17.95		0.000487	17.95		0.000252	17.95		-0.000151	17.95
				0.000604	17.96		0.000302	17.96		0.000218	17.96		0.000369	17.96		0.00042	17.96		0.000571	17.96		0.00052	17.96		0.000688	17.96		0.000655	17.96		0.000487	17.96		0.000252	17.96		-0.000134	17.96
				0.000604	17.97		0.000302	17.97		0.000235	17.97		0.000369	17.97		0.000403	17.97		0.000571	17.97		0.00052	17.97		0.000688	17.97		0.000655	17.97		0.000487	17.97		0.000252	17.97		-0.000134	17.97
				0.000604	17.98		0.000302	17.98		0.000235	17.98		0.000369	17.98		0.000369	17.98		0.000571	17.98		0.00052	17.98		0.000688	17.98		0.000655	17.98		0.000487	17.98		0.000252	17.98		-0.000134	17.98
				0.000604	17.99		0.000302	17.99		0.000235	17.99		0.000369	17.99		0.000352	17.99		0.000587	17.99		0.00052	17.99		0.000688	17.99		0.000655	17.99		0.000487	17.99		0.000252	17.99		-0.000134	17.99
				0.000604	18		0.000302	18		0.000235	18		0.000369	18		0.000336	18		0.000587	18		0.00052	18		0.000688	18		0.000655	18		0.000487	18		0.000252	18		-0.000117	18
				0.000604	18.01		0.000302	18.01		0.000235	18.01		0.000386	18.01		0.000352	18.01		0.000587	18.01		0.00052	18.01		0.000688	18.01		0.000655	18.01		0.000504	18.01		0.000269	18.01		-0.000117	18.01
				0.000604	18.02		0.000302	18.02		0.000235	18.02		0.000386	18.02		0.000352	18.02		0.000571	18.02		0.00052	18.02		0.000688	18.02		0.000638	18.02		0.000504	18.02		0.000269	18.02		-0.000117	18.02
				0.000604	18.03		0.000302	18.03		0.000235	18.03		0.000386	18.03		0.000386	18.03		0.000571	18.03		0.00052	18.03		0.000688	18.03		0.000638	18.03		0.000504	18.03		0.000269	18.03		-0.000117	18.03
				0.000604	18.04		0.000319	18.04		0.000235	18.04		0.000403	18.04		0.000403	18.04		0.000571	18.04		0.000537	18.04		0.000688	18.04		0.000638	18.04		0.000504	18.04		0.000269	18.04		-0.000117	18.04
				0.000604	18.05		0.000319	18.05		0.000235	18.05		0.000403	18.05		0.00042	18.05		0.000571	18.05		0.000537	18.05		0.000688	18.05		0.000638	18.05		0.00052	18.05		0.000252	18.05		-0.000117	18.05
				0.000604	18.06		0.000319	18.06		0.000235	18.06		0.000403	18.06		0.000453	18.06		0.000571	18.06		0.000537	18.06		0.000688	18.06		0.000638	18.06		0.00052	18.06		0.000252	18.06		-0.000101	18.06
				0.000604	18.07		0.000319	18.07		0.000235	18.07		0.000403	18.07		0.000453	18.07		0.000571	18.07		0.00052	18.07		0.000688	18.07		0.000638	18.07		0.00052	18.07		0.000252	18.07		-0.000101	18.07
				0.000604	18.08		0.000319	18.08		0.000235	18.08		0.000403	18.08		0.000453	18.08		0.000571	18.08		0.00052	18.08		0.000688	18.08		0.000638	18.08		0.000504	18.08		0.000252	18.08		-0.000101	18.08
				0.000604	18.09		0.000319	18.09		0.000235	18.09		0.000403	18.09		0.000453	18.09		0.000571	18.09		0.00052	18.09		0.000688	18.09		0.000638	18.09		0.000504	18.09		0.000252	18.09		-8.4e-05	18.09
				0.000621	18.1		0.000319	18.1		0.000235	18.1		0.000386	18.1		0.000453	18.1		0.000571	18.1		0.00052	18.1		0.000688	18.1		0.000655	18.1		0.000504	18.1		0.000269	18.1		-8.4e-05	18.1
				0.000621	18.11		0.000319	18.11		0.000235	18.11		0.000386	18.11		0.000436	18.11		0.000554	18.11		0.00052	18.11		0.000688	18.11		0.000655	18.11		0.00052	18.11		0.000269	18.11		-8.4e-05	18.11
				0.000621	18.12		0.000319	18.12		0.000235	18.12		0.000386	18.12		0.000436	18.12		0.000554	18.12		0.00052	18.12		0.000671	18.12		0.000655	18.12		0.00052	18.12		0.000269	18.12		-8.4e-05	18.12
				0.000621	18.13		0.000319	18.13		0.000235	18.13		0.000386	18.13		0.000436	18.13		0.000554	18.13		0.00052	18.13		0.000671	18.13		0.000655	18.13		0.00052	18.13		0.000269	18.13		-8.4e-05	18.13
				0.000621	18.14		0.000319	18.14		0.000235	18.14		0.000386	18.14		0.000436	18.14		0.000554	18.14		0.00052	18.14		0.000671	18.14		0.000655	18.14		0.00052	18.14		0.000252	18.14		-8.4e-05	18.14
				0.000621	18.15		0.000302	18.15		0.000235	18.15		0.000386	18.15		0.000436	18.15		0.000554	18.15		0.00052	18.15		0.000671	18.15		0.000638	18.15		0.00052	18.15		0.000252	18.15		-8.4e-05	18.15
				0.000621	18.16		0.000302	18.16		0.000235	18.16		0.000386	18.16		0.000453	18.16		0.000554	18.16		0.00052	18.16		0.000671	18.16		0.000638	18.16		0.00052	18.16		0.000252	18.16		-8.4e-05	18.16
				0.000604	18.17		0.000302	18.17		0.000235	18.17		0.000386	18.17		0.000453	18.17		0.000571	18.17		0.00052	18.17		0.000671	18.17		0.000638	18.17		0.00052	18.17		0.000252	18.17		-8.4e-05	18.17
				0.000604	18.18		0.000302	18.18		0.000235	18.18		0.000386	18.18		0.000436	18.18		0.000571	18.18		0.00052	18.18		0.000671	18.18		0.000638	18.18		0.00052	18.18		0.000252	18.18		-6.7e-05	18.18
				0.000604	18.19		0.000302	18.19		0.000235	18.19		0.000386	18.19		0.000436	18.19		0.000571	18.19		0.000504	18.19		0.000671	18.19		0.000638	18.19		0.00052	18.19		0.000252	18.19		-6.7e-05	18.19
				0.000604	18.2		0.000302	18.2		0.000235	18.2		0.000386	18.2		0.00042	18.2		0.000571	18.2		0.000504	18.2		0.000671	18.2		0.000638	18.2		0.00052	18.2		0.000252	18.2		-6.7e-05	18.2
				0.000604	18.21		0.000302	18.21		0.000235	18.21		0.000386	18.21		0.00042	18.21		0.000571	18.21		0.000504	18.21		0.000655	18.21		0.000638	18.21		0.000504	18.21		0.000252	18.21		-6.7e-05	18.21
				0.000604	18.22		0.000302	18.22		0.000235	18.22		0.000386	18.22		0.000403	18.22		0.000571	18.22		0.000504	18.22		0.000655	18.22		0.000638	18.22		0.000504	18.22		0.000252	18.22		-6.7e-05	18.22
				0.000604	18.23		0.000302	18.23		0.000218	18.23		0.000386	18.23		0.000403	18.23		0.000571	18.23		0.000504	18.23		0.000655	18.23		0.000638	18.23		0.000504	18.23		0.000252	18.23		-6.7e-05	18.23
				0.000604	18.24		0.000302	18.24		0.000218	18.24		0.000386	18.24		0.000386	18.24		0.000587	18.24		0.000504	18.24		0.000638	18.24		0.000638	18.24		0.000487	18.24		0.000252	18.24		-6.7e-05	18.24
				0.000604	18.25		0.000302	18.25		0.000218	18.25		0.000386	18.25		0.000386	18.25		0.000587	18.25		0.000504	18.25		0.000638	18.25		0.000655	18.25		0.000487	18.25		0.000269	18.25		-8.4e-05	18.25
				0.000604	18.26		0.000302	18.26		0.000218	18.26		0.000386	18.26		0.000386	18.26		0.000587	18.26		0.000504	18.26		0.000638	18.26		0.000655	18.26		0.000487	18.26		0.000269	18.26		-8.4e-05	18.26
				0.000604	18.27		0.000302	18.27		0.000218	18.27		0.000386	18.27		0.000386	18.27		0.000587	18.27		0.000504	18.27		0.000638	18.27		0.000655	18.27		0.00047	18.27		0.000269	18.27		-8.4e-05	18.27
				0.000604	18.28		0.000302	18.28		0.000218	18.28		0.000386	18.28		0.000369	18.28		0.000587	18.28		0.000504	18.28		0.000638	18.28		0.000655	18.28		0.00047	18.28		0.000269	18.28		-8.4e-05	18.28
				0.000604	18.29		0.000302	18.29		0.000218	18.29		0.000386	18.29		0.000369	18.29		0.000587	18.29		0.000487	18.29		0.000638	18.29		0.000655	18.29		0.00047	18.29		0.000285	18.29		-8.4e-05	18.29
				0.000604	18.3		0.000302	18.3		0.000201	18.3		0.000386	18.3		0.000352	18.3		0.000587	18.3		0.000487	18.3		0.000638	18.3		0.000655	18.3		0.000453	18.3		0.000285	18.3		-8.4e-05	18.3
				0.000604	18.31		0.000302	18.31		0.000201	18.31		0.000386	18.31		0.000352	18.31		0.000587	18.31		0.000487	18.31		0.000638	18.31		0.000655	18.31		0.000453	18.31		0.000285	18.31		-0.000101	18.31
				0.000604	18.32		0.000302	18.32		0.000201	18.32		0.000386	18.32		0.000352	18.32		0.000587	18.32		0.000487	18.32		0.000638	18.32		0.000655	18.32		0.000453	18.32		0.000285	18.32		-0.000101	18.32
				0.000604	18.33		0.000302	18.33		0.000201	18.33		0.000386	18.33		0.000336	18.33		0.000587	18.33		0.000504	18.33		0.000638	18.33		0.000655	18.33		0.000453	18.33		0.000285	18.33		-0.000101	18.33
				0.000604	18.34		0.000302	18.34		0.000201	18.34		0.000386	18.34		0.000336	18.34		0.000587	18.34		0.000504	18.34		0.000638	18.34		0.000655	18.34		0.000453	18.34		0.000285	18.34		-0.000101	18.34
				0.000621	18.35		0.000302	18.35		0.000201	18.35		0.000386	18.35		0.000319	18.35		0.000587	18.35		0.000504	18.35		0.000638	18.35		0.000655	18.35		0.00047	18.35		0.000285	18.35		-0.000101	18.35
				0.000621	18.36		0.000302	18.36		0.000201	18.36		0.000386	18.36		0.000319	18.36		0.000571	18.36		0.000504	18.36		0.000638	18.36		0.000655	18.36		0.00047	18.36		0.000285	18.36		-0.000101	18.36
				0.000621	18.37		0.000302	18.37		0.000201	18.37		0.000386	18.37		0.000319	18.37		0.000571	18.37		0.000504	18.37		0.000638	18.37		0.000655	18.37		0.000453	18.37		0.000269	18.37		-8.4e-05	18.37
				0.000621	18.38		0.000302	18.38		0.000201	18.38		0.000386	18.38		0.000319	18.38		0.000571	18.38		0.000504	18.38		0.000638	18.38		0.000655	18.38		0.000453	18.38		0.000269	18.38		-8.4e-05	18.38
				0.000621	18.39		0.000302	18.39		0.000201	18.39		0.000386	18.39		0.000319	18.39		0.000571	18.39		0.000504	18.39		0.000638	18.39		0.000638	18.39		0.000453	18.39		0.000269	18.39		-0.000101	18.39
				0.000621	18.4		0.000302	18.4		0.000201	18.4		0.000386	18.4		0.000319	18.4		0.000571	18.4		0.000504	18.4		0.000638	18.4		0.000638	18.4		0.000436	18.4		0.000269	18.4		-0.000101	18.4
				0.000604	18.41		0.000302	18.41		0.000201	18.41		0.000386	18.41		0.000319	18.41		0.000571	18.41		0.000504	18.41		0.000638	18.41		0.000638	18.41		0.000436	18.41		0.000269	18.41		-0.000101	18.41
				0.000604	18.42		0.000302	18.42		0.000201	18.42		0.000386	18.42		0.000319	18.42		0.000571	18.42		0.000504	18.42		0.000638	18.42		0.000621	18.42		0.000436	18.42		0.000269	18.42		-0.000117	18.42
				0.000604	18.43		0.000302	18.43		0.000201	18.43		0.000386	18.43		0.000319	18.43		0.000587	18.43		0.000487	18.43		0.000638	18.43		0.000621	18.43		0.000436	18.43		0.000269	18.43		-0.000117	18.43
				0.000604	18.44		0.000302	18.44		0.000201	18.44		0.000386	18.44		0.000319	18.44		0.000587	18.44		0.000487	18.44		0.000638	18.44		0.000621	18.44		0.000436	18.44		0.000269	18.44		-0.000117	18.44
				0.000604	18.45		0.000302	18.45		0.000201	18.45		0.000386	18.45		0.000319	18.45		0.000587	18.45		0.000487	18.45		0.000638	18.45		0.000638	18.45		0.000436	18.45		0.000269	18.45		-0.000117	18.45
				0.000604	18.46		0.000302	18.46		0.000201	18.46		0.000386	18.46		0.000319	18.46		0.000587	18.46		0.000487	18.46		0.000638	18.46		0.000638	18.46		0.000436	18.46		0.000269	18.46		-0.000134	18.46
				0.000587	18.47		0.000302	18.47		0.000201	18.47		0.000386	18.47		0.000302	18.47		0.000587	18.47		0.000504	18.47		0.000638	18.47		0.000638	18.47		0.000436	18.47		0.000269	18.47		-0.000134	18.47
				0.000587	18.48		0.000302	18.48		0.000201	18.48		0.000386	18.48		0.000302	18.48		0.000587	18.48		0.000504	18.48		0.000638	18.48		0.000655	18.48		0.000436	18.48		0.000269	18.48		-0.000151	18.48
				0.000587	18.49		0.000302	18.49		0.000201	18.49		0.000386	18.49		0.000302	18.49		0.000587	18.49		0.000504	18.49		0.000638	18.49		0.000655	18.49		0.000436	18.49		0.000269	18.49		-0.000168	18.49
				0.000604	18.5		0.000302	18.5		0.000201	18.5		0.000386	18.5		0.000302	18.5		0.000587	18.5		0.000504	18.5		0.000638	18.5		0.000638	18.5		0.000436	18.5		0.000269	18.5		-0.000185	18.5
				0.000604	18.51		0.000302	18.51		0.000201	18.51		0.000403	18.51		0.000302	18.51		0.000587	18.51		0.000504	18.51		0.000638	18.51		0.000638	18.51		0.000436	18.51		0.000269	18.51		-0.000185	18.51
				0.000604	18.52		0.000302	18.52		0.000201	18.52		0.000386	18.52		0.000302	18.52		0.000604	18.52		0.000504	18.52		0.000638	18.52		0.000638	18.52		0.000436	18.52		0.000269	18.52		-0.000201	18.52
				0.000604	18.53		0.000302	18.53		0.000201	18.53		0.000386	18.53		0.000302	18.53		0.000604	18.53		0.000504	18.53		0.000638	18.53		0.000621	18.53		0.000436	18.53		0.000269	18.53		-0.000201	18.53
				0.000604	18.54		0.000302	18.54		0.000201	18.54		0.000386	18.54		0.000302	18.54		0.000604	18.54		0.000504	18.54		0.000638	18.54		0.000621	18.54		0.00042	18.54		0.000269	18.54		-0.000201	18.54
				0.000604	18.55		0.000302	18.55		0.000201	18.55		0.000386	18.55		0.000302	18.55		0.000604	18.55		0.000504	18.55		0.000638	18.55		0.000621	18.55		0.00042	18.55		0.000269	18.55		-0.000201	18.55
				0.000604	18.56		0.000302	18.56		0.000201	18.56		0.000386	18.56		0.000302	18.56		0.000621	18.56		0.000504	18.56		0.000638	18.56		0.000638	18.56		0.000403	18.56		0.000269	18.56		-0.000201	18.56
				0.000604	18.57		0.000302	18.57		0.000201	18.57		0.000386	18.57		0.000302	18.57		0.000621	18.57		0.000504	18.57		0.000638	18.57		0.000638	18.57		0.000403	18.57		0.000285	18.57		-0.000185	18.57
				0.000604	18.58		0.000302	18.58		0.000201	18.58		0.000386	18.58		0.000302	18.58		0.000621	18.58		0.000504	18.58		0.000638	18.58		0.000638	18.58		0.000403	18.58		0.000285	18.58		-0.000185	18.58
				0.000621	18.59		0.000302	18.59		0.000201	18.59		0.000386	18.59		0.000302	18.59		0.000638	18.59		0.000504	18.59		0.000638	18.59		0.000638	18.59		0.000403	18.59		0.000285	18.59		-0.000185	18.59
				0.000621	18.6		0.000302	18.6		0.000201	18.6		0.000386	18.6		0.000285	18.6		0.000638	18.6		0.000504	18.6		0.000638	18.6		0.000638	18.6		0.000403	18.6		0.000285	18.6		-0.000185	18.6
				0.000621	18.61		0.000302	18.61		0.000218	18.61		0.000386	18.61		0.000285	18.61		0.000655	18.61		0.00052	18.61		0.000638	18.61		0.000638	18.61		0.000403	18.61		0.000285	18.61		-0.000201	18.61
				0.000621	18.62		0.000302	18.62		0.000218	18.62		0.000369	18.62		0.000285	18.62		0.000655	18.62		0.00052	18.62		0.000638	18.62		0.000638	18.62		0.000403	18.62		0.000285	18.62		-0.000201	18.62
				0.000621	18.63		0.000302	18.63		0.000201	18.63		0.000369	18.63		0.000285	18.63		0.000655	18.63		0.000504	18.63		0.000638	18.63		0.000638	18.63		0.000403	18.63		0.000285	18.63		-0.000201	18.63
				0.000621	18.64		0.000302	18.64		0.000201	18.64		0.000369	18.64		0.000285	18.64		0.000655	18.64		0.000504	18.64		0.000638	18.64		0.000638	18.64		0.00042	18.64		0.000285	18.64		-0.000185	18.64
				0.000621	18.65		0.000302	18.65		0.000201	18.65		0.000369	18.65		0.000285	18.65		0.000655	18.65		0.000504	18.65		0.000638	18.65		0.000638	18.65		0.00042	18.65		0.000285	18.65		-0.000185	18.65
				0.000621	18.66		0.000302	18.66		0.000201	18.66		0.000352	18.66		0.000285	18.66		0.000655	18.66		0.000504	18.66		0.000638	18.66		0.000638	18.66		0.00042	18.66		0.000285	18.66		-0.000185	18.66
				0.000621	18.67		0.000302	18.67		0.000201	18.67		0.000352	18.67		0.000285	18.67		0.000655	18.67		0.000504	18.67		0.000638	18.67		0.000655	18.67		0.000436	18.67		0.000285	18.67		-0.000185	18.67
				0.000621	18.68		0.000302	18.68		0.000201	18.68		0.000352	18.68		0.000269	18.68		0.000655	18.68		0.000504	18.68		0.000638	18.68		0.000655	18.68		0.000453	18.68		0.000285	18.68		-0.000185	18.68
				0.000621	18.69		0.000302	18.69		0.000201	18.69		0.000352	18.69		0.000269	18.69		0.000655	18.69		0.000504	18.69		0.000638	18.69		0.000655	18.69		0.000453	18.69		0.000285	18.69		-0.000185	18.69
				0.000621	18.7		0.000302	18.7		0.000201	18.7		0.000352	18.7		0.000269	18.7		0.000655	18.7		0.000504	18.7		0.000621	18.7		0.000655	18.7		0.00047	18.7		0.000285	18.7		-0.000185	18.7
				0.000621	18.71		0.000302	18.71		0.000201	18.71		0.000369	18.71		0.000252	18.71		0.000655	18.71		0.000504	18.71		0.000621	18.71		0.000655	18.71		0.00047	18.71		0.000285	18.71		-0.000185	18.71
				0.000621	18.72		0.000302	18.72		0.000201	18.72		0.000369	18.72		0.000252	18.72		0.000638	18.72		0.000504	18.72		0.000621	18.72		0.000655	18.72		0.00047	18.72		0.000285	18.72		-0.000185	18.72
				0.000621	18.73		0.000302	18.73		0.000201	18.73		0.000369	18.73		0.000269	18.73		0.000638	18.73		0.000504	18.73		0.000621	18.73		0.000638	18.73		0.00047	18.73		0.000285	18.73		-0.000185	18.73
				0.000621	18.74		0.000302	18.74		0.000201	18.74		0.000369	18.74		0.000269	18.74		0.000638	18.74		0.000504	18.74		0.000621	18.74		0.000638	18.74		0.000487	18.74		0.000285	18.74		-0.000185	18.74
				0.000621	18.75		0.000302	18.75		0.000201	18.75		0.000369	18.75		0.000285	18.75		0.000638	18.75		0.000504	18.75		0.000621	18.75		0.000638	18.75		0.000487	18.75		0.000285	18.75		-0.000185	18.75
				0.000621	18.76		0.000302	18.76		0.000201	18.76		0.000369	18.76		0.000319	18.76		0.000638	18.76		0.000504	18.76		0.000621	18.76		0.000638	18.76		0.000504	18.76		0.000285	18.76		-0.000185	18.76
				0.000621	18.77		0.000302	18.77		0.000201	18.77		0.000369	18.77		0.000336	18.77		0.000638	18.77		0.000504	18.77		0.000621	18.77		0.000638	18.77		0.000504	18.77		0.000285	18.77		-0.000185	18.77
				0.000621	18.78		0.000285	18.78		0.000201	18.78		0.000369	18.78		0.000336	18.78		0.000638	18.78		0.000504	18.78		0.000621	18.78		0.000638	18.78		0.00052	18.78		0.000285	18.78		-0.000185	18.78
				0.000621	18.79		0.000285	18.79		0.000201	18.79		0.000369	18.79		0.000336	18.79		0.000638	18.79		0.000504	18.79		0.000638	18.79		0.000638	18.79		0.00052	18.79		0.000285	18.79		-0.000185	18.79
				0.000621	18.8		0.000285	18.8		0.000201	18.8		0.000369	18.8		0.000336	18.8		0.000638	18.8		0.000504	18.8		0.000638	18.8		0.000638	18.8		0.000537	18.8		0.000302	18.8		-0.000185	18.8
				0.000621	18.81		0.000285	18.81		0.000201	18.81		0.000369	18.81		0.000336	18.81		0.000638	18.81		0.000504	18.81		0.000638	18.81		0.000638	18.81		0.000537	18.81		0.000302	18.81		-0.000185	18.81
				0.000621	18.82		0.000285	18.82		0.000201	18.82		0.000369	18.82		0.000319	18.82		0.000655	18.82		0.000504	18.82		0.000638	18.82		0.000638	18.82		0.000554	18.82		0.000319	18.82		-0.000185	18.82
				0.000604	18.83		0.000302	18.83		0.000201	18.83		0.000369	18.83		0.000319	18.83		0.000655	18.83		0.000504	18.83		0.000638	18.83		0.000638	18.83		0.000554	18.83		0.000319	18.83		-0.000168	18.83
				0.000604	18.84		0.000302	18.84		0.000201	18.84		0.000369	18.84		0.000319	18.84		0.000655	18.84		0.000504	18.84		0.000638	18.84		0.000638	18.84		0.000537	18.84		0.000319	18.84		-0.000168	18.84
				0.000604	18.85		0.000302	18.85		0.000201	18.85		0.000369	18.85		0.000319	18.85		0.000638	18.85		0.000504	18.85		0.000638	18.85		0.000638	18.85		0.000537	18.85		0.000336	18.85		-0.000168	18.85
				0.000604	18.86		0.000302	18.86		0.000201	18.86		0.000369	18.86		0.000319	18.86		0.000638	18.86		0.00052	18.86		0.000621	18.86		0.000638	18.86		0.000537	18.86		0.000336	18.86		-0.000168	18.86
				0.000604	18.87		0.000302	18.87		0.000201	18.87		0.000386	18.87		0.000336	18.87		0.000638	18.87		0.00052	18.87		0.000621	18.87		0.000638	18.87		0.000537	18.87		0.000336	18.87		-0.000168	18.87
				0.000604	18.88		0.000302	18.88		0.000218	18.88		0.000386	18.88		0.000336	18.88		0.000638	18.88		0.00052	18.88		0.000621	18.88		0.000638	18.88		0.000537	18.88		0.000336	18.88		-0.000168	18.88
				0.000604	18.89		0.000302	18.89		0.000218	18.89		0.000369	18.89		0.000336	18.89		0.000638	18.89		0.000504	18.89		0.000621	18.89		0.000638	18.89		0.000537	18.89		0.000336	18.89		-0.000168	18.89
				0.000604	18.9		0.000302	18.9		0.000218	18.9		0.000369	18.9		0.000352	18.9		0.000621	18.9		0.000504	18.9		0.000621	18.9		0.000638	18.9		0.000537	18.9		0.000336	18.9		-0.000168	18.9
				0.000604	18.91		0.000302	18.91		0.000218	18.91		0.000386	18.91		0.000352	18.91		0.000621	18.91		0.000504	18.91		0.000621	18.91		0.000638	18.91		0.000537	18.91		0.000336	18.91		-0.000168	18.91
				0.000604	18.92		0.000302	18.92		0.000218	18.92		0.000386	18.92		0.000336	18.92		0.000604	18.92		0.000504	18.92		0.000621	18.92		0.000638	18.92		0.000554	18.92		0.000352	18.92		-0.000168	18.92
				0.000604	18.93		0.000302	18.93		0.000218	18.93		0.000386	18.93		0.000319	18.93		0.000604	18.93		0.000504	18.93		0.000621	18.93		0.000638	18.93		0.000554	18.93		0.000352	18.93		-0.000185	18.93
				0.000604	18.94		0.000302	18.94		0.000218	18.94		0.000386	18.94		0.000302	18.94		0.000604	18.94		0.000504	18.94		0.000638	18.94		0.000638	18.94		0.000554	18.94		0.000352	18.94		-0.000185	18.94
				0.000604	18.95		0.000285	18.95		0.000218	18.95		0.000386	18.95		0.000269	18.95		0.000604	18.95		0.000504	18.95		0.000638	18.95		0.000638	18.95		0.000554	18.95		0.000336	18.95		-0.000201	18.95
				0.000604	18.96		0.000285	18.96		0.000218	18.96		0.000386	18.96		0.000252	18.96		0.000604	18.96		0.000504	18.96		0.000638	18.96		0.000638	18.96		0.000554	18.96		0.000336	18.96		-0.000201	18.96
				0.000604	18.97		0.000285	18.97		0.000218	18.97		0.000386	18.97		0.000235	18.97		0.000604	18.97		0.000504	18.97		0.000638	18.97		0.000655	18.97		0.000554	18.97		0.000336	18.97		-0.000201	18.97
				0.000604	18.98		0.000269	18.98		0.000218	18.98		0.000386	18.98		0.000235	18.98		0.000604	18.98		0.000504	18.98		0.000638	18.98		0.000655	18.98		0.000554	18.98		0.000336	18.98		-0.000201	18.98
				0.000604	18.99		0.000269	18.99		0.000218	18.99		0.000369	18.99		0.000235	18.99		0.000604	18.99		0.00052	18.99		0.000638	18.99		0.000655	18.99		0.000554	18.99		0.000336	18.99		-0.000201	18.99
				0.000604	19		0.000269	19		0.000218	19		0.000369	19		0.000235	19		0.000604	19		0.00052	19		0.000638	19		0.000655	19		0.000554	19		0.000336	19		-0.000201	19
				0.000604	19.01		0.000269	19.01		0.000218	19.01		0.000369	19.01		0.000252	19.01		0.000587	19.01		0.00052	19.01		0.000638	19.01		0.000638	19.01		0.000554	19.01		0.000319	19.01		-0.000201	19.01
				0.000604	19.02		0.000285	19.02		0.000218	19.02		0.000369	19.02		0.000252	19.02		0.000587	19.02		0.00052	19.02		0.000621	19.02		0.000638	19.02		0.000554	19.02		0.000319	19.02		-0.000201	19.02
				0.000604	19.03		0.000285	19.03		0.000218	19.03		0.000369	19.03		0.000269	19.03		0.000587	19.03		0.00052	19.03		0.000621	19.03		0.000638	19.03		0.000554	19.03		0.000319	19.03		-0.000201	19.03
				0.000604	19.04		0.000285	19.04		0.000218	19.04		0.000369	19.04		0.000285	19.04		0.000587	19.04		0.00052	19.04		0.000621	19.04		0.000638	19.04		0.000571	19.04		0.000319	19.04		-0.000201	19.04
				0.000604	19.05		0.000285	19.05		0.000218	19.05		0.000369	19.05		0.000285	19.05		0.000587	19.05		0.00052	19.05		0.000621	19.05		0.000638	19.05		0.000571	19.05		0.000302	19.05		-0.000201	19.05
				0.000604	19.06		0.000285	19.06		0.000218	19.06		0.000369	19.06		0.000285	19.06		0.000587	19.06		0.00052	19.06		0.000638	19.06		0.000621	19.06		0.000571	19.06		0.000302	19.06		-0.000201	19.06
				0.000604	19.07		0.000285	19.07		0.000218	19.07		0.000369	19.07		0.000285	19.07		0.000604	19.07		0.00052	19.07		0.000638	19.07		0.000621	19.07		0.000571	19.07		0.000302	19.07		-0.000201	19.07
				0.000621	19.08		0.000285	19.08		0.000218	19.08		0.000386	19.08		0.000269	19.08		0.000604	19.08		0.00052	19.08		0.000638	19.08		0.000621	19.08		0.000554	19.08		0.000302	19.08		-0.000185	19.08
				0.000621	19.09		0.000285	19.09		0.000218	19.09		0.000386	19.09		0.000269	19.09		0.000621	19.09		0.00052	19.09		0.000638	19.09		0.000621	19.09		0.000554	19.09		0.000285	19.09		-0.000168	19.09
				0.000621	19.1		0.000285	19.1		0.000218	19.1		0.000386	19.1		0.000252	19.1		0.000621	19.1		0.00052	19.1		0.000638	19.1		0.000621	19.1		0.000537	19.1		0.000285	19.1		-0.000168	19.1
				0.000621	19.11		0.000269	19.11		0.000218	19.11		0.000386	19.11		0.000235	19.11		0.000621	19.11		0.00052	19.11		0.000638	19.11		0.000621	19.11		0.00052	19.11		0.000285	19.11		-0.000151	19.11
				0.000621	19.12		0.000269	19.12		0.000218	19.12		0.000386	19.12		0.000235	19.12		0.000621	19.12		0.00052	19.12		0.000621	19.12		0.000621	19.12		0.00052	19.12		0.000285	19.12		-0.000134	19.12
				0.000604	19.13		0.000269	19.13		0.000218	19.13		0.000386	19.13		0.000218	19.13		0.000621	19.13		0.00052	19.13		0.000621	19.13		0.000621	19.13		0.00052	19.13		0.000285	19.13		-0.000134	19.13
				0.000604	19.14		0.000269	19.14		0.000218	19.14		0.000386	19.14		0.000218	19.14		0.000621	19.14		0.00052	19.14		0.000621	19.14		0.000621	19.14		0.00052	19.14		0.000285	19.14		-0.000134	19.14
				0.000604	19.15		0.000285	19.15		0.000218	19.15		0.000386	19.15		0.000235	19.15		0.000621	19.15		0.00052	19.15		0.000621	19.15		0.000621	19.15		0.00052	19.15		0.000285	19.15		-0.000134	19.15
				0.000621	19.16		0.000285	19.16		0.000218	19.16		0.000386	19.16		0.000252	19.16		0.000638	19.16		0.00052	19.16		0.000621	19.16		0.000621	19.16		0.000537	19.16		0.000285	19.16		-0.000134	19.16
				0.000621	19.17		0.000269	19.17		0.000218	19.17		0.000386	19.17		0.000252	19.17		0.000638	19.17		0.00052	19.17		0.000621	19.17		0.000621	19.17		0.000537	19.17		0.000285	19.17		-0.000134	19.17
				0.000621	19.18		0.000269	19.18		0.000218	19.18		0.000386	19.18		0.000269	19.18		0.000638	19.18		0.00052	19.18		0.000638	19.18		0.000621	19.18		0.000537	19.18		0.000285	19.18		-0.000117	19.18
				0.000638	19.19		0.000269	19.19		0.000218	19.19		0.000386	19.19		0.000285	19.19		0.000621	19.19		0.000504	19.19		0.000638	19.19		0.000621	19.19		0.000537	19.19		0.000285	19.19		-0.000117	19.19
				0.000638	19.2		0.000269	19.2		0.000218	19.2		0.000386	19.2		0.000285	19.2		0.000621	19.2		0.000504	19.2		0.000638	19.2		0.000621	19.2		0.000537	19.2		0.000285	19.2		-0.000117	19.2
				0.000638	19.21		0.000269	19.21		0.000218	19.21		0.000386	19.21		0.000285	19.21		0.000621	19.21		0.000504	19.21		0.000638	19.21		0.000621	19.21		0.000537	19.21		0.000285	19.21		-0.000117	19.21
				0.000638	19.22		0.000285	19.22		0.000218	19.22		0.000386	19.22		0.000285	19.22		0.000604	19.22		0.000504	19.22		0.000638	19.22		0.000621	19.22		0.000537	19.22		0.000285	19.22		-0.000117	19.22
				0.000638	19.23		0.000285	19.23		0.000218	19.23		0.000386	19.23		0.000285	19.23		0.000604	19.23		0.000504	19.23		0.000638	19.23		0.000621	19.23		0.000537	19.23		0.000302	19.23		-0.000117	19.23
				0.000638	19.24		0.000285	19.24		0.000218	19.24		0.000386	19.24		0.000269	19.24		0.000604	19.24		0.000487	19.24		0.000638	19.24		0.000621	19.24		0.000537	19.24		0.000302	19.24		-0.000117	19.24
				0.000621	19.25		0.000285	19.25		0.000218	19.25		0.000386	19.25		0.000269	19.25		0.000604	19.25		0.000487	19.25		0.000638	19.25		0.000621	19.25		0.000537	19.25		0.000302	19.25		-0.000101	19.25
				0.000621	19.26		0.000285	19.26		0.000201	19.26		0.000386	19.26		0.000252	19.26		0.000604	19.26		0.000487	19.26		0.000621	19.26		0.000621	19.26		0.000537	19.26		0.000302	19.26		-0.000101	19.26
				0.000621	19.27		0.000285	19.27		0.000201	19.27		0.000386	19.27		0.000235	19.27		0.000604	19.27		0.000504	19.27		0.000621	19.27		0.000621	19.27		0.000537	19.27		0.000302	19.27		-0.000101	19.27
				0.000638	19.28		0.000285	19.28		0.000201	19.28		0.000386	19.28		0.000218	19.28		0.000604	19.28		0.000504	19.28		0.000621	19.28		0.000621	19.28		0.00052	19.28		0.000302	19.28		-0.000101	19.28
				0.000638	19.29		0.000285	19.29		0.000201	19.29		0.000386	19.29		0.000201	19.29		0.000604	19.29		0.000504	19.29		0.000621	19.29		0.000621	19.29		0.00052	19.29		0.000302	19.29		-0.000101	19.29
				0.000638	19.3		0.000285	19.3		0.000201	19.3		0.000386	19.3		0.000185	19.3		0.000621	19.3		0.000504	19.3		0.000621	19.3		0.000621	19.3		0.000504	19.3		0.000302	19.3		-0.000101	19.3
				0.000638	19.31		0.000285	19.31		0.000201	19.31		0.000386	19.31		0.000185	19.31		0.000621	19.31		0.00052	19.31		0.000621	19.31		0.000638	19.31		0.000487	19.31		0.000302	19.31		-0.000101	19.31
				0.000638	19.32		0.000285	19.32		0.000201	19.32		0.000386	19.32		0.000168	19.32		0.000621	19.32		0.00052	19.32		0.000638	19.32		0.000638	19.32		0.00047	19.32		0.000302	19.32		-0.000117	19.32
				0.000621	19.33		0.000285	19.33		0.000201	19.33		0.000386	19.33		0.000168	19.33		0.000638	19.33		0.00052	19.33		0.000638	19.33		0.000638	19.33		0.000453	19.33		0.000302	19.33		-0.000117	19.33
				0.000621	19.34		0.000269	19.34		0.000201	19.34		0.000386	19.34		0.000151	19.34		0.000638	19.34		0.00052	19.34		0.000638	19.34		0.000638	19.34		0.000436	19.34		0.000302	19.34		-0.000117	19.34
				0.000621	19.35		0.000269	19.35		0.000201	19.35		0.000386	19.35		0.000151	19.35		0.000638	19.35		0.00052	19.35		0.000638	19.35		0.000638	19.35		0.00042	19.35		0.000302	19.35		-0.000117	19.35
				0.000638	19.36		0.000269	19.36		0.000201	19.36		0.000386	19.36		0.000151	19.36		0.000638	19.36		0.000504	19.36		0.000638	19.36		0.000655	19.36		0.00042	19.36		0.000302	19.36		-0.000101	19.36
				0.000638	19.37		0.000269	19.37		0.000201	19.37		0.000386	19.37		0.000168	19.37		0.000621	19.37		0.000504	19.37		0.000638	19.37		0.000655	19.37		0.00042	19.37		0.000285	19.37		-0.000101	19.37
				0.000638	19.38		0.000285	19.38		0.000201	19.38		0.000386	19.38		0.000168	19.38		0.000621	19.38		0.000504	19.38		0.000638	19.38		0.000655	19.38		0.00042	19.38		0.000285	19.38		-8.4e-05	19.38
				0.000621	19.39		0.000285	19.39		0.000201	19.39		0.000386	19.39		0.000168	19.39		0.000604	19.39		0.000504	19.39		0.000638	19.39		0.000655	19.39		0.00042	19.39		0.000302	19.39		-8.4e-05	19.39
				0.000621	19.4		0.000285	19.4		0.000201	19.4		0.000386	19.4		0.000185	19.4		0.000604	19.4		0.000504	19.4		0.000638	19.4		0.000655	19.4		0.00042	19.4		0.000302	19.4		-8.4e-05	19.4
				0.000621	19.41		0.000285	19.41		0.000201	19.41		0.000386	19.41		0.000185	19.41		0.000587	19.41		0.000504	19.41		0.000638	19.41		0.000655	19.41		0.000436	19.41		0.000302	19.41		-0.000101	19.41
				0.000621	19.42		0.000285	19.42		0.000218	19.42		0.000386	19.42		0.000201	19.42		0.000587	19.42		0.000504	19.42		0.000638	19.42		0.000655	19.42		0.000436	19.42		0.000302	19.42		-0.000101	19.42
				0.000621	19.43		0.000285	19.43		0.000218	19.43		0.000386	19.43		0.000201	19.43		0.000571	19.43		0.000504	19.43		0.000638	19.43		0.000638	19.43		0.000436	19.43		0.000302	19.43		-0.000101	19.43
				0.000621	19.44		0.000285	19.44		0.000218	19.44		0.000386	19.44		0.000218	19.44		0.000571	19.44		0.000504	19.44		0.000621	19.44		0.000638	19.44		0.000436	19.44		0.000302	19.44		-0.000117	19.44
				0.000621	19.45		0.000285	19.45		0.000218	19.45		0.000386	19.45		0.000218	19.45		0.000571	19.45		0.000504	19.45		0.000621	19.45		0.000638	19.45		0.000453	19.45		0.000302	19.45		-0.000117	19.45
				0.000638	19.46		0.000285	19.46		0.000218	19.46		0.000386	19.46		0.000235	19.46		0.000571	19.46		0.000504	19.46		0.000621	19.46		0.000638	19.46		0.000453	19.46		0.000302	19.46		-0.000117	19.46
				0.000638	19.47		0.000285	19.47		0.000218	19.47		0.000386	19.47		0.000235	19.47		0.000571	19.47		0.000504	19.47		0.000621	19.47		0.000638	19.47		0.000453	19.47		0.000302	19.47		-0.000117	19.47
				0.000638	19.48		0.000285	19.48		0.000218	19.48		0.000386	19.48		0.000235	19.48		0.000554	19.48		0.000504	19.48		0.000621	19.48		0.000638	19.48		0.00047	19.48		0.000302	19.48		-0.000117	19.48
				0.000638	19.49		0.000285	19.49		0.000218	19.49		0.000386	19.49		0.000235	19.49		0.000554	19.49		0.000504	19.49		0.000621	19.49		0.000638	19.49		0.00047	19.49		0.000302	19.49		-0.000101	19.49
				0.000638	19.5		0.000285	19.5		0.000218	19.5		0.000386	19.5		0.000235	19.5		0.000554	19.5		0.000504	19.5		0.000621	19.5		0.000621	19.5		0.000453	19.5		0.000302	19.5		-0.000101	19.5
				0.000638	19.51		0.000285	19.51		0.000218	19.51		0.000386	19.51		0.000235	19.51		0.000554	19.51		0.000504	19.51		0.000621	19.51		0.000621	19.51		0.000453	19.51		0.000302	19.51		-0.000101	19.51
				0.000638	19.52		0.000285	19.52		0.000218	19.52		0.000386	19.52		0.000235	19.52		0.000554	19.52		0.000504	19.52		0.000621	19.52		0.000621	19.52		0.00047	19.52		0.000302	19.52		-0.000101	19.52
				0.000638	19.53		0.000285	19.53		0.000218	19.53		0.000386	19.53		0.000235	19.53		0.000537	19.53		0.000504	19.53		0.000621	19.53		0.000621	19.53		0.00047	19.53		0.000302	19.53		-0.000101	19.53
				0.000638	19.54		0.000285	19.54		0.000218	19.54		0.000386	19.54		0.000235	19.54		0.000537	19.54		0.000504	19.54		0.000621	19.54		0.000621	19.54		0.000487	19.54		0.000302	19.54		-0.000101	19.54
				0.000638	19.55		0.000285	19.55		0.000218	19.55		0.000386	19.55		0.000252	19.55		0.000537	19.55		0.000504	19.55		0.000621	19.55		0.000621	19.55		0.000487	19.55		0.000302	19.55		-0.000101	19.55
				0.000638	19.56		0.000285	19.56		0.000218	19.56		0.000386	19.56		0.000269	19.56		0.000537	19.56		0.000504	19.56		0.000621	19.56		0.000638	19.56		0.000504	19.56		0.000302	19.56		-0.000101	19.56
				0.000638	19.57		0.000285	19.57		0.000218	19.57		0.000386	19.57		0.000285	19.57		0.000537	19.57		0.000504	19.57		0.000621	19.57		0.000638	19.57		0.00052	19.57		0.000319	19.57		-0.000101	19.57
				0.000638	19.58		0.000285	19.58		0.000218	19.58		0.000386	19.58		0.000302	19.58		0.000537	19.58		0.000504	19.58		0.000621	19.58		0.000638	19.58		0.00052	19.58		0.000319	19.58		-0.000101	19.58
				0.000638	19.59		0.000285	19.59		0.000218	19.59		0.000386	19.59		0.000319	19.59		0.000554	19.59		0.000504	19.59		0.000621	19.59		0.000638	19.59		0.00052	19.59		0.000319	19.59		-8.4e-05	19.59
				0.000621	19.6		0.000285	19.6		0.000218	19.6		0.000386	19.6		0.000336	19.6		0.000554	19.6		0.000504	19.6		0.000621	19.6		0.000638	19.6		0.000537	19.6		0.000336	19.6		-8.4e-05	19.6
				0.000621	19.61		0.000269	19.61		0.000218	19.61		0.000403	19.61		0.000352	19.61		0.000571	19.61		0.000504	19.61		0.000621	19.61		0.000638	19.61		0.000537	19.61		0.000336	19.61		-0.000101	19.61
				0.000621	19.62		0.000269	19.62		0.000218	19.62		0.000403	19.62		0.000352	19.62		0.000571	19.62		0.00052	19.62		0.000621	19.62		0.000638	19.62		0.000537	19.62		0.000336	19.62		-8.4e-05	19.62
[truncated: 5,382 more rows]

## Sheet: Figure 5d - TRPA1 EAG traces
Mosquito:	Response			1			2			3			4			5			6			7			8			9			10			11			12
[truncated: 4,961 more rows]

## Sheet: Figure 5d - Op1Op2 EAG traces
mosquito	Response			1			2			3			4			5			6			7			8			9			10			11
[truncated: 16,226 more rows]
