# Supplementary material for: Thermal infrared directs host-seeking behaviour in Aedes aegypti mosquitoes
Source: Nature. 2024 Aug 21;633(8030):615–23. doi: 10.1038/s41586-024-07848-5 (PMC11410652; doi:10.1038/s41586-024-07848-5)
Supplement: Supplementary file 8 — Source Data Extended Data Fig. 1 [file 41586_2024_7848_MOESM8_ESM.xlsx]

## Sheet: Extended Data Figure 1e
Extended Data Figure 1e
	CO2 Concentration (ppm)
	L (Sample 1)		L (Sample 2)		L (Sample 3)		R (sample 1)		R (Sample 2)		R (Sample 4)
Time (s)	L_raw_1	L_norm_1	L_raw_2	L_norm_2	L_raw_3	L_norm_3	R_raw_1	R_norm_1	R_raw_2	R_norm_2	R_raw_3	R_norm_3
1	561	0	548	0	561	0	597	0	558	0	560	0
2	561	0	548	0	561	0	598	1	558	0	560	0
3	562	1	549	1	561	0	598	1	558	0	561	1
4	561	0	549	1	561	0	598	1	558	0	561	1
5	561	0	549	1	561	0	599	2	558	0	561	1
6	561	0	549	1	561	0	599	2	558	0	561	1
7	561	0	549	1	561	0	599	2	558	0	561	1
8	561	0	549	1	561	0	599	2	558	0	561	1
9	562	1	549	1	562	1	600	3	558	0	561	1
10	562	1	549	1	562	1	600	3	558	0	561	1
11	562	1	549	1	562	1	601	4	558	0	561	1
12	562	1	549	1	562	1	601	4	558	0	562	2
13	562	1	549	1	562	1	602	5	558	0	562	2
14	562	1	549	1	563	2	602	5	558	0	562	2
15	562	1	549	1	564	3	602	5	558	0	562	2
16	562	1	549	1	564	3	602	5	558	0	562	2
17	562	1	549	1	565	4	602	5	558	0	562	2
18	562	1	549	1	565	4	602	5	558	0	563	3
19	562	1	549	1	566	5	602	5	558	0	563	3
20	562	1	549	1	567	6	603	6	558	0	563	3
21	562	1	549	1	568	7	603	6	558	0	563	3
22	562	1	549	1	568	7	604	7	558	0	563	3
23	563	2	550	2	569	8	604	7	558	0	562	2
24	563	2	550	2	569	8	604	7	558	0	563	3
25	563	2	550	2	571	10	605	8	558	0	563	3
26	563	2	551	3	572	11	606	9	558	0	562	2
27	563	2	552	4	572	11	607	10	558	0	562	2
28	563	2	552	4	574	13	608	11	558	0	563	3
29	563	2	553	5	575	14	610	13	558	0	562	2
30	563	2	553	5	575	14	611	14	558	0	562	2
31	563	2	553	5	575	14	611	14	558	0	563	3
32	563	2	554	6	576	15	612	15	558	0	563	3
33	563	2	554	6	577	16	613	16	558	0	563	3
34	563	2	554	6	578	17	614	17	558	0	563	3
35	563	2	554	6	578	17	616	19	558	0	563	3
36	563	2	555	7	579	18	617	20	558	0	563	3
37	564	3	555	7	580	19	619	22	558	0	563	3
38	564	3	555	7	581	20	621	24	558	0	563	3
39	564	3	555	7	583	22	623	26	558	0	563	3
40	565	4	555	7	585	24	626	29	558	0	563	3
41	565	4	555	7	587	26	629	32	559	1	564	4
42	567	6	555	7	589	28	631	34	559	1	564	4
43	568	7	555	7	591	30	633	36	559	1	564	4
44	569	8	555	7	594	33	636	39	559	1	564	4
45	571	10	555	7	597	36	639	42	559	1	565	5
46	572	11	555	7	600	39	640	43	560	2	565	5
47	574	13	556	8	603	42	643	46	560	2	565	5
48	575	14	556	8	605	44	645	48	560	2	565	5
49	578	17	557	9	608	47	648	51	561	3	566	6
50	580	19	558	10	610	49	651	54	562	4	566	6
51	583	22	558	10	612	51	654	57	563	5	567	7
52	585	24	559	11	615	54	660	63	563	5	567	7
53	588	27	560	12	617	56	666	69	564	6	567	7
54	591	30	561	13	619	58	673	76	565	7	568	8
55	594	33	561	13	621	60	677	80	567	9	568	8
56	596	35	563	15	623	62	683	86	568	10	568	8
57	602	41	564	16	625	64	689	92	570	12	569	9
58	607	46	565	17	627	66	694	97	572	14	570	10
59	610	49	567	19	629	68	697	100	573	15	572	12
60	614	53	568	20	631	70	701	104	574	16	573	13
61	619	58	569	21	634	73	704	107	577	19	575	15
62	622	61	570	22	636	75	707	110	579	21	577	17
63	626	65	572	24	638	77	709	112	581	23	578	18
64	629	68	573	25	640	79	711	114	583	25	580	20
65	633	72	574	26	643	82	712	115	586	28	582	22
66	636	75	577	29	645	84	713	116	588	30	584	24
67	638	77	578	30	648	87	713	116	590	32	586	26
68	641	80	580	32	653	92	713	116	592	34	588	28
69	644	83	582	34	658	97	713	116	594	36	591	31
70	648	87	583	35	663	102	714	117	597	39	593	33
71	650	89	585	37	667	106	715	118	599	41	595	35
72	654	93	586	38	671	110	715	118	602	44	598	38
73	657	96	588	40	674	113	715	118	604	46	600	40
74	661	100	589	41	679	118	716	119	607	49	603	43
75	664	103	591	43	682	121	718	121	609	51	605	45
76	667	106	593	45	686	125	719	122	612	54	607	47
77	670	109	594	46	690	129	720	123	614	56	609	49
78	673	112	596	48	694	133	721	124	616	58	612	52
79	677	116	598	50	696	135	722	125	618	60	615	55
80	680	119	600	52	700	139	724	127	621	63	618	58
81	685	124	601	53	705	144	726	129	623	65	620	60
82	688	127	603	55	710	149	729	132	626	68	623	63
83	690	129	605	57	713	152	732	135	628	70	625	65
84	692	131	607	59	717	156	735	138	630	72	629	69
85	695	134	609	61	721	160	743	146	633	75	631	71
86	698	137	610	62	726	165	750	153	635	77	633	73
87	700	139	612	64	729	168	757	160	637	79	635	75
88	703	142	614	66	732	171	763	166	640	82	637	77
89	705	144	616	68	734	173	769	172	642	84	638	78
90	709	148	618	70	736	175	775	178	644	86	643	83
91	711	150	620	72	740	179	780	183	647	89	647	87
92	713	152	623	75	742	181	786	189	652	94	651	91
93	716	155	625	77	743	182	791	194	655	97	654	94
94	718	157	627	79	745	184	794	197	658	100	657	97
95	719	158	631	83	746	185	796	199	661	103	661	101
96	720	159	634	86	747	186	798	201	665	107	664	104
97	722	161	637	89	747	186	799	202	668	110	668	108
98	724	163	640	92	748	187	801	204	671	113	671	111
99	725	164	645	97	749	188	801	204	674	116	675	115
100	727	166	653	105	749	188	801	204	677	119	679	119
101	729	168	659	111	749	188	801	204	680	122	682	122
102	731	170	664	116	749	188	800	203	682	124	686	126
103	733	172	669	121	750	189	800	203	684	126	691	131
104	735	174	674	126	751	190	800	203	684	126	696	136
105	736	175	679	131	751	190	798	201	688	130	700	140
106	738	177	683	135	751	190	797	200	690	132	704	144
107	740	179	688	140	751	190	797	200	692	134	709	149
108	742	181	692	144	752	191	795	198	696	138	712	152
109	743	182	697	149	752	191	794	197	699	141	717	157
110	745	184	701	153	752	191	794	197	700	142	720	160
111	746	185	705	157	753	192	793	196	701	143	723	163
112	747	186	710	162	753	192	793	196	703	145	727	167
113	748	187	714	166	754	193	793	196	706	148	731	171
114	749	188	717	169	755	194	793	196	708	150	734	174
115	750	189	720	172	756	195	792	195	710	152	737	177
116	752	191	723	175	756	195	791	194	712	154	739	179
117	753	192	728	180	756	195	791	194	715	157	744	184
118	754	193	731	183	756	195	791	194	716	158	745	185
119	755	194	732	184	757	196	791	194	718	160	749	189
120	757	196	735	187	757	196	791	194	721	163	752	192
121	758	197	740	192	758	197	791	194	724	166	755	195
122	759	198	743	195	758	197	791	194	726	168	757	197
123	761	200	746	198	760	199	790	193	728	170	759	199
124	761	200	749	201	760	199	790	193	731	173	760	200
125	764	203	751	203	761	200	790	193	734	176	763	203
126	765	204	753	205	761	200	789	192	735	177	765	205
127	767	206	756	208	762	201	789	192	738	180	766	206
128	767	206	757	209	763	202	789	192	740	182	768	208
129	768	207	760	212	764	203	788	191	743	185	769	209
130	768	207	759	211	765	204	788	191	745	187	770	210
131	769	208	760	212	765	204	788	191	748	190	771	211
132	769	208	761	213	765	204	787	190	750	192	772	212
133	770	209	762	214	766	205	787	190	750	192	773	213
134	770	209	763	215	767	206	786	189	752	194	773	213
135	770	209	764	216	768	207	786	189	753	195	773	213
136	769	208	765	217	768	207	785	188	755	197	772	212
137	769	208	766	218	769	208	784	187	757	199	773	213
138	770	209	766	218	770	209	783	186	757	199	773	213
139	770	209	766	218	770	209	782	185	757	199	772	212
140	770	209	766	218	770	209	782	185	757	199	772	212
141	770	209	767	219	769	208	782	185	757	199	772	212
142	770	209	767	219	769	208	782	185	757	199	772	212
143	769	208	769	221	769	208	782	185	756	198	771	211
144	769	208	769	221	769	208	782	185	757	199	770	210
145	769	208	769	221	769	208	782	185	757	199	770	210
146	769	208	769	221	769	208	781	184	756	198	770	210
147	769	208	769	221	769	208	781	184	756	198	769	209
148	768	207	769	221	769	208	782	185	756	198	769	209
149	767	206	769	221	769	208	782	185	756	198	769	209
150	766	205	769	221	769	208	783	186	756	198	769	209
151	763	202	769	221	769	208	784	187	756	198	769	209
152	763	202	769	221	769	208	785	188	756	198	769	209
153	762	201	769	221	769	208	786	189	755	197	768	208
154	761	200	769	221	768	207	787	190	755	197	767	207
155	761	200	768	220	768	207	788	191	755	197	766	206
156	760	199	768	220	769	208	789	192	754	196	765	205
157	760	199	767	219	768	207	791	194	754	196	764	204
158	760	199	767	219	768	207	793	196	752	194	764	204
159	759	198	766	218	768	207	795	198	751	193	763	203
160	759	198	766	218	768	207	797	200	750	192	763	203
161	758	197	766	218	768	207	798	201	749	191	762	202
162	758	197	765	217	767	206	800	203	747	189	760	200
163	757	196	764	216	767	206	802	205	746	188	759	199
164	757	196	763	215	767	206	805	208	746	188	758	198
165	756	195	763	215	767	206	807	210	745	187	758	198
166	756	195	762	214	767	206	809	212	745	187	757	197
167	756	195	762	214	767	206	811	214	744	186	756	196
168	756	195	761	213	766	205	813	216	743	185	756	196
169	756	195	761	213	766	205	814	217	743	185	755	195
170	757	196	759	211	766	205	815	218	742	184	754	194
171	757	196	759	211	766	205	816	219	742	184	754	194
172	757	196	758	210	766	205	817	220	742	184	753	193
173	758	197	756	208	766	205	817	220	741	183	753	193
174	759	198	756	208	766	205	817	220	741	183	752	192
175	759	198	756	208	766	205	818	221	741	183	752	192
176	760	199	756	208	767	206	818	221	740	182	752	192
177	761	200	755	207	767	206	818	221	740	182	751	191
178	763	202	754	206	769	208	818	221	740	182	751	191
179	763	202	754	206	769	208	818	221	740	182	751	191
180	764	203	753	205	770	209	817	220	740	182	751	191
181	764	203	753	205	771	210	817	220	742	184	751	191
182	765	204	753	205	771	210	817	220	742	184	751	191
183	766	205	752	204	772	211	817	220	743	185	750	190
184	767	206	751	203	773	212	816	219	745	187	750	190
185	769	208	751	203	774	213	816	219	746	188	751	191
186	769	208	751	203	775	214	815	218	748	190	751	191
187	770	209	750	202	775	214	815	218	749	191	751	191
188	771	210	749	201	776	215	815	218	751	193	752	192
189	771	210	749	201	776	215	814	217	752	194	752	192
190	771	210	748	200	777	216	814	217	754	196	753	193
191	771	210	748	200	778	217	814	217	755	197	753	193
192	771	210	748	200	778	217	813	216	757	199	753	193
193	772	211	748	200	779	218	813	216	758	200	754	194
194	772	211	748	200	779	218	813	216	758	200	754	194
195	773	212	748	200	779	218	813	216	758	200	754	194
196	773	212	748	200	779	218	812	215	758	200	754	194
197	774	213	748	200	779	218	812	215	758	200	753	193
198	774	213	748	200	780	219	811	214	758	200	753	193
199	773	212	748	200	779	218	811	214	757	199	753	193
200	773	212	747	199	780	219	810	213	757	199	754	194
201	773	212	747	199	779	218	810	213	756	198	754	194
202	773	212	748	200	779	218	810	213	756	198	754	194
203	772	211	748	200	779	218	810	213	755	197	754	194
204	772	211	747	199	779	218	810	213	755	197	754	194
205	771	210	747	199	778	217	810	213	754	196	754	194
206	770	209	747	199	778	217	810	213	753	195	754	194
207	769	208	747	199	778	217	810	213	752	194	754	194
208	768	207	747	199	777	216	810	213	752	194	753	193
209	767	206	747	199	777	216	810	213	751	193	753	193
210	767	206	747	199	777	216	810	213	749	191	753	193
211	766	205	747	199	777	216	810	213	748	190	752	192
212	765	204	747	199	777	216	810	213	746	188	751	191
213	764	203	746	198	775	214	810	213	745	187	751	191
214	763	202	746	198	774	213	811	214	743	185	750	190
215	763	202	745	197	774	213	811	214	741	183	749	189
216	761	200	745	197	774	213	811	214	739	181	749	189
217	761	200	745	197	774	213	812	215	738	180	748	188
218	760	199	745	197	773	212	813	216	737	179	747	187
219	760	199	745	197	772	211	813	216	736	178	747	187
220	758	197	744	196	772	211	813	216	736	178	747	187
221	758	197	744	196	772	211	814	217	735	177	747	187
222	758	197	743	195	772	211	815	218	735	177	747	187
223	757	196	743	195	772	211	815	218	735	177	747	187
224	756	195	743	195	771	210	815	218	733	175	747	187
225	756	195	743	195	771	210	815	218	733	175	747	187
226	755	194	743	195	772	211	816	219	732	174	747	187
227	755	194	743	195	772	211	816	219	731	173	747	187
228	754	193	743	195	773	212	816	219	730	172	747	187
229	753	192	743	195	774	213	816	219	729	171	748	188
230	753	192	743	195	775	214	816	219	728	170	748	188
231	753	192	743	195	776	215	816	219	728	170	748	188
232	753	192	743	195	777	216	815	218	729	171	748	188
233	753	192	743	195	778	217	815	218	728	170	748	188
234	754	193	743	195	780	219	815	218	728	170	748	188
235	754	193	743	195	782	221	815	218	729	171	748	188
236	755	194	743	195	783	222	814	217	729	171	748	188
237	756	195	744	196	784	223	814	217	729	171	749	189
238	757	196	744	196	786	225	814	217	730	172	749	189
239	758	197	744	196	788	227	814	217	731	173	750	190
240	759	198	744	196	789	228	814	217	733	175	751	191
241	761	200	745	197	791	230	814	217	734	176	751	191
242	762	201	746	198	792	231	814	217	737	179	752	192
243	764	203	748	200	794	233	815	218	739	181	752	192
244	765	204	749	201	795	234	815	218	742	184	754	194
245	766	205	749	201	795	234	815	218	745	187	755	195
246	768	207	750	202	797	236	815	218	748	190	756	196
247	770	209	751	203	798	237	814	217	752	194	758	198
248	771	210	752	204	799	238	815	218	755	197	759	199
249	773	212	753	205	800	239	814	217	759	201	760	200
250	774	213	754	206	801	240	814	217	761	203	761	201
251	775	214	755	207	802	241	815	218	764	206	762	202
252	777	216	755	207	802	241	815	218	765	207	764	204
253	777	216	756	208	802	241	814	217	767	209	764	204
254	778	217	756	208	803	242	814	217	768	210	765	205
255	779	218	757	209	803	242	814	217	769	211	765	205
256	780	219	757	209	803	242	814	217	770	212	766	206
257	781	220	758	210	803	242	814	217	771	213	767	207
258	781	220	758	210	803	242	814	217	772	214	767	207
259	782	221	759	211	803	242	813	216	772	214	767	207
260	782	221	759	211	803	242	812	215	772	214	768	208
261	782	221	759	211	803	242	812	215	772	214	769	209
262	782	221	759	211	803	242	811	214	772	214	769	209
263	782	221	759	211	802	241	811	214	772	214	769	209
264	782	221	760	212	801	240	810	213	771	213	770	210
265	782	221	760	212	801	240	810	213	770	212	770	210
266	782	221	759	211	801	240	810	213	769	211	769	209
267	782	221	759	211	801	240	810	213	768	210	769	209
268	782	221	759	211	800	239	810	213	767	209	769	209
269	782	221	759	211	799	238	810	213	766	208	770	210
270	782	221	759	211	798	237	809	212	765	207	771	211
271	782	221	758	210	797	236	809	212	764	206	772	212
272	782	221	758	210	797	236	809	212	764	206	772	212
273	782	221	758	210	795	234	809	212	762	204	773	213
274	782	221	757	209	794	233	809	212	762	204	773	213
275	782	221	757	209	793	232	809	212	762	204	774	214
276	781	220	757	209	792	231	809	212	761	203	774	214
277	781	220	757	209	791	230	809	212	760	202	775	215
278	781	220	756	208	791	230	809	212	759	201	775	215
279	780	219	755	207	790	229	809	212	757	199	776	216
280	779	218	755	207	789	228	809	212	757	199	777	217
281	778	217	754	206	788	227	809	212	757	199	777	217
282	777	216	753	205	788	227	809	212	756	198	777	217
283	776	215	753	205	786	225	809	212	755	197	778	218
284	774	213	752	204	786	225	809	212	755	197	778	218
285	773	212	751	203	785	224	809	212	754	196	779	219
286	771	210	751	203	784	223	809	212	754	196	779	219
287	770	209	751	203	784	223	808	211	754	196	780	220
288	769	208	751	203	784	223	808	211	754	196	780	220
289	769	208	751	203	784	223	808	211	754	196	780	220
290	769	208	751	203	783	222	808	211	754	196	781	221
291	768	207	751	203	783	222	808	211	754	196	781	221
292	767	206	751	203	783	222	808	211	754	196	781	221
293	766	205	752	204	783	222	807	210	754	196	781	221
294	765	204	754	206	783	222	807	210	754	196	781	221
295	763	202	754	206	783	222	806	209	755	197	781	221
296	763	202	755	207	783	222	806	209	755	197	781	221
297	763	202	756	208	783	222	806	209	755	197	782	222
298	763	202	758	210	783	222	806	209	755	197	782	222
299	763	202	759	211	783	222	806	209	756	198	782	222
300	762	201	760	212	784	223	806	209	756	198	782	222
