# Supplementary material for: Thermal infrared directs host-seeking behaviour in Aedes aegypti mosquitoes
Source: Nature. 2024 Aug 21;633(8030):615–23. doi: 10.1038/s41586-024-07848-5 (PMC11410652; doi:10.1038/s41586-024-07848-5)
Supplement: Supplementary file 9 — Source Data Extended Data Fig. 2 [file 41586_2024_7848_MOESM9_ESM.xlsx]

## Sheet: Extended Data Figure 2a
Extended Data Figure 2a
Time	Right (28C)	Right (31C)	Right (34C)	Right (37C)	Left (28C)	Left (31C)	Left (34C)	Left(37C)
10	29.75	29.7	29.51	29.62	29.75	29.71	29.74	29.66
20	29.74	29.7	29.51	29.63	29.75	29.7	29.73	29.65
30	29.74	29.69	29.52	29.63	29.77	29.69	29.73	29.64
40	29.75	29.66	29.53	29.64	29.77	29.69	29.72	29.63
50	29.75	29.64	29.54	29.64	29.75	29.69	29.72	29.63
60	29.75	29.62	29.55	29.65	29.74	29.68	29.71	29.63
70	29.75	29.61	29.56	29.65	29.73	29.68	29.7	29.63
80	29.75	29.61	29.56	29.65	29.71	29.68	29.7	29.61
90	29.75	29.62	29.58	29.65	29.71	29.67	29.7	29.62
100	29.75	29.63	29.58	29.65	29.7	29.67	29.7	29.61
110	29.75	29.63	29.59	29.63	29.69	29.68	29.68	29.6
120	29.75	29.62	29.6	29.62	29.68	29.68	29.68	29.59
130	29.75	29.61	29.61	29.59	29.68	29.68	29.66	29.6
140	29.75	29.61	29.61	29.58	29.69	29.7	29.66	29.59
150	29.75	29.58	29.62	29.58	29.69	29.72	29.65	29.6
160	29.75	29.6	29.63	29.58	29.69	29.73	29.63	29.61
170	29.74	29.61	29.63	29.58	29.69	29.74	29.63	29.61
180	29.75	29.61	29.63	29.6	29.69	29.75	29.66	29.63
190	29.74	29.62	29.64	29.6	29.69	29.77	29.68	29.63
200	29.74	29.62	29.64	29.61	29.69	29.77	29.7	29.63
210	29.74	29.62	29.65	29.62	29.7	29.78	29.71	29.63
220	29.74	29.62	29.65	29.63	29.68	29.79	29.72	29.63
230	29.74	29.62	29.65	29.63	29.69	29.8	29.69	29.63
240	29.75	29.62	29.66	29.63	29.68	29.8	29.68	29.64
250	29.75	29.61	29.66	29.64	29.68	29.81	29.67	29.63
260	29.74	29.61	29.66	29.65	29.68	29.81	29.65	29.64
270	29.74	29.61	29.65	29.65	29.68	29.82	29.65	29.65
280	29.73	29.61	29.65	29.65	29.68	29.81	29.65	29.67
290	29.73	29.59	29.64	29.66	29.68	29.81	29.63	29.68
300	29.72	29.58	29.63	29.67	29.68	29.8	29.61	29.68
Mean	29.7443	29.6227	29.6047	29.627	29.703	29.737	29.6813	29.6293
Max	29.75	29.7	29.66	29.67	29.77	29.82	29.74	29.68
Min	29.72	29.58	29.51	29.58	29.68	29.67	29.61	29.59

## Sheet: Extended Data Figure 2b
Extended Data Figure 2b
time	Right (28C)	Right (31C)	Right (34C)	Right (37C)	Left (28C)	Left (31C)	Left (34C)	Left(37C)
10	29.51	29.58	29.79	29.74	29.73	29.89	29.89	29.75
20	29.51	29.58	29.79	29.73	29.7	29.9	29.89	29.75
30	29.51	29.58	29.79	29.73	29.7	29.92	29.89	29.76
40	29.53	29.59	29.78	29.73	29.7	29.92	29.9	29.76
50	29.53	29.6	29.77	29.72	29.7	29.91	29.9	29.76
60	29.54	29.59	29.77	29.72	29.7	29.89	29.9	29.77
70	29.56	29.6	29.77	29.71	29.7	29.86	29.91	29.77
80	29.56	29.59	29.76	29.7	29.7	29.84	29.92	29.77
90	29.57	29.59	29.75	29.7	29.68	29.82	29.92	29.77
100	29.57	29.58	29.75	29.68	29.67	29.82	29.91	29.77
110	29.58	29.58	29.74	29.68	29.67	29.83	29.88	29.77
120	29.58	29.57	29.73	29.68	29.67	29.83	29.85	29.77
130	29.58	29.56	29.73	29.69	29.68	29.83	29.83	29.77
140	29.59	29.56	29.73	29.69	29.7	29.83	29.79	29.77
150	29.59	29.56	29.72	29.7	29.74	29.84	29.78	29.78
160	29.6	29.56	29.71	29.72	29.78	29.84	29.76	29.78
170	29.6	29.56	29.71	29.73	29.79	29.84	29.75	29.77
180	29.59	29.57	29.7	29.75	29.79	29.84	29.73	29.78
190	29.59	29.58	29.68	29.76	29.8	29.85	29.72	29.78
200	29.58	29.59	29.68	29.77	29.8	29.86	29.72	29.77
210	29.58	29.61	29.68	29.78	29.79	29.86	29.72	29.78
220	29.58	29.61	29.67	29.8	29.8	29.86	29.73	29.74
230	29.58	29.63	29.67	29.8	29.8	29.87	29.73	29.72
240	29.58	29.63	29.67	29.81	29.81	29.87	29.73	29.68
250	29.58	29.65	29.66	29.82	29.8	29.87	29.73	29.68
260	29.57	29.66	29.65	29.82	29.81	29.87	29.73	29.67
270	29.58	29.67	29.65	29.8	29.82	29.87	29.74	29.65
280	29.58	29.68	29.65	29.8	29.83	29.88	29.74	29.65
290	29.58	29.69	29.63	29.79	29.84	29.88	29.74	29.65
300	29.57	29.7	29.63	29.78	29.83	29.88	29.75	29.66
Mean	29.5683	29.6033	29.7137	29.7443	29.751	29.8623	29.806	29.7417
Max	29.6	29.7	29.79	29.82	29.84	29.92	29.92	29.78
Min	29.51	29.56	29.63	29.68	29.67	29.82	29.72	29.65

## Sheet: Extended Data Figure 2c
Extended Data Figure 2c
	MANUAL SCORING
	L						R
IR Assay	0	60	120	180	240	300	0	60	120	180	240	300		SUM_L	SUM_R	PI				Manual	Auto	Avg. Man.	Avg. Auto.
IR_1203	1	4	6	5	5	2	5	3	7	6	5	8		23	34	0.192982		IR_1203	Bio_145	0.192982	0.52	0.163743	0.526667
IR_1204	5	4	2	3	7	4	4	7	5	5	8	5		25	34	0.152542		IR_1208	Bio_145	0	0.45
IR_1205	2	3	6	0	4	6	7	11	11	7	11	12		21	59	0.475		IR_1216	Bio_145	0.298246	0.61
IR_1206	2	2	0	3	3	1	8	8	15	15	9	9		11	64	0.706667
IR_1207	4	4	2	9	4	7	9	10	10	6	9	7		30	51	0.259259		IR_1204	Bio_146	0.152542	0.49	0.195306	0.486667
IR_1208	2	4	1	6	6	6	3	7	5	6	3	1		25	25	0		IR_1209	Bio_146	0.0909091	0.42
IR_1209	5	5	5	7	6	12	6	2	10	12	9	9		40	48	0.0909091		IR_1220	Bio_146	0.342466	0.55
IR_1210	6	3	5	6	7	9	11	13	11	12	14	13		36	74	0.345455
IR_1212	0	7	4	2	4	5	8	3	7	6	8	10		22	42	0.3125		IR_1205	Bio_147	0.475	0.7	0.377652	0.646667
IR_1213	7	4	8	5	8	9	5	6	9	10	11	11		41	52	0.11828		IR_1210	Bio_147	0.345455	0.66
IR_1214	2	4	3	5	3	5	4	7	10	7	8	6		22	42	0.3125		IR_1212	Bio_147	0.3125	0.58
IR_1215	0	6	2	2	1	2	5	4	11	12	15	16		13	63	0.657895
IR_1216	0	2	5	4	5	4	7	4	5	6	5	10		20	37	0.298246		IR_1213	Bio_148	0.11828	0.31	0.271473	0.486667
IR_1217	2	6	8	5	5	6	11	10	13	12	11	8		32	65	0.340206		IR_1217	Bio_148	0.340206	0.52
IR_1218	2	1	6	5	2	6	8	7	9	8	13	12		22	57	0.443038		IR_1221	Bio_148	0.355932	0.63
IR_1219	0	2	0	0	8	2	2	9	11	7	5	4		12	38	0.52
IR_1220	2	2	5	7	2	6	8	7	10	9	6	9		24	49	0.342466		IR_1206	Bio_149	0.706667	0.74	0.487402	0.626667
IR_1221	1	3	3	3	4	5	3	5	9	10	8	5		19	40	0.355932		IR_1214	Bio_149	0.3125	0.57
																		IR_1218	Bio_149	0.443038	0.57
																		IR_1207	Bio_150	0.259259	0.42	0.479051	0.503333
																		IR_1215	Bio_150	0.657895	0.37
																		IR_1219	Bio_150	0.52	0.72

## Sheet: Extended Data Figure 2d
Extended Data Figure 2d
0	0	0	0	0	0	0	0	0	0	0	0	0	0	0	0	0	0	0	0	0	0	0	0	0	0	0	0	0	0	0	0	0	0	0	0	0	0	0	0
0.00265957	0.00105555	0.000220799	0	0	0	0	0	0	0	0	0	0	0	0	0	0	0	0	0	0	0	0	0	0	0	0	0	0	0	0	0	0	0	0	0	0	0	0	0
0.00265957	0.00158332	0.000220799	0	0	0	0	0	0	0	0	0	0	0	0	0	0	0	0	0	0	0	0	0	0	0	0	0	0	0	0	0	0	0	0	0	0	0	0	0
0.00531915	0.00382636	0.00198719	0	0	0	0	0	0	0	0	0	0	0	0	0	0	0	0	0	0	0	0	0	0	0	0	0	0	0	0	0	0	0	0	0	0	0	0	0
0.00265957	0.00343053	0.0013248	0.000593208	0.000184502	0	0	0	0	0	0	0	0	0	0	0	0	0	0	0	0	0	0	0	0	0	0	0	0	0	0	0	0	0	0	0	0	0	0	0
0.0106383	0.00646523	0.00242879	0.00074151	0	0	0	0	0	0	0	0	0	0	0	0	0	0	0	0	0	0	0	0	0	0	0	0	0	0	0	0	0	0	0	0	0	0	0	0
0.018617	0.00791661	0.00375359	0.000296604	0.000184502	0	0	0	0	0	0	0	0	0	0	0	0	0	0	0	0	0	0	0	0	0	0	0	0	0	0	0	0	0	0	0	0	0	0	0
0.0132979	0.0114791	0.00529918	0.00207623	0.000738007	0.000164123	0	0	0	0	0	0	0	0	0	0	0	0	0	0	0	0	0	0	0	0	0	0	0	0	0	0	0	0	0	0	0	0	0	0
0.00797872	0.0179443	0.00949437	0.00385585	0.00110701	0.000492368	0.000343584	0.000166556	0	0.00016818	0	0	0	0	0	0	0	0	0	0	0	0	0	0	0	0	0	0	0	0	0	0	0	0	0	0	0	0	0	0
0.0398936	0.0195276	0.0112608	0.00519057	0.00350554	0.00164123	0.000858959	0.000333111	0	0.00016818	0.000171939	0	0	0	0	0	0	0	0	0	0	0	0	0	0	0	0	0	0	0	0	0	0	0	0	0	0	0	0	0
0.0212766	0.023354	0.014352	0.00978793	0.00701107	0.00459544	0.00120254	0.00133245	0.000840054	0.000672721	0.000343879	0	0	0	0	0.000168011	0.000168067	0	0	0	0	0	0	0	0	0	0	0	0	0	0	0	0	0	0	0	0	0	0	0
0.0212766	0.0283679	0.0242879	0.0170547	0.0101476	0.00705728	0.00446659	0.00399734	0.00201613	0.00201816	0.000343879	0.000819807	0.000520291	0.000509944	0	0.000168011	0	0	0	0	0.000172801	0	0	0	0	0	0	0	0	0	0	0	0	0	0	0	0	0	0	0
0.037234	0.0343053	0.0298079	0.0234317	0.0153137	0.0134581	0.0104793	0.00716189	0.00537634	0.00269088	0.00395461	0.0021315	0.0017343	0.000509944	0.00138768	0	0.000672269	0	0.000168862	0.000338181	0	0.000168039	0	0	0	0	0	0	0	0	0	0	0	0	0	0	0	0	0	0
0.0265957	0.034965	0.0368735	0.0341094	0.0282288	0.0236337	0.0178663	0.0159893	0.0115927	0.00840901	0.00722146	0.00524676	0.00450919	0.00322964	0.00173461	0.00235215	0.000672269	0.000674309	0.00101317	0.00118363	0.000864006	0.000672156	0.000329435	0.000171262	0.000167954	0	0.000510204	0.000169005	0	0	0	0	0	0	0.000169033	0	0	0	0	0
0.0452128	0.0398469	0.0421727	0.0438974	0.0333948	0.0329887	0.0280021	0.0294803	0.0240255	0.018668	0.0163343	0.0167241	0.0102324	0.00968893	0.0057242	0.00772849	0.00739496	0.00404585	0.00455927	0.00338181	0.00241922	0.00352882	0.00345907	0.00154136	0.00167954	0.000838926	0.000510204	0.00101403	0.000505817	0.000873668	0.000503694	0.00100083	0.000340426	0.000503778	0.000169033	0	0.000505391	0.000171233	0	0
0.0212766	0.0439372	0.0452639	0.0557615	0.0559041	0.0543246	0.0481017	0.0423051	0.0401546	0.0358224	0.0309491	0.0313166	0.0258411	0.0266871	0.026366	0.0191532	0.0166387	0.0150034	0.0145221	0.0125127	0.00984966	0.00907411	0.00988305	0.00753554	0.00604636	0.00855705	0.00612245	0.00439412	0.00404654	0.00454307	0.00285426	0.00250209	0.00340426	0.00184719	0.00219743	0.0016889	0.0018531	0.00136986	0.00134499	0.00086192
0.0425532	0.0501385	0.0624862	0.0661427	0.0619926	0.0640079	0.0695757	0.0609594	0.0633401	0.0623949	0.0589752	0.0544352	0.0541103	0.0465749	0.0454467	0.0458669	0.0420168	0.0387728	0.0396825	0.0328035	0.0388802	0.0285666	0.0364026	0.0323686	0.025697	0.0218121	0.0221088	0.0246747	0.0197269	0.018347	0.019812	0.016347	0.0132766	0.0130982	0.0138607	0.0121601	0.0131402	0.0118151	0.0102555	0.00930874
0.0292553	0.0531732	0.0602782	0.0711849	0.0750923	0.0759888	0.0826319	0.0904397	0.0873656	0.0909855	0.0902682	0.0919823	0.0874089	0.0856706	0.0940156	0.0924059	0.0862185	0.0793999	0.0813914	0.0779506	0.0791429	0.0771299	0.0742876	0.0750128	0.0718844	0.0697987	0.0644558	0.0704749	0.0684539	0.060982	0.0550705	0.0572143	0.0577021	0.0606213	0.0474983	0.0518493	0.0522237	0.0506849	0.0432078	0.0482675
0.0398936	0.0535691	0.0733054	0.082011	0.0946494	0.0968324	0.106167	0.104763	0.116431	0.107467	0.12053	0.113297	0.122268	0.125956	0.118474	0.127352	0.130084	0.142953	0.137285	0.144234	0.143252	0.137456	0.136057	0.13975	0.141921	0.146812	0.147959	0.141288	0.140448	0.132623	0.140531	0.137281	0.134128	0.141058	0.13641	0.138997	0.132918	0.13476	0.12996	0.132391
0.0452128	0.0579232	0.0631486	0.0817144	0.097417	0.0981454	0.113726	0.113258	0.128192	0.130676	0.139615	0.144122	0.14967	0.154173	0.161665	0.166163	0.169412	0.174646	0.177136	0.181772	0.18818	0.19106	0.188602	0.197979	0.208095	0.208054	0.207143	0.2241	0.218176	0.225581	0.21726	0.23603	0.22366	0.231234	0.239013	0.236109	0.229111	0.236644	0.247646	0.24944
0.0505319	0.0515899	0.0697726	0.0845321	0.0922509	0.102905	0.10737	0.116755	0.131552	0.135721	0.14271	0.155435	0.159556	0.161312	0.177103	0.173891	0.188067	0.188638	0.188112	0.191917	0.19803	0.207024	0.214133	0.216818	0.220356	0.208221	0.219558	0.22748	0.227112	0.237113	0.244291	0.243203	0.255489	0.249706	0.257437	0.25418	0.262466	0.262158	0.276564	0.272712
0.0638298	0.053701	0.0664606	0.0754857	0.0940959	0.0971607	0.108401	0.114091	0.116431	0.122772	0.132565	0.136908	0.136316	0.143464	0.147962	0.145161	0.147395	0.158631	0.164978	0.164018	0.163124	0.170223	0.16933	0.171605	0.160732	0.181544	0.17432	0.166638	0.178385	0.183994	0.179315	0.179983	0.187234	0.184383	0.188641	0.184428	0.195081	0.188527	0.183759	0.184451
0.0744681	0.0542288	0.0657982	0.0723713	0.0791513	0.0907599	0.0932829	0.0932712	0.0955981	0.107299	0.101444	0.101	0.110302	0.110828	0.108586	0.112231	0.107227	0.101989	0.103343	0.108218	0.102817	0.106033	0.0994894	0.0957356	0.109674	0.0978188	0.101871	0.0905864	0.0913843	0.0873668	0.0978845	0.0885738	0.0885106	0.0878254	0.0851927	0.0927208	0.085748	0.0861301	0.0865837	0.0796414
0.0478723	0.0464441	0.0598366	0.0615453	0.0728782	0.0723781	0.0735269	0.0744504	0.0695565	0.0728221	0.0735901	0.0705034	0.0752688	0.0715621	0.0667823	0.0588038	0.0615126	0.0601821	0.0555556	0.0510653	0.0485571	0.0467148	0.0497447	0.042473	0.0381256	0.0424497	0.0396259	0.038871	0.041477	0.0384414	0.0330759	0.0285238	0.0292766	0.0245172	0.025355	0.0236447	0.0219003	0.0256849	0.0188299	0.0194794
0.0265957	0.0456525	0.051667	0.0566513	0.0588561	0.0579353	0.0539426	0.0546302	0.0483871	0.049445	0.042641	0.0411543	0.0329518	0.0351861	0.0281006	0.030746	0.029916	0.0241065	0.0226275	0.0223199	0.0190081	0.0161317	0.0133421	0.0145573	0.0127645	0.0114094	0.0139456	0.00828122	0.00809307	0.00873668	0.008227	0.00900751	0.00595745	0.00503778	0.00371873	0.00388448	0.00471698	0.00188356	0.00184936	0.00344768
0.0345745	0.0451247	0.0479134	0.0433042	0.0389299	0.0423437	0.0359045	0.0346436	0.0299059	0.0290952	0.0233838	0.0218069	0.0199445	0.0168281	0.0107546	0.0141129	0.00957983	0.00859744	0.00793651	0.00642543	0.00432003	0.00554529	0.00411794	0.00411029	0.00201545	0.00234899	0.00170068	0.00185905	0.00202327	0.00139787	0.00083949	0.000333611	0.000680851	0.000167926	0.000169033	0.00016889	0.000336927	0	0	0
0.0398936	0.037472	0.0395231	0.0338128	0.0278598	0.0260955	0.0219893	0.0211526	0.0147849	0.0127817	0.00928473	0.00967372	0.00676379	0.00509944	0.00381613	0.00302419	0.00252101	0.00185435	0.00135089	0.0016909	0.00103681	0.000504117	0.00065887	0.000342524	0.000839772	0.000167785	0.000170068	0.000169005	0.000168606	0	0.000335796	0	0.000340426	0	0.000169033	0.00016889	0	0.000171233	0	0
0.0478723	0.0331178	0.0311327	0.0258045	0.0243542	0.0162482	0.01151	0.0123251	0.0102487	0.00605449	0.00361073	0.00262338	0.00208117	0.00220976	0.00156114	0.000504032	0.000504202	0.000337154	0.000337724	0.00016909	0.000345602	0.000168039	0.000164718	0	0	0	0	0	0	0	0	0	0	0	0	0	0	0	0	0
0.0505319	0.0299512	0.0220799	0.0195759	0.0125461	0.0118168	0.0061845	0.00499667	0.00285618	0.00201816	0.00154746	0.000655845	0.000520291	0.000339963	0.000520382	0.000168011	0	0.000168577	0	0	0	0	0	0	0	0.000167785	0	0	0	0	0	0	0	0	0	0	0	0	0	0
0.0398936	0.0259929	0.0174431	0.0129023	0.00608856	0.00541605	0.00223329	0.002998	0.000672043	0.0016818	0.000515818	0.000163961	0	0.000169981	0	0	0	0	0	0	0	0	0	0	0	0	0	0	0	0	0	0	0	0	0	0	0	0	0	0
0.0239362	0.0220346	0.0158975	0.0075634	0.00369004	0.00180535	0.00171792	0.000333111	0.000504032	0.00016818	0	0	0	0	0	0	0	0	0	0	0	0	0	0	0	0	0	0	0	0	0	0	0	0	0	0	0	0	0	0
0.00531915	0.0171527	0.00684478	0.00430076	0.00258303	0.000820614	0.000515375	0.000166556	0.000168011	0	0	0	0	0	0	0	0	0	0	0	0	0	0	0	0	0	0	0	0	0	0	0	0	0	0	0	0	0	0	0
0.0132979	0.0146457	0.00684478	0.00237283	0.000922509	0.000820614	0	0	0	0	0	0	0	0	0	0	0	0	0	0	0	0	0	0	0	0	0	0	0	0	0	0	0	0	0	0	0	0	0	0
0.00531915	0.0106874	0.00529918	0.00148302	0.000738007	0.000164123	0	0	0	0	0	0	0	0	0	0	0	0	0	0	0	0	0	0	0	0	0	0	0	0	0	0	0	0	0	0	0	0	0	0
0.0132979	0.00765272	0.00287039	0.000148302	0	0	0	0	0	0	0	0	0	0	0	0	0	0	0	0	0	0	0	0	0	0	0	0	0	0	0	0	0	0	0	0	0	0	0	0
0.00531915	0.00580552	0.0013248	0.000296604	0.000184502	0	0	0	0	0	0	0	0	0	0	0	0	0	0	0	0	0	0	0	0	0	0	0	0	0	0	0	0	0	0	0	0	0	0	0
0.0106383	0.00250693	0.000662398	0	0	0	0	0	0	0	0	0	0	0	0	0	0	0	0	0	0	0	0	0	0	0	0	0	0	0	0	0	0	0	0	0	0	0	0	0
0.00265957	0.00197915	0.000441599	0	0	0	0	0	0	0	0	0	0	0	0	0	0	0	0	0	0	0	0	0	0	0	0	0	0	0	0	0	0	0	0	0	0	0	0	0
0.00797872	0.000527774	0	0	0	0	0	0	0	0	0	0	0	0	0	0	0	0	0	0	0	0	0	0	0	0	0	0	0	0	0	0	0	0	0	0	0	0	0	0
0.00265957	0.000923605	0.000220799	0	0	0	0	0	0	0	0	0	0	0	0	0	0	0	0	0	0	0	0	0	0	0	0	0	0	0	0	0	0	0	0	0	0	0	0	0

## Sheet: Extended Data Figure 2e
Extended Figure Data 2e
probe placement/temperature (°C)
time	poly film	cage mesh
10	29.52	29.51
20	29.56	29.52
30	29.58	29.53
40	29.6	29.54
50	29.6	29.54
60	29.58	29.55
70	29.57	29.55
80	29.58	29.55
90	29.53	29.56
100	29.44	29.56
110	29.41	29.55
120	29.42	29.55
130	29.45	29.56
140	29.48	29.55
150	29.51	29.55
160	29.52	29.54
170	29.52	29.54
180	29.53	29.54
190	29.54	29.53
200	29.45	29.52
210	29.33	29.51
220	29.32	29.5
230	29.35	29.5
240	29.4	29.49
250	29.44	29.49
260	29.45	29.49
270	29.43	29.49
280	29.42	29.49
290	29.44	29.5
300	29.45	29.52

## Sheet: Extended Data Figure 2f
Extended Data Figure 2f
Exp Group	1	2				Group	Description
Rep 1	0.703333	0.63				1	2cm and 4cm PE film
Rep 2	0.573333	0.82				2	2cm PE film
Rep 3	0.71	0.826667
Rep 4	0.816667	0.633333
Rep 5	0.686667	0.73
Rep 6	0.833333	0.696667
Grp. Mean PI	0.720556	0.722778
SEM	0.0388102	0.0353963
Plot Pos	1	2
	Experiment ID	PI	Mean PI	Replicate ID		Two-tail T test
Group 1	EX_1	0.99	0.703333	Rep 1	P value:	0.967095
	EX_2	0.52
	EX_3	0.6
	EX_4	0.57	0.573333	Rep 1
	EX_5	0.57
	EX_6	0.58
	EX_7	0.68	0.71	Rep 3
	EX_8	0.88
	EX_9	0.57
	EX_10	0.59	0.816667	Rep 4
	EX_11	0.97
	EX_12	0.89
	EX_13	0.93	0.686667	Rep 5
	EX_14	0.55
	EX_15	0.58
	EX_16	0.92	0.833333	Rep 6
	EX_17	0.65
	EX_18	0.93
Group 2	EX_19	0.92	0.63	Rep 1
	EX_20	0.46
	EX_21	0.51
	EX_22	0.88	0.82	Rep 2
	EX_23	0.8
	EX_24	0.78
	EX_25	0.9	0.826667	Rep 3
	EX_26	0.89
	EX_27	0.69
	EX_28	0.87	0.633333	Rep 4
	EX_29	0.34
	EX_30	0.69
	EX_31	0.75	0.73	Rep 5
	EX_32	0.65
	EX_33	0.79
	EX_34	0.41	0.696667	Rep 6
	EX_35	0.92
	EX_36	0.76
