# Supplementary material for: Thermal infrared directs host-seeking behaviour in Aedes aegypti mosquitoes
Source: Nature. 2024 Aug 21;633(8030):615–23. doi: 10.1038/s41586-024-07848-5 (PMC11410652; doi:10.1038/s41586-024-07848-5)
Supplement: Supplementary file 10 — Source Data Extended Data Fig. 3 [file 41586_2024_7848_MOESM10_ESM.xlsx]

## Sheet: Extended Data Figure 3b
Extended Data Figure 3b
Exp Group	1	2	3	4		Group	Description
Rep 1	0.663333	0.28	0.216667	-0.02		1	No Si
Rep 2	0.756667	0.396667	0.116667	0.07		2	1 mm Si
Rep 3	0.896667	0.5	0.14	0.22		3	2 mm Si
Rep 4	0.843333	0.213333	0.03	0.253333		4	3 mm Si
Rep 5	0.72	0.39	-0.0166667	-0.166667
Rep 6	0.806667	0.25	0.18	0.24
Grp. Mean PI	0.781111	0.338333	0.111111	0.0994444
SEM	0.0346802	0.0443617	0.036359	0.0692629
x (mm Si)	0	1	2	3
						One-way ANOVA (factor = Si)
Exp Group	Experiment ID	PI	Mean PI	Rep ID			Df	Sum	Mean Sq	F value	P value
Group 1	SI_1	0.8	0.663333	Rep 1		Condition	3	1.83	0.61	43.7	5.71e-09
	SI_2	0.93				Residuals	20	0.28	0.01
	SI_3	0.26				Tukey HSD Test
	SI_4	0.9	0.756667	Rep 2		Comparison			P value.
	SI_5	0.91				2mm-1mm			0.0160544
	SI_6	0.46				3mm-1mm			0.0110067
	SI_7	0.91	0.896667	Rep 3		No SI-1mm			1.38e-05
	SI_8	0.93				3mm-2mm			0.998155
	SI_9	0.85				No SI-2mm			0
	SI_10	0.76	0.843333	Rep 4		No SI-3mm			0
	SI_11	0.92
	SI_12	0.85
	SI_13	0.27	0.72	Rep 5
	SI_14	0.95
	SI_15	0.94
	SI_16	0.68	0.806667	Rep 6
	SI_17	0.81
	SI_18	0.93
Group 2	SI_19	0.29	0.28	Rep 1
	SI_20	0.33
	SI_21	0.22
	SI_22	0.79	0.396667	Rep 2
	SI_23	-0.06
	SI_24	0.46
	SI_25	0.88	0.5	Rep 3
	SI_26	0.18
	SI_27	0.44
	SI_28	0.34	0.213333	Rep 4
	SI_29	0.19
	SI_30	0.11
	SI_31	0.36	0.39	Rep 5
	SI_32	0.61
	SI_33	0.2
	SI_34	0.01	0.25	Rep 6
	SI_35	0.48
	SI_36	0.26
Group 3	SI_37	-0.03	0.216667	Rep 1
	SI_38	0.36
	SI_39	0.32
	SI_40	-0.15	0.116667	Rep 2
	SI_41	0.29
	SI_42	0.21
	SI_43	-0.08	0.14	Rep 3
	SI_44	0.18
	SI_45	0.32
	SI_46	0.19	0.03	Rep 4
	SI_47	-0.25
	SI_48	0.15
	SI_49	0.01	-0.0166667	Rep 5
	SI_50	-0.06
	SI_51	0
	SI_52	-0.08	0.18	Rep 6
	SI_53	0.17
	SI_54	0.45
Group 4	SI_55	-0.27	-0.02	Rep 1
	SI_56	0.39
	SI_57	-0.18
	SI_58	-0.04	0.07	Rep 2
	SI_59	-0.07
	SI_60	0.32
	SI_61	-0.02	0.22	Rep 3
	SI_62	0.34
	SI_63	0.34
	SI_64	0.04	0.253333	Rep 4
	SI_65	0.3
	SI_66	0.42
	SI_67	-0.24	-0.166667	Rep 5
	SI_68	-0.16
	SI_69	-0.1
	SI_70	-0.14	0.24	Rep 6
	SI_71	0.17
	SI_72	0.69

## Sheet: Extended Data Figure 3c
Extended Data Figure 3c
Temperature	Irradiance (W/cm^2)
28	7.3024e-07
31	7.5e-07
34	7.8575e-07
37	7.9376e-07

## Sheet: Extended Data Figure 3d
Extended Data Figure 3d
Distance (cm)	Irradiance (W/cm^2)
8	1.24e-06
10	7.66e-07
15	3.28e-07
20	1.72e-07
25	1.09e-07
30	7.66e-08
