# Supplementary material for: Thermal infrared directs host-seeking behaviour in Aedes aegypti mosquitoes
Source: Nature. 2024 Aug 21;633(8030):615–23. doi: 10.1038/s41586-024-07848-5 (PMC11410652; doi:10.1038/s41586-024-07848-5)
Supplement: Supplementary file 11 — Source Data Extended Data Fig. 4 [file 41586_2024_7848_MOESM11_ESM.xlsx]

## Sheet: Extended Data Figure 4
Extended Data Figure 4
Exp Group	1	2	3	4		Group	Description
Rep 1	0.6	16.8267	20.9	14.22		1	28 C
Rep 2	2.29	11.24	23.4733	8.87667		2	31 C
Rep 3	1.59333	12.98	17.09	14.61		3	34 C
Rep 4	2.03	12.1767	18.6667	18.5233		4	37 C
Rep 5	1.41667	10.92	19.7933	18.1333
Rep 6	1.17333	11.4167	22.9067	15.3867
Grp. Mean HIS	1.51722	12.5933	20.4717	14.9583
SEM	0.247359	0.899265	1.0046	1.42158
Temperature	28	31	34	37
Exp Group	Experiment ID	HIS	Mean HIS	Rep ID
Group 1	OW_1	0.51	0.6	Rep 1		One-Way ANOVA (factor = temp.)
	OW_2	0.55					Df	Sum sq	Mean Sq	F value	P value
	OW_3	0.74				Temp	3	1141	380.3	65	1.71e-10
	OW_4	3.86	2.29	Rep 2		Residuals	20	117	5.8
	OW_5	0.19
	OW_6	2.82				Tukey HSD Test
	OW_7	0.18	1.59333	Rep 3		Comparison	P value
	OW_8	2.71				31-28	8e-07
	OW_9	1.89				34-28	0
	OW_10	0.71	2.03	Rep 4		37-28	0
	OW_11	2.18				34-31	8.8e-05
	OW_12	3.2				37-31	0.35285
	OW_13	1.67	1.41667	Rep 5		37-34	0.0040666
	OW_14	0.47
	OW_15	2.11
	OW_16	1.34	1.17333	Rep 6
	OW_17	1.94
	OW_18	0.24
Group 2	OW_19	20.24	16.8267	Rep 1
	OW_20	18.46
	OW_21	11.78
	OW_22	11.18	11.24	Rep 2
	OW_23	11.92
	OW_24	10.62
	OW_25	11.56	12.98	Rep 3
	OW_26	11.93
	OW_27	15.45
	OW_28	9.36	12.1767	Rep 4
	OW_29	15.17
	OW_30	12
	OW_31	13.43	10.92	Rep 5
	OW_32	10.75
	OW_33	8.58
	OW_34	12.07	11.4167	Rep 6
	OW_35	8.05
	OW_36	14.13
Group 3	OW_37	17.29	20.9	Rep 1
	OW_38	18.39
	OW_39	27.02
	OW_40	19.59	23.4733	Rep 2
	OW_41	21.61
	OW_42	29.22
	OW_43	14.87	17.09	Rep 3
	OW_44	21.43
	OW_45	14.97
	OW_46	23.24	18.6667	Rep 4
	OW_47	18.33
	OW_48	14.43
	OW_49	18.79	19.7933	Rep 5
	OW_50	23.98
	OW_51	16.61
	OW_52	23.73	22.9067	Rep 6
	OW_53	28.7
	OW_54	16.29
Group 4	OW_55	5.95	14.22	Rep 1
	OW_56	18.59
	OW_57	18.12
	OW_58	6.18	8.87667	Rep 2
	OW_59	9.86
	OW_60	10.59
	OW_61	20.62	14.61	Rep 3
	OW_62	15.19
	OW_63	8.02
	OW_64	9.91	18.5233	Rep 4
	OW_65	22.08
	OW_66	23.58
	OW_67	14.57	18.1333	Rep 5
	OW_68	18.68
	OW_69	21.15
	OW_70	9.08	15.3867	Rep 6
	OW_71	20.33
	OW_72	16.75
