# Supplementary material for: Thermal infrared directs host-seeking behaviour in Aedes aegypti mosquitoes
Source: Nature. 2024 Aug 21;633(8030):615–23. doi: 10.1038/s41586-024-07848-5 (PMC11410652; doi:10.1038/s41586-024-07848-5)
Supplement: Supplementary file 12 — Source Data Extended Data Fig. 5 [file 41586_2024_7848_MOESM12_ESM.xlsx]

## Sheet: Extended Data Figure 5a-d
Extended Data Figure 5A-D						Experiment	PI	HIS	ATD	ATT	DTT
						1	0.8	8.26	-0.0363375	0.273749	0.660112
HSI and PI						2	0.52	12.01	0.0898695	0.242433	0.377399
Linear regression model:						3	0.46	12.37	0.107021	0.207471	0.316336
y ~ 1 + x1						4	0.55	13.23	0.118118	0.194005	0.420804
Estimated Coefficients:						5	0.65	9.92	0.0286575	0.286823	0.518569
Estimate SE tStat pValue						6	0.11	17.69	-0.0686954	-0.00410893	0.21513
_________ ________ _________ __________						7	0.08	18.9	0.0531532	0.0472997	0.0758048
						8	0.32	21.88	0.0224159	0.0485812	0.316562
(Intercept) 0.29449 0.026354 11.174 2.2692e-27						9	0.21	15.95	0.0954905	0.113849	0.12766
x1 -0.015793 0.18235 -0.086605 0.931						10	0.17	17.37	-0.0381369	-0.0202701	0.253097
Number of observations: 982, Error degrees of freedom: 980						11	0.27	21.27	0.0756964	0.171781	0.199201
Root Mean Squared Error: 0.326						12	0.8	10.57	0.165721	0.472219	0.597826
R-squared: 7.65e-06, Adjusted R-Squared: -0.00101						13	0.36	15.3	0.100793	0.292913	0.18928
F-statistic vs. constant model: 0.0075, p-value = 0.931						14	0.54	18.45	0.125255	0.299613	0.359352
						15	0.56	13.38	0.0831308	0.247936	0.447442
ATD and PI						16	0.45	13.29	0.141805	0.243018	0.246637
Linear regression model:						17	0.2	18.14	0.137906	0.274585	0.0276339
y ~ 1 + x1						18	0.4	21.88	0.134312	0.207059	0.276773
Estimated Coefficients:						19	0.62	16.82	0.110382	0.267226	0.468983
Estimate SE tStat pValue						20	0.44	19.68	0.15659	0.259807	0.27845
________ _________ ______ ___________						21	-0.04	20.21	0.100123	0.0919711	-0.0881332
						22	-0.21	24.5	0.0844783	0.0953816	-0.261593
(Intercept) 0.31584 0.0097513 32.389 4.7143e-157						23	0.17	19.7	0.0860968	0.193308	0.0855784
x1 -0.94851 0.071424 -13.28 3.9571e-37						24	0.39	5.79	0.0517479	-0.059114	0.313253
Number of observations: 982, Error degrees of freedom: 980						25	-0.09	5.78	0.0315285	-0.0368334	-0.0519751
Root Mean Squared Error: 0.301						26	-0.22	5	0.0298649	-0.1719	-0.115681
R-squared: 0.153, Adjusted R-Squared: 0.152						27	-0.19	14.71	0.0757707	-0.0190741	-0.194492
F-statistic vs. constant model: 176, p-value = 3.96e-37						28	0.19	8.05	0.0547181	0.000657483	0.163462
						29	-0.53	11.27	0.0170844	-0.232669	-0.456681
ATT and PI						30	0.07	9.98	0.103633	0.0330216	-0.00961538
Linear regression model:						31	-0.65	10.53	0.0310882	-0.0108422	-0.57424
y ~ 1 + x1						32	0.25	8.54	0.142337	0.0265924	0.111588
						33	-0.43	8.22	0.0393861	-0.0400105	-0.351464
Estimated Coefficients:						34	0.19	16.4	-0.0635191	-0.110154	0.289805
Estimate SE tStat pValue						35	-0.05	14.97	-0.00542586	0.0214027	-0.00382166
________ ________ ______ __________						36	0.18	20.46	-0.0986506	-0.117845	0.308557
						37	0.24	16.01	0.0332181	-0.0881213	0.250257
(Intercept) 0.25881 0.011267 22.97 9.3423e-94						38	-0.26	13.35	-0.0466118	-0.089331	-0.155556
x1 0.42007 0.06064 6.9273 7.7562e-12						39	-0.54	11.96	0.0468724	0.0410525	-0.558824
Number of observations: 982, Error degrees of freedom: 980						40	0.11	11.55	-0.0519318	-0.102447	0.223097
Root Mean Squared Error: 0.319						41	-0.35	12.77	0.109829	0.122481	-0.448864
R-squared: 0.0467, Adjusted R-Squared: 0.0457						42	-0.36	12.54	0.110718	0.161221	-0.458967
F-statistic vs. constant model: 48, p-value = 7.76e-12						43	0	6.05	0.0370847	0.159212	0.0402477
						44	-0.15	5.01	0.00157532	0.0497089	-0.0538117
DTT and PI						45	-0.1	5.45	0.0391149	0.213306	-0.0833333
Linear regression model:						46	-0.04	6.2	0.0308533	0.35663	-0.0142857
y ~ 1 + x1						47	0.95	17.06	0.112498	0.355874	0.878857
						48	0.89	15.23	0.0545741	0.269594	0.85124
Estimated Coefficients:						49	0.96	12.03	-0.153672	0.386399	0.935614
Estimate SE tStat pValue						50	0.97	14.34	0.137515	0.293256	0.941781
________ _________ ______ __________						51	0.05	12.69	0.0559211	0.0165873	0.0527497
						52	0.51	12.75	0.0492735	-0.0157367	0.501149
(Intercept) 0.031242 0.0037375 8.3591 2.1485e-16						53	0.12	9.33	-0.0915274	-0.176824	0.288961
x1 1.0316 0.0094498 109.16 0						54	-0.13	5.11	-0.0658093	-0.0599331	0.0487805
Number of observations: 982, Error degrees of freedom: 980						55	0.08	7.8	0.0125559	-0.0907484	0.148362
Root Mean Squared Error: 0.09						56	0.24	7.84	-0.0259575	-0.106342	0.287785
R-squared: 0.924, Adjusted R-Squared: 0.924						57	0.38	5.53	-0.0230513	-0.0211315	0.410765
F-statistic vs. constant model: 1.19e+04, p-value = 0						58	0.62	8.09	-0.0339629	0.156627	0.612208
						59	0.34	9.9	0.0587625	-0.0236968	0.365333
						60	0.58	6.17	-0.0718641	0.0631698	0.631884
						61	0.25	10.51	0.121721	-0.106363	0.208981
						62	0.33	5.76	0.0756719	-0.128892	0.383592
						63	0.64	5.8	-0.117535	0.160268	0.602812
						64	0.08	7.64	0.00359672	0.192787	0.0551876
						65	-0.1	6.45	-0.00571121	0.0643717	-0.0214425
						66	0.32	9.96	0.0672212	0.0698394	0.223837
						67	0.19	10.83	-0.0221605	0.0219606	0.192593
						68	0.64	28.69	0.04369	0.105327	0.599814
						69	0.84	7.06	-0.0957811	0.2689	0.763016
						70	0.63	14.92	-0.0309074	-0.0754057	0.637124
						71	0.74	6.41	0.027683	0.195968	0.60499
						72	0.47	13.13	-0.141967	-0.159233	0.586028
						73	0.47	8.42	0.108335	-0.065661	0.316535
						74	0.55	21.19	0.0468383	0.156185	0.443465
						75	0.41	14.33	0.093185	0.033796	0.357372
						76	0.49	15.64	0.0635883	0.0421899	0.385774
						77	0.53	18.57	0.04423	-0.0391172	0.477053
						78	0.51	12.4	0.0691468	0.0833056	0.382263
						79	0.59	16.63	0.0227157	-0.022317	0.521464
						80	0.28	18	0.086724	0.0945434	0.213115
						81	0.36	20.03	0.0350378	0.0640824	0.329453
						82	-0.11	18.21	0.148837	0.117647	-0.233136
						83	0.25	9.43	0.0630937	0.0632945	0.171849
						84	0.4	13.7	0.0279213	0.0351036	0.378598
						85	0.42	16.41	-0.0227527	0.0273486	0.414023
						86	0.23	21.26	0.0441738	0.0867381	0.187953
						87	0.37	15.63	-0.0483507	-0.0750591	0.419136
						88	0.38	14.98	-0.0249441	-0.0448203	0.401832
						89	0.58	12.09	0.0814726	-0.0479848	0.504615
						90	0.45	15.65	0.120404	0.0898991	0.322249
						91	0.73	11.61	0.0583575	0.0934511	0.626208
						92	0.6	15.94	0.141707	0.12181	0.469937
						93	0.7	9.83	0.107498	0.120165	0.614724
						94	0.56	13.22	0.0458648	-0.180071	0.50591
						95	0.38	12.89	-0.0448094	-0.115657	0.40931
						96	0.17	6.35	0.0337571	-0.156478	0.205714
						97	0.36	14.83	0.0255979	-0.0248026	0.346835
						98	0.21	10.73	0.0538181	0.050521	0.201183
						99	0.5	15.62	0.0340063	0.0589181	0.475776
						100	0.08	9.26	-0.0102112	-0.0604694	0.13082
						101	0.22	23.06	0.122761	0.13573	0.104463
						102	0.27	26.95	0.0634207	0.0398362	0.245542
						103	0.18	25.88	0.0461183	0.0992164	0.146867
						104	0.26	30	0.148068	0.149536	0.12035
						105	0.5	29.9	0.061104	0.0589093	0.465474
						106	0.08	28.3	0.0551851	0.0976568	0.0292683
						107	0.3	24.84	0.0679734	0.101563	0.249733
						108	0.3	28.09	0.0903181	0.149433	0.210198
						109	0.14	27.56	-0.00325514	-0.0191887	0.166667
						110	-0.14	28.66	0.0278613	0.0729305	-0.15562
						111	0.23	21.95	0.0466012	0.0380955	0.190323
						112	0.16	26.45	0.0644936	0.0690834	0.1131
						113	0.17	17.64	0.13092	0.141263	0.0460333
						114	0.23	25.28	0.0466139	0.0907671	0.181416
						115	-0.02	15.85	0.0369681	0.103417	-0.0555556
						116	0.13	22.2	0.0408043	0.110295	0.0833333
						117	0.11	16.39	0.0610779	0.16883	0.0637119
						118	0.1	19.05	-0.0134622	0.0499642	0.121884
						119	0.06	5.04	0.0885408	0.00282346	0.0918919
						120	0.05	5.37	0.099168	0.0731689	0.0542636
						121	0.4	7.83	0.0732657	-0.0706594	0.348915
						122	0.27	13.8	0.162258	0.15285	0.101887
						123	0.55	5.2	0.148438	0.0891553	0.40824
						124	0.28	10.34	0.177423	0.124781	0.140772
						125	0.33	13.82	0.0644324	-0.0332391	0.316547
						126	0.3	10.94	0.0272258	-0.0148002	0.334732
						127	0.55	9.07	0.0689658	0.0455779	0.514819
						128	0.42	9.28	0.150726	0.0201388	0.244898
						129	0.45	21.36	0.0541732	0.156216	0.403803
						130	0.69	17.59	0.000640384	0.00284033	0.699694
						131	0.48	16.53	0.0817069	0.0190273	0.431818
						132	0.63	6.18	0.125589	0.0486811	0.532189
						133	0.42	9.29	-0.00867356	-0.140588	0.400335
						134	0.57	8.75	0.0340211	0.0580702	0.580599
						135	0.39	8.11	0.0595121	-0.0127696	0.355752
						136	0.29	13.75	0.109544	0.124376	0.199541
						137	0.42	10.68	-0.00601296	-0.0761656	0.432056
						138	0.75	6.21	0.190231	0.0334986	0.6
						139	0.25	6.56	0.0846275	0.073815	0.201995
						140	0.91	14.82	-0.0548299	0.265662	0.895572
						141	0.76	14.56	-0.0491194	-0.0253231	0.769811
						142	0.86	9.31	-0.134844	0.0470407	0.837209
						143	0.69	6.06	-0.0110222	0.103332	0.687204
						144	0.68	12.18	0.129624	0.169833	0.573009
						145	0.62	10.55	0.0492257	-0.0391984	0.608696
						146	0.02	10.86	0.0842202	0.0551729	0.0138614
						147	0.74	6.83	-0.0148226	0.00742072	0.713701
						148	0.64	15.28	0.1871	0.143799	0.51431
						149	0.83	5.95	-0.416333	-0.294814	0.873134
						150	0.74	21.48	0.0171788	-0.0158456	0.73447
						151	0.24	11.12	-0.0613565	-0.091537	0.351598
						152	0.59	5.7	0.0718004	0.178328	0.569507
						153	0.73	8.74	-0.030287	0.144588	0.754717
						154	0.03	13.69	0.164207	0.0486704	-0.0579151
						155	0.22	13.16	0.0388494	-0.0569923	0.263311
						156	0.25	11.3	0.0727452	-0.00314065	0.287339
						157	0.08	11.26	0.0756904	-0.106879	0.13628
						158	0.01	10.97	0.132483	-0.0605794	0.000898473
						159	0.21	13.41	0.119865	0.0424738	0.117737
						160	0.41	12.6	0.0942588	-0.00868537	0.375514
						161	0.3	6.28	0.0904101	-0.0607221	0.340393
						162	0.13	11.89	0.103237	-0.0248313	0.10422
						163	0.22	10.23	0.0665583	-0.0830698	0.298969
						164	0.03	8.71	0.114497	0.14203	-0.0668203
						165	0.63	10.46	0.117605	-0.0262601	0.600832
						166	0.21	10.33	0.115442	0.0319802	0.196203
						167	0.09	7.25	0.138514	-0.0255438	0.0672646
						168	-0.21	8.87	0.0491424	-0.0868691	-0.0866753
						169	0.03	5.3	0.109257	-0.0556584	0.0647482
						170	-0.19	5.92	0.107971	0.017974	-0.172542
						171	0.03	11.18	0.0629002	-0.0503564	0.065033
						172	-0.44	9.04	0.0783593	-0.0229419	-0.335897
						173	0.2	8.9	0.095754	0.158011	0.173913
						174	0.24	7.17	0.162953	-0.0152041	0.1749
						175	-0.16	10.85	0.0992658	-0.0310848	-0.153439
						176	-0.2	8.53	0.134289	0.103694	-0.198113
						177	-0.09	9.84	0.0891955	0.0157192	-0.0460358
						178	0.11	6.4	0.0810432	0.0111248	0.138577
						179	0.16	8.08	0.115992	0.128807	0.0767196
						180	-0.17	6.81	0.080731	0.107923	-0.208247
						181	-0.02	6.47	0.157945	0.0219806	-0.0774411
						182	0.18	6.48	0.133774	0.0851249	0.125461
						183	0.18	5.5	0.0962102	0.0242868	0.131265
						184	0.19	7.95	0.0632419	-0.0435093	0.241379
						185	0.34	10.28	0.100701	0.0904195	0.284985
						186	0.07	7.52	0.173018	0.00676132	-0.0548387
						187	0.09	5.49	0.217761	0.0462201	-0.0875
						188	0.27	5.57	0.0680984	-0.117623	0.277487
						189	0.43	10	0.143469	0.0739536	0.345081
						190	-0.02	7.63	0.0783112	-0.0868702	0.041791
						191	0.13	7.26	0.187238	0.134656	0.0462046
						192	0.1	9.8	0.0359061	-0.0662633	0.179004
						193	0.09	6.85	0.109664	0.106066	-0.0273438
						194	-0.17	10.45	0.0651243	0.0991874	-0.163198
						195	0.49	7.96	0.161664	-0.143702	0.454305
						196	0.43	6.82	0.0419818	-0.0625888	0.457672
						197	0.72	7.72	0.196449	-0.0221481	0.662269
						198	0.67	8.86	0.137748	0.0294857	0.586408
						199	0.53	7.74	0.0789462	-0.143351	0.51585
						200	0.34	6.77	0.0551118	-0.157542	0.414986
						201	0.53	7.18	0.0981577	-0.221153	0.482289
						202	0.57	5.67	-0.0155647	-0.408044	0.639042
						203	0.41	9.47	0.094144	-0.0152836	0.376307
						204	0.54	6.26	0.149677	-0.293756	0.496894
						205	0.28	5.52	-0.0448406	-0.250074	0.353261
						206	0.03	7.04	0.120371	-0.0969495	0.0510753
						207	0.02	7.17	-0.0206818	-0.140813	0.126183
						208	0.16	6.71	0.0115435	-0.127483	0.260131
						209	0.01	6.33	-0.0552033	-0.315505	0.188406
						210	-0.14	6.92	0.078528	-0.105555	-0.086116
						211	-0.24	6.42	0.0435737	-0.000695785	-0.202797
						212	0.06	5	-0.0922565	-0.173881	0.205128
						213	0	7.3	-0.0926899	-0.20955	0.211726
						214	-0.02	7.26	-0.000852994	-0.187934	0.082397
						215	-0.03	5.35	0.0277194	-0.0268857	-0.0139535
						216	0.03	5.67	0.0312259	-0.229751	0.158228
						217	0.27	9.46	0.126133	-0.141122	0.246813
						218	0.09	8.6	-0.182775	-0.213446	0.34901
						219	0.21	6.5	-0.0646632	-0.140201	0.308642
						220	0.08	10.99	-0.0584272	-0.140751	0.212249
						221	0.08	5.75	-0.0144466	-0.00801254	0.172867
						222	0.15	6.78	-0.111619	-0.21398	0.333333
						223	0.64	10.19	0.106501	0.0572891	0.538111
						224	0.46	22.29	0.0837137	0.147721	0.400597
						225	0.78	7.48	0.110896	0.27098	0.690516
						226	0.3	18.74	0.109198	0.188683	0.191558
						227	0.81	10.35	0.0756822	0.223366	0.742178
						228	0.51	16.13	0.0636863	0.116948	0.46599
						229	-0.09	7.19	0.148608	0.0837851	-0.1417
						230	0.24	10.2	0.123097	0.145452	0.105196
						231	-0.07	7.33	0.132489	-0.000773724	-0.0909091
						232	-0.04	11	0.310662	0.427493	-0.363958
						233	0.07	11.95	0.180689	0.239928	-0.112782
						234	0.21	10.24	-0.00903253	0.161727	0.219158
						235	0.33	10.19	-0.0156434	0.0976665	0.346499
						236	-0.08	7.85	0.0352479	-0.117439	-0.028169
						237	-0.01	7.15	0.096221	0.103825	-0.0526316
						238	0.07	8.38	0.128382	0.0879938	-0.0317848
						239	0.22	12.34	0.0737546	0.10203	0.171233
						240	0.5	9.22	0.134372	0.188923	0.386085
						241	0.23	11.49	0.0780317	0.159744	0.169811
						242	0.4	8.25	0.0829698	-0.0968543	0.336232
						243	0.51	13.95	0.0521822	0.0995276	0.444327
						244	0.41	8.93	0.101531	0.0316434	0.355346
						245	0.41	11.19	0.0942119	0.0955059	0.350877
						246	0.54	7.92	0.111458	0.160014	0.417085
						247	0.55	10.27	0.0591002	0.119079	0.512438
						248	0.37	5.2	0.110117	0.0356634	0.274376
						249	0.56	14.89	0.0129036	0.0561549	0.551515
						250	0.58	8.64	-0.0620961	0.0873975	0.612903
						251	0.49	9.72	-0.00152192	-0.0251772	0.515432
						252	0.4	15.24	0.0826621	0.177976	0.320119
						253	0.19	18.89	-0.0641973	-0.0195235	0.295562
						254	0.26	13.97	-0.0634924	-0.0154081	0.31934
						255	0.56	17.04	-0.012013	0.101697	0.566038
						256	0.33	13.58	0.15739	0.137934	0.203178
						257	0.37	5.65	0.0951878	0.0561212	0.331933
						258	0.63	7.15	0.108734	0.224973	0.54485
						259	0.41	5.64	0.269271	0.352131	0.149733
						260	0.18	5.5	0.155486	0.0399277	0.0501475
						261	0.61	7.47	0.105495	0.121149	0.537634
						262	0.47	5.82	0.135413	0.181191	0.365617
						263	0.74	6.55	0.170749	0.295007	0.566591
						264	0.53	10.89	0.152145	0.135072	0.376101
						265	0.66	8.65	0.149658	0.266624	0.533537
						266	0.64	5.53	0.0994565	0.1012	0.542453
						267	0.84	6.22	0.127964	0.356072	0.637081
						268	0.95	7.41	-0.236439	0.458443	0.886503
						269	0.97	6.46	-0.311561	0.435789	0.9
						270	0.79	6.57	0.0573523	0.344913	0.667244
						271	0.85	6.78	-0.0090884	0.224841	0.767695
						272	0.89	5.05	-0.0481023	0.296571	0.796247
						273	0.56	15.07	0.128162	0.218735	0.427988
						274	0.73	7.11	-0.0440567	0.283067	0.681102
						275	0.8	14.55	0.0699802	0.251124	0.726937
						276	0.76	6.65	-0.0036533	0.154769	0.668342
						277	0.61	14.04	0.148612	0.224117	0.45679
						278	0.85	10.12	-0.0282723	0.47017	0.740385
						279	0.78	6.01	-0.0784791	0.132194	0.688797
						280	0	7.38	0.253325	0.052106	-0.026643
						281	0.01	5.92	0.277379	0.0871575	0.00248139
						282	-0.19	11.85	0.254932	-0.135905	0.0316369
						283	-0.15	6.21	0.236962	-0.0329855	0.0211765
						284	-0.03	6.94	0.287032	0.0602568	-0.0184922
						285	0.11	9.45	0.16128	0.291305	0.230769
						286	0.14	5.23	0.240927	0.0697757	0.0954774
						287	0.03	12.18	0.312638	0.0697068	0.0829016
						288	0.11	8.05	0.273974	0.255557	0.0722311
						289	0.17	8.48	0.161819	0.102691	0.266781
						290	0.2	8.45	0.139434	0.0586882	0.266955
						291	0.2	7.93	0.165177	0.173652	0.242604
						292	0.24	9.94	0.178371	0.0402243	0.333333
						293	0.62	7.41	-0.00320536	0.135872	0.441125
						294	0.02	8.23	0.35167	0.0498254	0.0240811
						295	0.48	9.75	0.0268067	0.187322	0.46294
						296	0.49	11.95	0.0606966	0.225467	0.397163
						297	0.57	8.33	0.0397255	0.139444	0.555932
						298	0.35	7.25	0.203882	0.138547	0.341637
						299	0.61	10.61	0.0889317	0.154041	0.495556
						300	0.16	6.05	0.118349	0.130452	0.197397
						301	0.2	8.15	0.212509	0.160196	0.113074
						302	0.16	9.23	0.120809	0.181496	0.317343
						303	0.63	6.13	0.0497741	0.159269	0.561644
						304	0.58	5.45	0.182491	0.102428	0.469835
						305	0.19	7.73	0.189963	0.151519	0.0903704
						306	0.53	7.92	0.044374	0.0653567	0.54007
						307	0.77	7.15	0.119736	-0.0166811	0.634888
						308	0.33	9.91	0.0314686	-0.0435606	0.418631
						309	0.52	12.4	0.0965558	0.135073	0.452594
						310	0.64	11.87	0.0929832	0.0380491	0.594433
						311	0.49	6.46	0.129888	0.215918	0.367793
						312	0.33	10.33	-0.072346	-0.0153264	0.42446
						313	0.6	7.57	-0.0679387	0.0432871	0.583333
						314	0.4	6.26	-0.104563	-0.00298914	0.502128
						315	0.53	8.56	0.0653613	-0.0490652	0.478022
						316	0.66	5.49	0.037793	0.121666	0.579779
						317	0.61	7.09	0.0701809	-0.0721152	0.531459
						318	0.67	7.74	-0.0877538	-0.113803	0.717277
						319	0.67	9.62	0.0656223	-0.21632	0.70461
						320	0.39	8.6	0.00345731	-0.272093	0.5133
						321	0.58	9.11	0.0571917	-0.182519	0.61116
						322	0.7	7.58	0.0401829	-0.317656	0.746448
						323	0.6	8.54	0.0565291	-0.334483	0.64482
						324	0.5	8.29	0.0513107	-0.238294	0.524815
						325	0.45	5.95	0.030526	-0.366722	0.552283
						326	0.88	8.22	0.117884	-0.154138	0.840156
						327	0.56	5.58	0.079016	-0.235239	0.607789
						328	0.74	10.31	0.178399	0.00387321	0.678
						329	0.77	6.22	0.118657	-0.407246	0.797856
						330	0.57	7.6	0.130781	-0.286635	0.586797
						331	0.63	7.61	0.0483108	0.0389451	0.577465
						332	0.57	7.31	0.0153102	-0.185972	0.540936
						333	0.55	9.24	0.0289473	0.035998	0.461453
						334	0.39	8.29	-0.0662405	-0.0168122	0.431525
						335	0.14	12.49	-0.0299	-0.172731	0.236744
						336	0	6.69	-0.0707116	-0.163187	0.119424
						337	0.69	7.07	-0.0903607	-0.190638	0.628866
						338	0.07	11.6	-0.0153498	-0.199809	0.159113
						339	0.15	7.4	0.0212695	-0.0781643	0.195876
						340	0.71	6.53	-0.0985186	-0.187459	0.690196
						341	-0.06	11.49	-0.0206181	-0.220714	0.0521643
						342	-0.04	8.25	-0.125838	-0.149394	0.152299
						343	0.58	5.88	-0.00112552	0.124627	0.501075
						344	0.5	14	0.013342	-0.146298	0.526523
						345	0.36	9.7	0.0171289	-0.190348	0.360714
						346	0.55	12.95	0.0432189	-0.285033	0.560038
						347	0.53	12.05	-0.0453943	-0.296555	0.563443
						348	0.52	11.21	0.0165994	-0.140054	0.537869
						349	0.5	12.17	-0.0745565	-0.254106	0.561028
						350	0.63	12.15	-0.0364666	-0.277451	0.665463
						351	0.4	9.12	-0.0783724	-0.173559	0.496021
						352	0.74	6.74	0.156683	0.368899	0.518006
						353	0.54	5.01	0.0348174	0.0703627	0.38206
						354	0.59	5.05	0.0933087	0.26649	0.415888
						355	0.76	6.51	0.0237216	0.0534443	0.686441
						356	-0.32	6.24	-0.00442494	0.141042	-0.240909
						357	0.4	5.56	0.0471186	0.2314	0.305785
						358	0.25	6.68	0.167181	0.198214	0.0556622
						359	-0.16	8.7	0.027398	-0.0582632	-0.132338
						360	0.25	6.69	-0.0918035	-0.177015	0.335938
						361	-0.16	8.8	0.00385685	-0.0513712	-0.112372
						362	-0.26	10.58	-0.0405681	-0.0970142	-0.143469
						363	0.22	6.32	0.114271	0.150438	0.0619137
						364	-0.37	12.94	0.0551658	0.100873	-0.403438
						365	-0.19	9.81	-0.0481412	0.0442161	-0.101351
						366	-0.4	7.68	-0.0271599	0.0457399	-0.37218
						367	0.28	8.11	-0.0667972	-0.0205189	0.340471
						368	-0.05	13.62	-0.0299558	0.0923593	-0.0169492
						369	0.26	10.14	0.0583043	0.155577	0.187861
						370	0.68	6.32	0.116477	0.149824	0.459821
						371	0.62	9.41	0.0241962	0.279983	0.514377
						372	0.5	7.63	0.041606	0.234082	0.396476
						373	0.36	13.5	0.0277734	0.252295	0.285253
						374	0.5	9.79	0.0609142	0.280944	0.383104
						375	0.38	11.85	0.0793925	0.26785	0.257439
						376	0.37	9.95	0.00918882	-0.257044	0.369955
						377	0.47	6.86	0.017503	-0.0467024	0.446589
						378	0.65	5.7	0.0613215	-0.181598	0.539735
						379	0.6	8.3	0.0963189	-0.0560347	0.447273
						380	0.71	5.64	0.0311748	-0.333249	0.740838
						381	0.52	6.67	0.0467267	-0.156047	0.419267
						382	0.77	5.02	0.0470202	-0.0602518	0.656687
						383	0.62	5.18	0.0188849	-0.0625067	0.522538
						384	0.53	9.45	0.0329072	0.0367202	0.484694
						385	0.6	5.58	-0.068353	-0.189969	0.607973
						386	0.56	8.3	-0.0818398	-0.286299	0.615932
						387	0.57	6.14	-0.127464	-0.139064	0.552028
						388	0.52	6.63	0.073263	-0.153188	0.45
						389	0.5	7.93	0.0576592	0.0860694	0.40412
						390	0.43	7.87	-0.102711	-0.359368	0.520958
						391	0.31	8.07	0.0309186	0.00996468	0.26935
						392	0.39	6.59	-0.0349405	-0.0546531	0.399076
						393	0.41	7.64	-0.0417446	-0.0818233	0.389948
						394	0.77	5.99	0.0410915	-0.115851	0.713851
						395	0.43	7.73	0.0174043	-0.0654537	0.372093
						396	0.59	16.92	0.0463423	-0.0958042	0.572727
						397	0.38	9.02	-0.0243903	-0.140976	0.406832
						398	0.44	8.74	0.0481875	-0.0557872	0.405479
						399	0.46	6.99	0.00897209	-0.218188	0.373665
						400	0.57	6.94	0.022506	-0.16061	0.522442
						401	0.7	8.12	0.0135347	-0.234668	0.677419
						402	0.74	14.43	0.0430819	-0.171253	0.711838
						403	0.79	8.5	0.150084	-0.184392	0.695409
						404	0.52	7.42	0.0321045	-0.0178995	0.464945
						405	0.65	9.05	0.0600515	0.0835519	0.603799
						406	0.77	7.74	0.116307	0.0334882	0.656325
						407	0.31	8.8	0.00802526	-0.22167	0.364372
						408	0.48	8.26	-0.0485455	-0.0459945	0.495652
						409	0.3	10.63	-0.0721834	-0.0574302	0.390593
						410	0.86	7.33	-0.0162817	-0.198885	0.813472
						411	0.45	7.13	-0.0802305	-0.387903	0.556382
						412	0.67	7.04	-0.135878	-0.207837	0.683582
						413	0.37	8.47	0.033109	-0.238055	0.435785
						414	0.35	8.36	-0.0638704	-0.160069	0.4214
						415	0.54	8.03	-0.0863089	-0.21539	0.571278
						416	0.46	8.65	-0.042241	-0.291141	0.556997
						417	0.48	7.64	-0.0653131	-0.227121	0.549048
						418	0.59	7.83	0.0121687	-0.0990004	0.596875
						419	0.2	7.66	-0.00840667	-0.405861	0.339547
						420	0.59	6.53	-0.0316517	-0.156146	0.582456
						421	0.34	8.74	-0.0226339	-0.202119	0.410917
						422	0.3	9.26	-0.054073	-0.280507	0.416249
						423	-0.16	7.86	-0.0257169	-0.211168	-0.0263566
						424	0.09	8.27	-0.0020952	-0.0524512	0.113669
						425	0.08	6.78	0.0955028	-0.110492	0.036566
						426	0.22	12.98	0.019199	-0.0519419	0.2
						427	-0.19	10.42	-0.0558648	-0.112981	-0.0835073
						428	0.06	10.43	-0.0339314	-0.216396	0.196819
						429	0.28	8.11	-0.0193145	-0.149877	0.351124
						430	0.27	8.9	0.0294047	-0.179712	0.317848
						431	0.02	9.56	-0.0368765	-0.188679	0.160584
						432	0.05	11.67	-0.0653199	-0.179129	0.185417
						433	0.32	5.95	-0.120823	-0.246712	0.407547
						434	-0.37	10.97	0.00570375	-0.077432	-0.274793
						435	0.3	7.35	-0.0626977	-0.0596377	0.363489
						436	0.15	11.71	-0.0531373	-0.207318	0.306839
						437	0.42	8.26	-0.0188215	-0.0570399	0.48468
						438	0.16	10.47	0.000883114	-0.187194	0.289559
						439	0.06	9.94	-0.0361363	-0.112412	0.154822
						440	0.16	6.4	-0.0165769	-0.10021	0.214521
						441	0.4	5.23	-0.0667603	0.0221762	0.464968
						442	0.45	8.21	0.0281706	-0.0489062	0.411765
						443	0.45	8.44	0.0319459	-0.1094	0.443902
						444	0.36	10.79	-0.00446043	-0.230391	0.403541
						445	0.23	9.34	0.00985703	-0.0374362	0.265222
						446	0.22	5.22	-0.0152681	-0.0089758	0.256018
						447	0.11	5.77	-0.129392	-0.243624	0.298013
						448	0.16	9.85	-0.0729767	-0.283795	0.297017
						449	0.08	7.41	0.0113539	-0.156296	0.138158
						450	-0.16	10.14	-0.104373	-0.167123	0.0317073
						451	0.11	10.08	0.0869357	-0.052322	0.0634573
						452	0.73	6.55	0.0495402	-0.0921082	0.707621
						453	0.31	5.15	-0.0205595	-0.010146	0.377273
						454	0.05	9.55	-0.0296545	-0.302544	0.166247
						455	0.67	12.65	-0.0093058	-0.369863	0.708527
						456	0.28	6.32	0.0234766	-0.309035	0.357934
						457	0.07	8.26	-0.0351461	-0.0172514	0.167665
						458	0.54	6.03	0.0589251	-0.124827	0.525
						459	0.05	5.57	0.135143	0.221046	-0.0430622
						460	-0.11	7.98	0.112876	0.0254962	-0.136
						461	-0.13	5.66	0.0623635	0.102501	-0.110092
						462	-0.01	5.97	0.0582991	0.179518	-0.025788
						463	-0.31	7.67	0.0519923	0.151926	-0.319471
						464	-0.14	7.68	0.0406831	0.188959	-0.127883
						465	-0.11	6.33	0.0998508	0.109805	-0.0927022
						466	-0.16	7.58	0.14086	0.232892	-0.231061
						467	-0.3	6.46	0.0224004	0.0310962	-0.217877
						468	0.1	7.35	0.0233794	0.0744235	0.0963222
						469	0.04	6.02	0.129217	0.124631	-0.111111
						470	0.35	5.99	0.227055	0.173083	0.0838323
						471	0.04	17.87	0.165982	0.185383	-0.116034
						472	-0.18	14.97	0.127602	0.144725	-0.271548
						473	-0.01	6.84	0.0926514	0.273835	-0.110672
						474	-0.21	15.87	0.169221	0.189542	-0.330178
						475	0.38	8.79	0.177071	0.321194	0.151786
						476	-0.1	6.91	0.0831764	0.31961	-0.0991501
						477	0.52	6.41	-0.00323924	-0.0383548	0.406728
						478	0.49	6.72	0.119641	0.075652	0.321617
						479	0.7	6.16	0.0842916	0.111329	0.554566
						480	0.74	7.84	0.107489	0.210295	0.543726
						481	0.42	5.26	0.11512	0.0831771	0.165432
						482	0.45	5.22	0.0467082	0.0428754	0.29443
						483	0.42	10.58	-0.00373277	0.0614718	0.401685
						484	0.66	9.37	0.0697991	0.150642	0.515072
						485	0.58	5.61	-0.0316003	0.18275	0.479212
						486	0.31	10.86	-0.0365557	-0.0872443	0.308924
						487	0.57	7.76	-0.041941	0.18949	0.497175
						488	0.37	5.84	-0.0941071	0.142829	0.412027
						489	0.61	11	-0.159594	0.198753	0.650138
						490	0.52	9.84	-0.0423843	0.0455535	0.499308
						491	0.57	8.16	-0.070597	0.144081	0.509769
						492	0.72	6.81	-0.193465	0.0717402	0.749526
						493	0.55	7.73	-0.0797727	0.135637	0.525876
						494	0.63	6.45	-0.0917588	0.0276852	0.594444
						495	0.54	16.18	0.0830038	0.177552	0.4219
						496	-0.47	11.09	0.0354376	0.071499	-0.463609
						497	0.18	16.09	0.114681	0.132337	0.0309735
						498	0.36	17.6	0.0819445	0.158653	0.239052
						499	0.25	19.39	0.0753671	0.155786	0.13877
						500	0.12	20.91	0.107433	0.065018	0.0179567
						501	0.05	17.9	0.0718176	0.0608784	-0.00960219
						502	0.12	19.82	0.117614	0.167575	-0.0239437
						503	0.17	20.38	0.0406304	0.116256	0.114035
						504	-0.04	20.86	0.0824362	-0.0398091	-0.100917
						505	-0.14	20.76	0.0446231	0.0878313	-0.181122
						506	0.03	18.76	0.00730738	0.056597	0.0191083
						507	0.76	5.5	-0.000742556	0.0845026	0.587956
						508	0.69	7.29	-0.00878882	0.0502789	0.341601
						509	0.37	10.4	0.011014	0.13725	0.403509
						510	0.45	11.5	0.0365087	0.0895218	0.63622
						511	0.71	14.86	0.0465311	0.065765	0.575639
						512	0.68	11.93	-0.00813114	-0.00784059	0.2569
						513	0.26	12.21	0.0403998	0.148952	0.573354
						514	0.43	14.77	0.0512697	0.102487	0.363167
						515	0.48	12.49	0.048472	0.082744	0.377778
						516	0.49	13.66	0.0703223	0.0641047	0.396491
						517	0.6	17.37	0.088515	0.140174	0.479404
						518	-0.15	7.37	0.0234365	0.00766425	-0.10951
						519	0.31	10.09	-0.0411904	0.0128582	0.31768
						520	0.28	10.14	0.0623496	0.160722	0.187067
						521	0.2	13.71	0.0928325	0.0771097	0.102151
						522	0.19	10.21	0.0218413	0.0929768	0.152915
						523	0.14	8.23	-0.0195594	0.0185835	0.133758
						524	0.13	12.09	-0.01152	0.0124822	0.135006
						525	0.08	15.19	0.0391871	0.105515	0.038806
						526	0.07	10.76	0.11692	0.164393	-0.0550239
						527	0.27	12.45	0.0856868	0.177964	0.152149
						528	0.06	8.04	0.019502	0.141641	0.0245902
						529	0.33	17.55	0.0316234	0.0668984	0.277193
						530	0.14	9.99	0.0370031	0.114411	0.108808
						531	-0.16	6	0.044685	-0.0426242	-0.137014
						532	0.22	13.55	0.110244	0.188504	0.0903901
						533	0.19	11.68	0.0246728	0.129595	0.154436
						534	0.14	12.43	0.0959922	0.151126	0.0285088
						535	-0.23	10.47	0.0402855	0.068747	-0.245171
						536	0.12	14.02	0.0849683	0.068408	0.0374873
						537	0.42	11.46	0.0823599	0.149512	0.316391
						538	-0.02	11.88	0.0736203	0.102202	-0.0813397
						539	-0.12	12.76	0.0446824	0.0339674	-0.139205
						540	0.16	13.61	0.123571	0.149108	0.0282353
						541	0.21	13.02	0.0768499	0.0916108	0.125
						542	0.33	15.92	0.0799286	0.162842	0.223443
						543	0.17	11.37	0.0284295	0.0256503	0.129383
						544	0.56	16.81	0.100477	0.164018	0.43208
						545	0.4	11.8	0.0164314	0.151494	0.363536
						546	0.35	14	0.0585005	0.0487474	0.284722
						547	0.31	12.76	0.0172353	-0.0203083	0.290323
						548	0.41	14.35	0.0811612	0.157722	0.29841
						549	0.57	13.21	0.0610879	0.0805457	0.491124
						550	0.59	17.9	0.0467434	0.103941	0.530008
						551	0.33	13.78	0.0802826	0.129567	0.25
						552	0.43	14.86	0.0703551	0.0245435	0.35225
						553	0.36	12.51	-0.00175787	-0.0168539	0.336696
						554	0.54	7.89	0.0877096	0.0830936	0.414752
						555	0.64	7.03	-0.00669065	0.088429	0.554531
						556	0.3	8.75	-0.0306002	-0.057173	0.329238
						557	0.7	13.25	0.0499273	0.151238	0.607173
						558	0.51	12.28	-0.0088391	-0.0316021	0.484876
						559	0.36	12.15	-0.0309107	-0.0638823	0.400862
						560	0.24	11.06	0.0384943	0.093894	0.172775
						561	0.49	16.37	-0.00239191	0.0105888	0.472393
						562	0.39	13.82	0.0434422	-0.0264635	0.322526
						563	0.39	10.88	-0.0485331	-0.141231	0.428208
						564	0.4	14.42	0.0532596	0.0600762	0.333333
						565	0.58	18.14	-0.0158706	-0.112498	0.573693
						566	-0.09	6.7	0.0940547	0.096537	-0.141431
						567	0.2	5.41	0.0953148	0.205626	0.0225225
						568	0.17	9.73	-0.0559981	0.139014	0.205333
						569	-0.16	8.39	-0.0254061	0.0259609	-0.108853
						570	0.11	8.6	-0.00482419	0.174299	0.0979133
						571	-0.02	7.84	0.0936319	0.224825	-0.136029
						572	0.13	11.76	0.0633756	0.0632584	0.0551181
						573	-0.12	12.81	-0.0130618	-0.00625628	-0.0814815
						574	0.05	9.14	0.0326715	0.0595141	0.0280702
						575	-0.06	6.94	0.0368207	0.186046	-0.134809
						576	0.14	11.99	0.0165356	0.0423385	0.114927
						577	0.64	10.31	0.0215128	0.099934	0.537275
						578	0.33	11.8	-0.0115739	0.100543	0.332432
						579	0.79	8.55	-0.0114311	0.427914	0.632184
						580	0.62	11.42	0.0285114	0.197259	0.47671
						581	0.45	14.17	0.12332	0.0461637	0.359328
						582	0.48	19.27	0.0370291	-0.00960944	0.464516
						583	0.58	14.32	0.0737469	0.120881	0.467961
						584	0.35	10.31	-0.108067	-0.0820718	0.407843
						585	0.47	10.74	0.0167909	0.106475	0.37697
						586	0.4	16.63	0.0942804	0.138155	0.269865
						587	0.58	10.74	0.072917	-0.0690634	0.533333
						588	0.41	10.98	0.0226511	0.0188504	0.409429
						589	0.72	10.72	0.0576853	0.129569	0.591532
						590	0.74	9.41	-0.0339821	0.0632436	0.673469
						591	0.61	8.88	0.00902517	0.243141	0.458472
						592	0.64	11.71	-0.0704115	0.167468	0.603751
						593	0.59	10.01	0.0578763	-0.0326876	0.54334
						594	0.51	12.44	-0.0554551	0.0315449	0.514216
						595	0.16	8.46	0.103628	0.258902	0.0442748
						596	-0.2	8.62	-0.0374718	0.0741061	-0.111111
						597	0.1	6.52	-0.033959	0.22902	0.129897
						598	0.06	9.29	0.0308305	0.154111	0.0358127
						599	-0.07	7.41	0.0764488	0.0680034	-0.120226
						600	0.02	10.09	0.0466859	-0.0327365	0.0473684
						601	0.09	10.87	0.00404159	0.199052	0.0844327
						602	-0.24	8.26	-0.0782791	-0.094361	-0.0540541
						603	-0.04	8.29	0.0255893	0.164797	-0.0774411
						604	0.07	10.06	0.0906256	0.159495	-0.0205761
						605	-0.06	12.41	0.0854715	0.0177834	-0.0828248
						606	-0.06	7.84	-0.0141149	0.180946	0.011465
						607	0.13	11.94	0.0504484	0.0905197	0.0873309
						608	-0.13	8.82	-0.19994	-0.0450833	0.102222
						609	0.31	6.39	0.0734074	0.358062	0.194631
						610	0.13	12.19	0.111815	0.20314	0.00858896
						611	-0.1	9.5	0.0761553	0.0842776	-0.0993865
						612	-0.16	8.2	0.00989744	0.0922694	-0.0789164
						613	0.21	7.1	-0.0571635	-0.0889686	0.258216
						614	0.37	11.07	0.0387017	0.0823594	0.34192
						615	0.38	8.17	0.0844055	0.0327873	0.27163
						616	0.03	13.63	0.019515	0.083491	0.0323974
						617	0.23	7.51	0.101882	0.118548	0.151139
						618	0.11	11.41	0.080336	0.150221	0.0394432
						619	0.71	18.62	0.0968459	0.221319	0.597279
						620	0.11	19.43	-0.0815973	0.0249438	0.147692
						621	0.65	12.9	-0.0668687	0.0617175	0.596585
						622	0.29	16.02	-0.0461694	0.0967371	0.245487
						623	0.48	8.13	-0.159788	0.0566654	0.547619
						624	0.04	8.72	-0.120222	0.048069	0.128906
						625	0.18	14.27	-0.111736	0.246715	0.170663
						626	-0.13	19.42	-0.0750391	0.104524	-0.103448
						627	-0.04	19.74	-0.0555029	0.177069	-0.0720961
						628	0.3	18.38	-0.170584	0.143848	0.337508
						629	0.02	21.16	-0.0691411	0.141928	0.00375
						630	0.29	16.8	-0.126188	0.155069	0.295817
						631	0.38	11.07	0.0689811	-0.0818543	0.346653
						632	0.35	13.55	-0.0187172	-0.175927	0.406765
						633	0.51	9.24	-0.0188156	-0.0334572	0.482309
						634	0.37	13.39	0.0211265	-0.0805274	0.335885
						635	0.5	16.53	-0.0318705	-0.11962	0.524454
						636	0.75	13.54	0.125754	0.221052	0.617761
						637	0.68	17.23	0.175984	-0.0531677	0.598174
						638	0.45	18.57	0.00771064	-0.205734	0.497084
						639	0.37	10.59	0.0466828	-0.0571073	0.297209
						640	0.46	17.29	0.0333857	-0.171069	0.427144
						641	0.68	14.98	0.0339298	-0.0932729	0.674569
						642	0.76	10.75	0.0299634	0.126727	0.685366
						643	0.64	13.26	0.0714776	-0.159527	0.590818
						644	0.35	16.15	-0.034709	-0.195182	0.425676
						645	0.46	6.55	-0.145195	-0.182238	0.53562
						646	0.51	14.73	0.0487639	-0.182871	0.479314
						647	0.44	14.1	-0.00858061	-0.164516	0.46514
						648	0.72	7.52	-0.0297601	0.160046	0.677536
						649	0.5	13.15	0.0371616	0.350425	0.352246
						650	0.63	19.08	0.111381	0.250962	0.463148
						651	0.53	12.02	0.0331517	0.320745	0.295031
						652	0.65	14.73	0.069031	0.252727	0.52754
						653	0.17	8.1	-0.011275	0.0846943	0.0848708
						654	0.83	14.09	0.242723	0.518617	0.572519
						655	0.25	10.64	-0.031052	0.0423296	0.196947
						656	0.39	17.69	0.0515737	0.130056	0.29
						657	0.38	9.66	0.0583269	0.299547	0.174917
						658	0.39	11.83	0.0569947	0.0951689	0.246596
						659	0.79	8.65	-0.0265846	0.242528	0.661914
						660	0.69	7.91	0.0321276	0.358536	0.556452
						661	0.44	9.19	0.034849	0.0667695	0.310225
						662	0.46	11.42	0.0293112	0.191051	0.313358
						663	0.59	5.42	-0.09845	0.184578	0.40413
						664	0.39	7.33	0.0556886	0.11104	0.191067
						665	0.44	14.2	0.0735804	0.305188	0.241958
						666	0.5	9.18	0.105029	0.334582	0.295413
						667	0.4	8.85	-0.113811	0.13187	0.393862
						668	0.14	8.89	-0.0241513	0.161965	0.083612
						669	0.03	7.21	-0.115499	0.0333134	0.0732759
						670	0.46	8.16	-0.04512	0.404792	0.229584
						671	0.53	7	0.0118799	0.432105	0.327766
						672	0.58	5.29	-0.0215818	0.428587	0.243902
						673	0.84	14.45	0.0456201	0.537108	0.681759
						674	0.18	9.11	-0.0618075	0.231679	0.0949285
						675	0.19	6.23	-0.156445	0.207983	0.199357
						676	0.31	5.06	-0.121866	0.124488	0.338912
						677	0.14	5.27	-0.127682	0.0735322	0.221053
						678	0.33	7.13	-0.0819166	0.120934	0.271028
						679	0.32	6.57	-0.191117	0.224209	0.32964
						680	0.12	6.14	-0.13502	0.227051	0.0860656
						681	0.46	5.71	-0.137224	-0.0357351	0.522442
						682	0.34	5.62	-0.15124	0.124793	0.367304
						683	-0.25	6.28	-0.0469073	-0.060958	-0.156823
						684	-0.13	5.53	-0.0267682	0.212329	-0.209412
						685	0.25	11.41	-0.0701309	0.157734	0.20425
						686	-0.06	11.75	-0.0778398	0.13568	-0.0157658
						687	0.09	5.6	-0.101181	0.0380851	0.176471
						688	0	5.18	-0.0649402	-0.180717	0.0952381
						689	0.12	6.6	-0.180617	0.160315	0.13369
						690	0.43	5.03	-0.327874	0.260204	0.433155
						691	0.32	6.02	-0.136774	0.288478	0.245421
						692	0.41	6.8	-0.089818	0.359311	0.254973
						693	0	5.31	-0.168981	-0.159659	0.112613
						694	0.28	5.06	-0.112956	0.367647	0.147752
						695	0.74	7.86	-0.236863	0.328551	0.622356
						696	0.22	12.17	-0.15896	0.161217	0.292887
						697	0.65	5.27	-0.194856	0.212713	0.585746
						698	0.49	5.09	-0.210547	0.269179	0.463768
						699	0.35	5.19	-0.248375	0.29886	0.330144
						700	0.58	14.33	-0.232321	0.237519	0.584906
						701	0.52	5.84	-0.0338445	-0.016544	0.436364
						702	0.36	7.51	-0.142139	-0.0403527	0.427481
						703	0.13	6.25	-0.0357374	0.00668009	0.12297
						704	0.56	6.1	-0.212228	0.490132	0.451613
						705	0.68	5.27	-0.179999	0.210081	0.581509
						706	0.53	6.75	-0.226478	0.346374	0.501272
						707	0.57	5.09	-0.229406	0.125614	0.528822
						708	0.93	5	-0.710932	0.551006	0.873016
						709	0.98	6.63	-0.781726	0.626726	0.940594
						710	-0.1	5.9	0.0311502	0.204681	-0.112319
						711	-0.02	5.83	0.0934659	0.142915	-0.101266
						712	-0.31	7.48	-0.00565223	0.168703	-0.228
						713	-0.19	5.89	-0.0407864	0.100337	-0.163121
						714	-0.17	8.95	-0.101313	0.0869784	-0.014553
						715	-0.04	7.22	-0.0354891	0.147899	-0.00269542
						716	0.29	8.27	0.0396468	0.222588	0.174603
						717	0.17	12.81	0.0442568	0.147177	0.100642
						718	0	7.82	-0.0274761	0.0481446	0
						719	0.07	8.31	0.000829328	0.0151633	0.0017762
						720	0.18	11.98	0.0154181	0.068331	0.127937
						721	0.04	6.84	0.00918069	0.171975	0.0265849
						722	0.31	6.82	0.0136323	0.129796	0.244936
						723	0.44	9.89	0.0535974	0.244314	0.328947
						724	-0.02	10.09	0.0239693	0.0668328	-0.0464286
						725	0.34	23.03	-0.0260194	0.0269987	0.35755
						726	-0.05	8.12	-0.00801107	0.0537866	-0.0532213
						727	0.53	17.97	-0.0128018	0.103853	0.484787
						728	0.57	14.91	0.0101208	0.18718	0.467949
						729	0.45	22.15	0.0218913	0.167377	0.388283
						730	0.6	17.44	0.0311328	0.221955	0.534463
						731	0.45	20.92	-0.0636655	0.0767227	0.45815
						732	0.5	18.62	-0.0206331	0.155427	0.467775
						733	0.52	15.17	-0.0137246	0.20864	0.467547
						734	0.56	18.42	0.0703668	0.142828	0.441589
						735	0.45	13.67	0.0280851	0.0879848	0.246684
						736	0.29	19.53	0.0480026	0.096002	0.34375
						737	0.53	20.11	0.102487	0.218382	0.416595
						738	0.54	17.21	-0.0103487	0.103735	0.502591
						739	0.29	17.75	-0.0334221	0.098142	0.295559
						740	0.35	16.34	0.0982273	0.185342	0.196396
						741	0.23	24.83	0.00717219	0.0836975	0.215207
						742	-0.01	19.27	0.0132731	0.0163606	-0.0232975
						743	0.05	25.1	0.053853	0.0390382	0.017192
						744	0.05	17.26	-0.029058	-0.0117475	0.072747
						745	-0.1	19.99	0.0117751	0.126722	-0.134122
						746	0.1	11.9	0.037316	0.198352	0.0368189
						747	0.34	12.84	-0.0255656	0.131447	0.315542
						748	0.16	20.04	0.07152	0.180632	0.0592809
						749	0.11	20.13	0.0702985	0.089411	0.0478326
						750	0.27	38.78	-0.00845174	0.0901475	0.256749
						751	0	16.1	0.0273915	0.00674685	0.00731452
						752	-0.04	25.66	-0.00937793	-0.00605647	0
						753	0.39	13.21	-0.0212183	0.308723	0.18
						754	-0.02	8.35	0.0757855	0.315307	-0.0570652
						755	0.26	11.14	0.0784686	0.0971547	0.129213
						756	0.56	19	-0.0411458	0.221176	0.335021
						757	-0.22	9.37	0.18752	0.15869	-0.35567
						758	0.58	21.59	-0.0662277	0.239202	0.453667
						759	-0.56	7.27	0.32196	-0.168689	-0.480589
						760	0.36	22.56	-0.0419078	0.28824	0.21934
						761	0.02	7.36	0.102054	0.186595	-0.0676471
						762	0.6	19.49	-0.0408718	0.237386	0.441425
						763	-0.3	6.86	0.382399	-0.0278683	-0.234917
						764	-0.12	6.25	0.0987105	0.304993	-0.146444
						765	0.01	9.29	-0.0359883	0.158631	0.0153509
						766	-0.56	10.51	-0.0195424	-0.0556735	-0.366982
						767	-0.02	8.73	0.00341333	0.204887	-0.0424242
						768	-0.27	9.1	0.0751092	0.0838972	-0.229572
						769	-0.33	6.42	0.146998	0.108508	-0.299065
						770	-0.06	5.02	0.186976	0.0837699	-0.101399
						771	-0.29	9.57	0.0117983	0.191162	-0.224852
						772	-0.24	9.28	0.137341	0.0988593	-0.293617
						773	0.58	11.2	0.00334808	0.180081	0.432873
						774	0.62	7	-0.0113181	0.213182	0.346535
						775	0.35	8.53	-0.0687353	0.15289	0.320451
						776	-0.02	9.28	0.105381	0.191882	-0.0452781
						777	-0.26	8.58	0.154209	0.127463	-0.273854
						778	-0.15	5.97	-0.00216745	0.162902	-0.131148
						779	-0.4	8.15	0.262724	0.0461016	-0.468869
						780	0.4	6.11	0.106461	0.342493	0.193117
						781	0.08	6.2	0.159807	0.1557	-0.0853081
						782	0.04	6.22	0.207466	0.158724	-0.101961
						783	-0.09	7.03	0.201396	0.0206559	-0.152174
						784	-0.37	13.77	-0.0304521	-0.00999877	-0.226345
						785	0.07	9.16	0.0694543	0.17031	0.0194731
						786	-0.13	12.16	0.0319508	0.132389	-0.0565693
						787	-0.12	12.15	0.0906441	0.0262795	-0.0963257
						788	-0.37	8.12	0.206871	-0.0667151	-0.359129
						789	0.06	13.55	-0.0193626	0.125054	0.0577105
						790	0.27	6.5	0.102158	0.229349	0.101721
						791	0.26	15.25	0.0566442	0.146103	0.191919
						792	0.26	12.71	0.0515573	0.148318	0.162921
						793	0.18	9.75	0.154521	0.193705	0.023622
						794	-0.12	9.7	0.152466	0.138739	-0.200483
						795	-0.06	11.53	0.00628824	0.125743	-0.0409836
						796	0.19	8.08	0.0738464	0.22293	0.0997375
						797	0.14	15.47	-0.00450039	0.21202	0.113274
						798	-0.02	7.48	0.0824472	0.0933234	-0.126332
						799	-0.17	8.13	0.200615	0.0637986	-0.240658
						800	-0.21	8.22	0.209715	0.0391524	-0.288996
						801	-0.23	12.84	-0.00889759	0.151289	-0.164234
						802	-0.12	12.16	0.118927	0.0704099	-0.121746
						803	-0.1	16.42	0.0579287	0.169273	-0.117506
						804	-0.26	17.58	0.0553382	0.0344579	-0.194786
						805	0.17	9.24	0.186697	0.154717	0.0055371
						806	-0.32	7.64	0.200338	0.106025	-0.400491
						807	0.1	9.2	0.00643925	0.148735	0.0538922
						808	-0.11	9.37	0.129742	0.183093	-0.115005
						809	0.32	11.86	0.0112573	0.264877	0.196563
						810	0.05	10.35	0.0275559	0.0408568	0.0338164
						811	0.27	6.14	0.110374	0.164441	0.142349
						812	0.4	6.95	0.171183	0.244034	0.107089
						813	0.01	8.21	-0.0160992	0.357524	-0.0182482
						814	0.05	8.28	0.108207	0.185773	-0.0401189
						815	0.26	14.74	0.0540942	0.194554	0.169849
						816	0.43	10.95	0.0736532	0.237777	0.263302
						817	-0.08	5.12	0.221494	0.221405	-0.188455
						818	-0.01	8.71	0.221828	0.0879876	-0.161857
						819	-0.03	13.69	0.0462287	0.152719	-0.0327144
						820	-0.11	9.36	0.127905	0.115397	-0.145374
						821	0.03	11.95	0.0689762	0.0660478	-0.0213675
						822	-0.05	15.59	0.0684383	0.094417	-0.0991811
						823	0.01	11.53	0.216245	0.183594	-0.174917
						824	-0.27	12.7	0.183655	-0.00337416	-0.300714
						825	0.08	18.12	0.024892	0.164218	0.0461538
						826	0.07	9.09	0.0851742	0.224426	-0.042524
						827	-0.13	11.62	0.0656657	0.142577	-0.139808
						828	0.08	15.99	0.00717713	0.135592	0.0454545
						829	0.15	8.76	0.126015	0.335913	0.0270968
						830	0.09	11.89	0.191968	0.109765	-0.0591837
						831	0.28	10.3	0.0166021	0.260606	0.149871
						832	0.46	10.67	0.100866	0.328938	0.234705
						833	-0.09	14.96	0.0495262	0.0441455	-0.093779
						834	-0.12	14.02	0.0276244	0.0248538	-0.13471
						835	-0.3	5.11	0.320494	-0.184013	-0.30719
						836	-0.16	7.95	0.0929503	0.0519546	-0.163142
						837	-0.4	8.16	0.178381	0.0181904	-0.369792
						838	-0.36	8.92	0.0479111	0.0538325	-0.256757
						839	-0.05	12.05	0.0783796	0.0312042	-0.0346232
						840	-0.24	7.78	0.206188	0.0624116	-0.306533
						841	-0.45	7.04	0.306464	-0.152373	-0.463636
						842	-0.01	7.28	0.0260378	0.177708	-0.0488599
						843	0.15	9.23	0.162374	0.262812	-0.0279627
						844	-0.12	10.51	0.0364604	0.21965	-0.0929936
						845	0.24	11.33	0.114489	0.32115	0.0341786
						846	0.03	8.93	0.23207	0.104769	-0.104592
						847	-0.13	6.37	0.310396	-0.0413814	-0.24024
						848	0.14	6.9	0.0954202	0.262124	0.0598291
						849	0	6.53	0.0755954	0.295025	-0.0361842
						850	0.42	8.12	0.038604	0.33548	0.270769
						851	-0.28	7	0.282714	-0.072907	-0.333333
						852	-0.13	6.2	-0.00281727	0.0820438	-0.105498
						853	-0.11	8.71	0.0981119	0.0969431	-0.125843
						854	-0.3	10.02	0.0341577	0.0784085	-0.241455
						855	-0.15	9.36	0.113196	-0.0213969	-0.153538
						856	-0.08	6.1	0.224162	0.207117	-0.209302
						857	-0.22	6.81	0.265405	0.121534	-0.392045
						858	0	8.72	-0.00446017	0.2292	-0.075
						859	-0.02	10.55	0.134673	0.285069	-0.088916
						860	0.16	8.05	0.00826636	0.220869	0.142197
						861	0.25	11.56	0.016729	0.106934	0.195631
						862	0.18	5.58	0.161414	0.168278	0.0538033
						863	0.08	6.29	-0.0349934	0.171506	0.0739065
						864	0.4	10.45	-0.00380102	0.112374	0.316667
						865	0.31	5.58	0.0908915	0.0989964	0.171548
						866	-0.25	8.48	0.235585	0.00814701	-0.276873
						867	-0.15	10.24	0.141928	0.075509	-0.190148
						868	0.01	11.29	0.117277	0.216755	-0.0666667
						869	0.54	12.65	-0.0904611	0.208329	0.429368
						870	0.17	8.08	0.0387551	0.125183	0.100154
						871	0.47	5.63	0.00536513	0.0793551	0.282572
						872	0.43	7.15	0.021572	0.178991	0.248634
						873	-0.02	8.34	-0.0406316	0.160413	0.0144231
						874	0.1	9.61	0.0964335	0.290976	-0.0607477
						875	0.23	7.44	0.0522397	0.202609	0.14746
						876	0.26	6.99	0.0216463	0.277094	0.125
						877	-0.23	14.35	0.0257071	0.101189	-0.205371
						878	0.37	10.88	0.0259516	0.174622	0.29918
						879	-0.37	20.68	0.18149	0.104142	-0.406769
						880	0.08	13	0.0726248	0.209752	-0.0633147
						881	0.39	10.98	0.00135186	0.310051	0.215031
						882	0.67	16.14	-0.00550702	0.379954	0.522581
						883	0.53	13.58	-0.0714661	0.200971	0.425237
						884	0.16	8.75	0.0945718	0.147637	0.0788013
						885	0.06	11.92	0.106807	0.243813	-0.0405904
						886	0.38	13.31	0.0466462	0.422428	0.199207
						887	0.98	7.83	-0.52011	0.357015	0.929279
						888	1	13.86	-0.733609	0.274934	0.989683
						889	0.98	8.54	-0.349582	0.25983	0.916528
						890	0.88	9.6	-0.147748	0.413034	0.813205
						891	0.88	10.38	-0.324256	0.321829	0.850969
						892	0.97	11.54	-0.474858	0.339825	0.933086
						893	0.95	10	-0.464166	0.467711	0.929054
						894	0.99	13.14	-0.394154	0.537007	0.94358
						895	0.99	8.59	-0.747808	0.529874	0.976048
						896	0.98	6.22	-0.610863	0.221443	0.946188
						897	0.9	6.74	-0.390253	0.133519	0.856574
						898	0.98	12.93	-0.640556	0.163501	0.965447
						899	0.99	8.68	-0.786169	0.496999	0.978462
						900	0.99	13.85	-0.665	0.577559	0.98392
						901	0.96	13.87	-0.689893	0.075254	0.978066
						902	0.99	10.83	-0.679147	0.410745	0.982359
						903	0.77	13.4	-0.179444	0.285639	0.784722
						904	-0.24	13.23	0.095613	0.0553124	-0.174257
						905	-0.39	17.48	0.0496128	0.0794274	-0.312747
						906	-0.29	16.2	0.108362	-0.000687966	-0.253918
						907	-0.45	8.56	0.165448	-0.211922	-0.326087
						908	-0.34	13.92	0.122081	-0.0648884	-0.288493
						909	-0.66	10.53	0.197967	0.0774203	-0.597765
						910	-0.28	14.22	0.0958363	-0.0197812	-0.241952
						911	-0.54	11.69	-0.0109039	-0.0878992	-0.382239
						912	0.25	10.7	0.11574	0.228698	0.142857
						913	0.21	9.57	0.0354223	0.152925	0.0715328
						914	0.35	9.2	0.0534227	0.203716	0.240876
						915	0.3	7.83	0.0548027	0.257086	0.188991
						916	0.22	6.51	0.0199586	0.230299	0.125275
						917	0.24	11.48	0.0120397	0.315462	0.195751
						918	0.42	8.18	0.0752861	0.267726	0.277677
						919	0.15	7.11	0.13244	0.0711413	-0.0158103
						920	0.24	7.6	0.0855895	0.0941179	0.210317
						921	0.24	6.63	0.0154865	0.106487	0.118812
						922	0.1	9.52	0.0934595	0.198795	0.0426136
						923	0.1	11	0.118501	0.224776	0.00126103
						924	-0.05	12.02	0.0298382	0.164311	-0.0295159
						925	-0.02	8.39	0.0979725	0.0684846	-0.00937082
						926	0.04	7.69	0.113703	0.0325648	0.00269542
						927	0.15	8.35	0.148084	0.156606	0.047138
						928	0.12	8.96	0.0817993	0.249583	0.0338681
						929	0.03	9.94	0.0758325	0.245541	-0.043771
						930	-0.08	12.57	0.085686	0.113911	-0.09375
						931	-0.24	10.65	0.106467	0.0241369	-0.221809
						932	-0.02	7.61	0.0985198	-0.0347527	-0.0899654
						933	-0.18	12.29	0.0221327	-0.0222009	-0.108696
						934	-0.04	9.77	0.148689	0.0659056	-0.0685358
						935	0.1	14.29	0.0483011	0.177823	0.0699482
						936	-0.16	10.37	0.109527	0.0958718	-0.15515
						937	-0.3	8.08	0.234386	-0.0203539	-0.375196
						938	-0.2	5.26	0.155098	-0.0545132	-0.148837
						939	-0.3	5.54	-0.00237543	0.277525	-0.196532
						940	0.79	6.71	-0.0741109	0.394266	0.617117
						941	0.73	9.36	-0.124561	0.316774	0.579454
						942	0.71	5.66	-0.125426	0.349273	0.54955
						943	0.8	8.48	-0.119091	0.0590658	0.668919
						944	0.81	9.32	-0.258664	0.177344	0.727273
						945	0.97	9.79	-0.667423	0.551142	0.923611
						946	0.95	6.74	-0.359147	0.558123	0.861538
						947	0.84	10.52	-0.0755159	0.391928	0.687919
						948	0.94	9.82	-0.18128	0.375262	0.798978
						949	0.87	6.56	-0.583508	0.578683	0.873874
						950	0.8	10.22	-0.205275	0.0674093	0.705566
						951	0.89	8.41	-0.277621	0.41944	0.732283
						952	0.91	12.8	-0.142918	0.427632	0.830325
						953	0.94	6.75	-0.226171	0.524077	0.846715
						954	0.96	10.1	-0.428524	0.444374	0.906015
						955	0.94	10.01	-0.538258	-0.0486585	0.910995
						956	0.92	9.79	-0.373017	0.216714	0.873085
						957	0.95	6.2	-0.578899	0.433765	0.894309
						958	0.68	14.61	0.11793	0.361804	0.475578
						959	0.75	8.17	-0.0518895	0.4899	0.56797
						960	0.53	9.51	0.0801553	0.247603	0.332402
						961	0.6	10.3	-0.157366	0.363627	0.385928
						962	0.61	9.84	0.0463539	0.271494	0.468303
						963	0.63	8.17	-0.0124969	0.322721	0.484979
						964	0.57	13.38	0.0943317	0.395945	0.409346
						965	0.03	8.13	0.00192856	0.220104	-0.0435931
						966	0.31	12.41	0.138377	0.236702	0.0911809
						967	0.38	5.57	0.0875485	0.171682	0.310145
						968	0.32	11.93	0.0935085	0.27537	0.119048
						969	0.38	8.66	-0.100441	0.275698	0.216617
						970	0.6	10.55	0.188726	0.281626	0.354667
						971	0.38	13.5	0.150364	0.150716	0.249501
						972	0.67	9.02	0.138108	-0.110637	0.462185
						973	0.58	7.87	0.110856	0.0601554	0.417808
						974	0.6	6.5	0.0838644	0.0980239	0.403226
						975	0.72	7.08	0.11504	0.229475	0.465753
						976	0.47	15.5	0.0911276	0.431378	0.31761
						977	0.59	13.18	0.171211	0.388571	0.354839
						978	0.61	11.64	0.107743	0.478609	0.367483
						979	0.27	12.39	0.0805736	-0.0117958	0.127072
						980	0.46	14.15	0.175131	-0.139969	0.253682
						981	0.55	8.15	0.0246911	-0.182127	0.438066
						982	0.25	11.58	0.104304	0.212733	0.101392
