# Supplementary material for: Thermal infrared directs host-seeking behaviour in Aedes aegypti mosquitoes
Source: Nature. 2024 Aug 21;633(8030):615–23. doi: 10.1038/s41586-024-07848-5 (PMC11410652; doi:10.1038/s41586-024-07848-5)
Supplement: Supplementary file 13 — Source Data Extended Data Fig. 6 [file 41586_2024_7848_MOESM13_ESM.xlsx]

## Sheet: Extended Data Figure 6b
Extended Data Figure 6b
Exp Group	1	2	3			Exp Group	Description
Rep 1	0.82	0.816667	0.88			1	LVP 34 Cond.
Rep 2	0.956667	0.89	0.686667			2	trpA1 34 Cond.
Rep 3	0.87	0.906667	0.886667			3	Op1[2] Op2[1] 34 Cond.
Rep 4	0.676667	0.856667	0.863333
Rep 5	0.793333	0.89	0.823333
Rep 6	0.736667	0.883333	0.77
Grp. Mean PI	0.808889	0.873889	0.818333
SEM	0.0402646	0.0132334	0.0317251
Plot Pos.	1	2	3				1-Way ANOVA
							'Source'	'SS'	'df'	'MS'	'F'	'Prob>F'
							'Columns'	0.0150111	2	0.00750556	1.35915	0.286759
	Exp ID	PI	Mean PI	Rep ID			'Error'	0.0828333	15	0.00552222	[]	[]
Group 1	IR_1820	0.84	0.82	Rep 1			'Total'	0.0978444	17	[]	[]	[]
	IR_1823	0.82
	IR_1826	0.8					Multiple Comparisons Test
	IR_1821	0.98	0.956667	Rep 2			Group A	Group B	P Value
	IR_1824	0.96					1	2	0.312103
	IR_1827	0.93					1	3	0.979445
	IR_1822	0.92	0.87	Rep 3			2	3	0.405823
	IR_1825	0.8
	IR_1828	0.89
	IR_1847	0.88	0.676667	Rep 4
	IR_1853	0.44
	IR_1859	0.71
	IR_1849	0.79	0.793333	Rep 5
	IR_1855	0.8
	IR_1861	0.79
	IR_1851	0.68	0.736667	Rep 6
	IR_1857	0.8
	IR_1863	0.73
Group 2	IR_1829	0.82	0.816667	Rep 1
	IR_1832	0.78
	IR_1835	0.85
	IR_1830	0.91	0.89	Rep 2
	IR_1833	0.88
	IR_1836	0.88
	IR_1831	0.95	0.906667	Rep 3
	IR_1834	0.91
	IR_1837	0.86
	IR_1883	0.87	0.856667	Rep 4
	IR_1886	0.87
	IR_1889	0.83
	IR_1884	0.9	0.89	Rep 5
	IR_1887	0.88
	IR_1890	0.89
	IR_1885	0.84	0.883333	Rep 6
	IR_1888	0.92
	IR_1891	0.89
Group 3	IR_1838	0.87	0.88	Rep 1
	IR_1841	0.92
	IR_1844	0.85
	IR_1839	0.67	0.686667	Rep 2
	IR_1842	0.79
	IR_1845	0.6
	IR_1840	0.86	0.886667	Rep 3
	IR_1843	0.9
	IR_1846	0.9
	IR_1848	0.77	0.863333	Rep 4
	IR_1854	0.91
	IR_1860	0.91
	IR_1850	0.74	0.823333	Rep 5
	IR_1856	0.89
	IR_1862	0.84
	IR_1852	0.64	0.77	Rep 6
	IR_1858	0.83
	IR_1864	0.84

## Sheet: Extended Data Figure 6c
Extended Data Figure 6c
Exp Group	1	2		2-Tailed T Test
Rep 1	-0.876667	-0.873333	P value:	0.632926
Rep 2	-0.883333	-0.863333
Rep 3	-0.913333	-0.9
Rep 4	-0.903333	-0.9
Rep 5	-0.893333	-0.866667
Rep 6	-0.85	-0.883333
Grp. Mean PI	-0.886667	-0.881111
SEM	0.0091084	0.00659218
X	1	2
	Experiment ID	PI	Mean PI	Rep ID
Group 1	OW50_1	-0.89	-0.876667	Rep 1
	OW50_2	-0.82
	OW50_3	-0.92
	OW50_4	-0.91	-0.883333	Rep 2
	OW50_5	-0.89
	OW50_6	-0.85
	OW50_7	-0.95	-0.913333	Rep 3
	OW50_8	-0.9
	OW50_9	-0.89
	OW50_10	-0.9	-0.903333	Rep 4
	OW50_11	-0.94
	OW50_12	-0.87
	OW50_13	-0.93	-0.893333	Rep 5
	OW50_14	-0.89
	OW50_15	-0.86
	OW50_16	-0.8	-0.85	Rep 6
	OW50_17	-0.86
	OW50_18	-0.89
Group 2	OW50_19	-0.93	-0.873333	Rep 1
	OW50_20	-0.9
	OW50_21	-0.79
	OW50_22	-0.84	-0.863333	Rep 2
	OW50_23	-0.86
	OW50_24	-0.89
	OW50_25	-0.93	-0.9	Rep 3
	OW50_26	-0.87
	OW50_27	-0.9
	OW50_28	-0.79	-0.9	Rep 4
	OW50_29	-0.94
	OW50_30	-0.97
	OW50_31	-0.94	-0.866667	Rep 5
	OW50_32	-0.78
	OW50_33	-0.88
	OW50_34	-0.77	-0.883333	Rep 6
	OW50_35	-0.93
	OW50_36	-0.95
		ndebe

## Sheet: Extended Data Figure 6d
Extended Data Figure 6d
FileName	Condition	PI	AvgTime_Z1	AvgTime_Z2	diffATT
IR_46.mov	IR	0.548692	1.48057	2.19333	0.194005
IR_55.mov	IR	0.801561	1.28667	3.5891	0.472219
IR_43.mov	IR	0.802941	0.972434	1.70552	0.273749
IR_47.mov	IR	0.653796	1.18197	2.1327	0.286823
IR_58.mov	IR	0.556	1.25725	2.08622	0.247936
IR_44.mov	IR	0.517632	1.12554	1.84592	0.242433
IR_56.mov	IR	0.359524	1.08885	1.99097	0.292913
IR_45.mov	IR	0.462336	1.02213	1.55728	0.207471
IR_57.mov	IR	0.53782	1.16423	2.1603	0.299613
IR_286.mov	IR	0.58	2.09382	1.90208	-0.0479848
IR_288.mov	IR	0.73	2.1191	2.556	0.0934511
IR_290.mov	IR	0.7	2.4629	3.13565	0.120165
IR_287.mov	IR	0.45	2.32229	2.78108	0.0898991
IR_289.mov	IR	0.6	2.3984	3.06374	0.12181
IR_291.mov	IR	0.56	5.01971	3.48776	-0.180071
IR_846.mov	IR	0.58	1.51341	1.85882	0.102428
IR_852.mov	IR	0.52	1.40455	1.84323	0.135073
IR_847.mov	IR	0.19	1.33341	1.80964	0.151519
IR_850.mov	IR	0.77	2.03143	1.96477	-0.0166811
IR_855.mov	IR	0.49	1.31989	2.04682	0.215918
IR_848.mov	IR	0.53	1.04448	1.19055	0.0653567
IR_851.mov	IR	0.33	1.52677	1.39931	-0.0435606
IR_854.mov	IR	0.64	1.27776	1.37884	0.0380491
IR_901	IR	0.67	1.97393	1.27181	-0.21632
IR_907	IR	0.7	2.26452	1.17267	-0.317656
IR_913	IR	0.88	2.23166	1.63557	-0.154138
IR_902	IR	0.39	1.92535	1.10171	-0.272093
IR_908	IR	0.6	2.49933	1.24644	-0.334483
IR_914	IR	0.56	1.98635	1.22979	-0.235239
IR_903	IR	0.58	1.68377	1.164	-0.182519
IR_909	IR	0.5	2.23915	1.37736	-0.238294
IR_912	IR	0.45	2.53951	1.1767	-0.366722
IR_918	IR	0.74	1.2483	1.258	0.00387321
IR_921	IR	0.77	2.66129	1.12098	-0.407246
IR_924	IR	0.57	2.42433	1.34415	-0.286635
IR_935	IR	0.39	2.57992	2.4946	-0.0168122
IR_940	IR	0.69	4.57676	3.11116	-0.190638
IR_945	IR	0.71	5.02367	3.43754	-0.187459
IR_934	IR	0.55	2.53989	2.72958	0.035998
IR_949	IR	0.58	2.56119	3.29046	0.124627
IR_1087	IR	0.71	2.7284	1.36446	-0.333249
IR_1102	IR	0.62	1.95578	1.72567	-0.0625067
IR_1106	IR	0.57	3.40747	2.57546	-0.139064
IR_1078	IR	0.37	3.75704	2.22054	-0.257044
IR_1089	IR	0.52	3.12172	2.27896	-0.156047
IR_1103	IR	0.53	2.66347	2.86654	0.0367202
IR_1079	IR	0.47	2.0493	1.86643	-0.0467024
IR_1104	IR	0.6	3.25094	2.21296	-0.189969
IR_1105	IR	0.56	4.89855	2.71795	-0.286299
IR_1081	IR	0.65	3.14024	2.175	-0.181598
IR_1107	IR	0.52	2.42744	1.78253	-0.153188
IR_1113	IR	0.77	2.48516	1.96912	-0.115851
IR_1082	IR	0.6	2.17814	1.94699	-0.0560347
IR_1108	IR	0.5	2.29023	2.7216	0.0860694
IR_1114	IR	0.43	2.49226	2.18605	-0.0654537
IR_1100	IR	0.77	2.34725	2.08047	-0.0602518
IR_1110	IR	0.31	2.34881	2.3961	0.00996468
IR_1116	IR	0.38	2.98025	2.24378	-0.140976
IR_1121	IR	0.74	3.12371	2.21026	-0.171253
IR_1109	IR	0.43	4.91316	2.31543	-0.359368
IR_1115	IR	0.59	2.27184	1.8746	-0.0958042
IR_1120	IR	0.7	4.06507	2.51981	-0.234668
IR_1119	IR	0.57	4.4122	3.19104	-0.16061
IR_1111	IR	0.39	2.80886	2.51775	-0.0546531
IR_1117	IR	0.44	2.52093	2.25452	-0.0557872
IR_1122	IR	0.79	3.25282	2.23999	-0.184392
IR_1112	IR	0.41	2.24012	1.90126	-0.0818233
IR_1118	IR	0.46	3.35035	2.1502	-0.218188
IR_1123	IR	0.52	2.59942	2.508	-0.0178995
IR_1203	IR	0.52	2.94719	2.72946	-0.0383548
IR_1208	IR	0.45	2.37338	2.58601	0.0428754
IR_1216	IR	0.61	1.50379	2.24983	0.198753
IR_1204	IR	0.49	1.70189	1.98047	0.075652
IR_1209	IR	0.42	2.39686	2.71084	0.0614718
IR_1220	IR	0.55	1.97347	2.59282	0.135637
IR_1205	IR	0.7	2.49375	3.11856	0.111329
IR_1210	IR	0.66	2.08646	2.82657	0.150642
IR_1212	IR	0.58	1.57145	2.27426	0.18275
IR_1213	IR	0.31	2.42473	2.03559	-0.0872443
IR_1217	IR	0.52	2.79947	3.0667	0.0455535
IR_1221	IR	0.63	3.50258	3.70204	0.0276852
IR_1206	IR	0.74	1.49829	2.29627	0.210295
IR_1214	IR	0.57	1.28507	1.88595	0.18949
IR_1218	IR	0.57	1.82622	2.44105	0.144081
IR_1207	IR	0.42	2.6528	3.13415	0.0831771
IR_1215	IR	0.37	1.99486	2.65966	0.142829
IR_1219	IR	0.72	2.03164	2.34566	0.0717402
IR_925	IR	0.63	1.78154	1.92593	0.0389451
IR_928	IR	0.57	2.7262	1.87121	-0.185972
IR_1813	IR	0.47	1.66289	4.18596	0.431378
IR_1814	IR	0.59	1.75916	3.99509	0.388571
IR_1815	IR	0.61	1.81783	5.15517	0.478609
IR_1109	IR	0.43	4.91316	2.31543	-0.359368
IR_1115	IR	0.59	2.27184	1.8746	-0.0958042
IR_1119	IR	0.57	4.4122	3.19104	-0.16061
IR_1120	IR	0.7	4.06507	2.51981	-0.234668
IR_1791	IR	0.53	1.24273	2.06066	0.247603
IR_1795	IR	0.57	1.46771	3.39181	0.395945
IR_1799	IR	0.32	1.70129	2.99431	0.27537
IR_1807	IR	0.6	1.43723	2.56412	0.281626
IR_1809	IR	0.67	2.03709	1.63124	-0.110637
IR_1811	IR	0.6	1.6087	1.95836	0.0980239
IR_1808	IR	0.38	1.42982	1.9373	0.150716
IR_1810	IR	0.58	1.51564	1.70966	0.0601554
IR_1812	IR	0.72	0.982743	1.5681	0.229475
IR_1306	IR	0.64	2.31841	2.83323	0.099934
IR_1312	IR	0.58	2.34728	2.99279	0.120881
IR_1318	IR	0.72	2.35261	3.05301	0.129569
IR_1307	IR	0.33	1.93843	2.37179	0.100543
IR_1313	IR	0.35	2.85512	2.42201	-0.0820718
IR_1319	IR	0.74	2.45397	2.78532	0.0632436
IR_1308	IR	0.79	1.07196	2.67559	0.427914
IR_1314	IR	0.47	1.84507	2.2848	0.106475
IR_1320	IR	0.61	1.87893	3.08614	0.243141
IR_1309	IR	0.62	1.58221	2.35981	0.197259
IR_1315	IR	0.4	1.85521	2.45	0.138155
IR_1321	IR	0.64	1.91369	2.68358	0.167468
IR_1311	IR	0.48	1.60708	1.57649	-0.00960944
IR_1316	IR	0.58	1.9944	1.73671	-0.0690634
IR_1322	IR	0.59	2.23567	2.09414	-0.0326876
IR_1310	IR	0.45	1.24762	1.36839	0.0461637
IR_1317	IR	0.41	1.34689	1.39864	0.0188504
IR_1323	IR	0.51	1.54812	1.64897	0.0315449
IR_1820	conduction	0.84	0.551942	1.71754	0.513596
IR_1821	conduction	0.98	0.291759	1.58805	0.689587
IR_1822	conduction	0.92	0.389217	1.74444	0.635164
IR_1823	conduction	0.82	0.904486	2.50204	0.468969
IR_1824	conduction	0.96	0.367817	1.68255	0.641219
IR_1825	conduction	0.8	0.673994	1.87455	0.471075
IR_1826	conduction	0.8	0.98823	2.68482	0.461903
IR_1827	conduction	0.93	0.433559	1.56157	0.565383
IR_1828	conduction	0.89	0.475273	1.98815	0.614136
IR_1847	conduction	0.88	0.608176	1.6127	0.452309
IR_1849	conduction	0.79	0.688595	2.05564	0.498152
IR_1851	conduction	0.68	0.83184	1.86039	0.382044
IR_1853	conduction	0.44	1.56238	2.02529	0.129029
IR_1855	conduction	0.8	0.709967	1.88991	0.453847
IR_1857	conduction	0.8	0.832949	1.9373	0.398646
IR_1859	conduction	0.71	0.901396	1.75758	0.321998
IR_1861	conduction	0.79	0.740656	1.97276	0.45408
IR_1863	conduction	0.73	0.899719	1.8924	0.355531
