# Supplementary material for: Thermal infrared directs host-seeking behaviour in Aedes aegypti mosquitoes
Source: Nature. 2024 Aug 21;633(8030):615–23. doi: 10.1038/s41586-024-07848-5 (PMC11410652; doi:10.1038/s41586-024-07848-5)
Supplement: Supplementary file 14 — Source Data Extended Data Fig. 7 [file 41586_2024_7848_MOESM14_ESM.xlsx]

## Sheet: Extended Data Figure 7b
Extended Data Figure 7b
	Sample 1	Sample 2	Sample 3	Mean	SEM
Opsin 1	1665.22	1105.93	1060.21	1277.12	194.498
Opsin 2	4338.54	3712.16	3276.94	3775.88	308.11
Opsin 3	1.70964	1.08601	1.21305	1.33623	0.190269
Opsin 4	32.4017	17.9703	21.4014	23.9245	4.35279
Opsin 5	27.9252	18.0702	22.0412	22.6789	2.86269
Opsin 7	21.5482	8.6281	9.41939	13.1986	4.18106
Opsin 8	57.2847	57.3641	53.8301	56.1596	1.16501
Opsin 9	5.61108	8.772	13.899	9.42735	2.41485
Opsin 10	1.52067	1.11763	1.08613	1.24147	0.139893
Opsin 12	1	1	1	1	0
