# Supplementary material for: Thermal infrared directs host-seeking behaviour in Aedes aegypti mosquitoes
Source: Nature. 2024 Aug 21;633(8030):615–23. doi: 10.1038/s41586-024-07848-5 (PMC11410652; doi:10.1038/s41586-024-07848-5)
Supplement: Supplementary file 15 — Source Data Extended Data Fig. 8 [file 41586_2024_7848_MOESM15_ESM.xlsx]

## Sheet: Extended Data Figure 8a
Extended Data Figure 8a
Exp Group	1	2	3		Exp Group	Description
Rep 1	0.716667	0.883333	0.976667		1	LVP, Odor Right Side
Rep 2	0.913333	0.836667	0.98		2	TRPA1, Odor Right Side
Rep 3	0.956667	0.87	0.97		3	Op1,Op2, Odor Right Side
Rep 4	0.79	0.87	0.976667
Rep 5	0.96	0.843333	0.95
Rep 6	0.886667	0.936667	0.85				1-Way ANOVA
Grp. Mean PI	0.870556	0.873333	0.950556				'Source'	'SS'	'df'	'MS'	'F'	'Prob>F'
SEM	0.0398647	0.0145806	0.0205916				'Columns'	0.0250778	2	0.0125389	2.81141	0.0918489
Plot Pos.	1	2	3				'Error'	0.0669	15	0.00446	[]	[]
							'Total'	0.0919778	17	[]	[]	[]
	Exp ID	PI	Mean PI	Rep ID			Group A	Group B	p-value	sig.
Group 1	IR_1476	0.65	0.716667	Rep 1			1	2	0.99897	n.s.
	IR_1482	0.64					1	3	0.128907	n.s.
	IR_1488	0.86					2	3	0.138793	n.s.
	IR_1477	0.96	0.913333	Rep 2
	IR_1483	0.84
	IR_1489	0.94
	IR_1478	0.93	0.956667	Rep 3
	IR_1484	0.96
	IR_1490	0.98
	IR_1479	0.72	0.79	Rep 4
	IR_1485	0.73
	IR_1491	0.92
	IR_1480	0.96	0.96	Rep 5
	IR_1486	0.96
	IR_1492	0.96
	IR_1481	0.85	0.886667	Rep 6
	IR_1487	0.98
	IR_1493	0.83
Group 2	IR_1771	0.79	0.883333	Rep 1
	IR_1777	0.95
	IR_1783	0.91
	IR_1772	0.73	0.836667	Rep 2
	IR_1778	0.84
	IR_1784	0.94
	IR_1773	0.71	0.87	Rep 3
	IR_1779	0.94
	IR_1785	0.96
	IR_1774	0.8	0.87	Rep 4
	IR_1780	0.87
	IR_1786	0.94
	IR_1775	0.81	0.843333	Rep 5
	IR_1781	0.8
	IR_1787	0.92
	IR_1776	0.97	0.936667	Rep 6
	IR_1782	0.89
	IR_1788	0.95
Group 3	IR_1714	0.98	0.976667	Rep 1
	IR_1720	0.97
	IR_1726	0.98
	IR_1715	1	0.98	Rep 2
	IR_1721	0.95
	IR_1727	0.99
	IR_1716	0.93	0.97	Rep 3
	IR_1722	0.99
	IR_1728	0.99
	IR_1717	0.98	0.976667	Rep 4
	IR_1723	0.99
	IR_1729	0.96
	IR_1718	0.88	0.95	Rep 5
	IR_1724	0.98
	IR_1730	0.99
	IR_1719	0.88	0.85	Rep 6
	IR_1725	0.9
	IR_1731	0.77
